# Supplementary material for: TRIM65/NF2/YAP1 Signaling Coordinately Orchestrates Metabolic and Immune Advantages in Hepatocellular Carcinoma
Source: Adv Sci (Weinh). 2024 Jul 15;11(35):2402578. doi: 10.1002/advs.202402578 (PMC11425264; doi:10.1002/advs.202402578)
Supplement: Supplementary file 2 — Supplemental Table 1 [file ADVS-11-2402578-s002.xlsx]

## Sheet: SNU449
gene_id	locus	sample_1	sample_2	fpkm_1	fpkm_2	log2(sample_2/sample_1)	p_value	q_value	type	func_anno
ENSG00000000003	chrX:99883666-99894988	NC	Sh7	0	0	0	1	1	NO sig	TSPAN6
ENSG00000000005	chrX:99839798-99854882	NC	Sh7	0	0	0	1	1	NO sig	TNMD
ENSG00000000419	chr20:49551403-49575092	NC	Sh7	113.652	118.821	0.0641677	0.61925	0.785228	NO sig	DPM1
ENSG00000000457	chr1:169631244-169863408	NC	Sh7	2.8536	4.16287	0.544795	0.12825	0.29238	NO sig	SCYL3
ENSG00000000460	chr1:169631244-169863408	NC	Sh7	24.6214	36.8029	0.579908	0.04805	0.147935	up	C1orf112
ENSG00000000938	chr1:27938574-27961788	NC	Sh7	0.0158291	0.0281314	0.829599	1	1	NO sig	FGR
ENSG00000000971	chr1:196621007-196716634	NC	Sh7	0	0	0	1	1	NO sig	CFH
ENSG00000001036	chr6:143815947-143832827	NC	Sh7	52.938	70.8225	0.419904	0.00045	0.00401046	up	FUCA2
ENSG00000001084	chr6:53362138-53481768	NC	Sh7	16.9189	22.8422	0.433065	0.12265	0.284261	NO sig	GCLC
ENSG00000001167	chr6:40994771-41067715	NC	Sh7	11.6191	14.7661	0.345785	0.05095	0.154042	NO sig	NFYA
ENSG00000001460	chr1:24645811-24799466	NC	Sh7	6.98983	5.6475	-0.307646	0.4741	0.673448	NO sig	STPG1
ENSG00000001461	chr1:24645811-24799466	NC	Sh7	13.0876	18.9563	0.534474	0.0049	0.0269775	up	NIPAL3
ENSG00000001497	chrX:64732461-64754655	NC	Sh7	36.5272	35.8163	-0.0283577	0.84755	0.921106	NO sig	LAS1L
ENSG00000001561	chr6:46097729-46114436	NC	Sh7	0	0	0	1	1	NO sig	ENPP4
ENSG00000001617	chr3:50192477-50226508	NC	Sh7	25.7179	18.3244	-0.489007	0.3179	0.526416	NO sig	SEMA3F
ENSG00000001626	chr7:117105837-117514193	NC	Sh7	0.330455	0.0647047	-2.35251	1	1	NO sig	CFTR
ENSG00000001629	chr7:91875547-92030698	NC	Sh7	29.5997	37.2676	0.332341	0.0278	0.0999594	up	ANKIB1
ENSG00000001630	chr7:91741464-91808845	NC	Sh7	140.681	179.108	0.348398	0.0055	0.0296035	up	CYP51A1
ENSG00000001631	chr7:91828282-91875480	NC	Sh7	27.5427	26.885	-0.034867	0.8575	0.927948	NO sig	KRIT1
ENSG00000002016	chr12:1021242-1099219	NC	Sh7	11.5184	14.1753	0.299437	0.4436	0.645841	NO sig	RAD52
ENSG00000002330	chr11:64037301-64056972	NC	Sh7	25.7334	24.1041	-0.094362	0.88505	0.94307	NO sig	BAD
ENSG00000002549	chr4:17578814-17609595	NC	Sh7	29.1768	44.6858	0.614994	0.00025	0.00246426	up	LAP3
ENSG00000002586	chrX:2609219-2659350	NC	Sh7	259.378	305.346	0.235388	0.2783	0.483822	NO sig	CD99
ENSG00000002587	chr4:11394773-11431389	NC	Sh7	0	0.0186764	inf	1	1	NO sig	HS3ST1
ENSG00000002726	chr7:150521714-150558592	NC	Sh7	0.0659414	0.00835663	-2.98019	1	1	NO sig	AOC1
ENSG00000002745	chr7:120965420-120981158	NC	Sh7	0.133938	0.180231	0.428278	1	1	NO sig	WNT16
ENSG00000002746	chr7:43152197-43605600	NC	Sh7	13.4519	21.7067	0.690337	0.13095	0.296662	NO sig	HECW1
ENSG00000002822	chr7:1855428-2272878	NC	Sh7	69.3156	54.0465	-0.358978	0.21715	0.412518	NO sig	MAD1L1
ENSG00000002834	chr17:37026111-37078023	NC	Sh7	91.4849	134.619	0.557278	5e-05	0.0006136	up	LASP1
ENSG00000002919	chr17:46180718-46200436	NC	Sh7	7.44378	9.59652	0.366477	0.11795	0.276659	NO sig	SNX11
ENSG00000002933	chr7:150488372-150502208	NC	Sh7	0	0	0	1	1	NO sig	TMEM176A
ENSG00000003056	chr12:9066491-9102551	NC	Sh7	92.6829	118.895	0.359307	0.05155	0.155397	NO sig	M6PR
ENSG00000003096	chrX:117031775-117251303	NC	Sh7	30.1639	63.7655	1.07996	0.00025	0.00246426	up	KLHL13
ENSG00000003137	chr2:72356366-72375167	NC	Sh7	13.2931	20.213	0.6046	0.0161	0.0664355	up	CYP26B1
ENSG00000003147	chr7:8152813-8302317	NC	Sh7	0	0	0	1	1	NO sig	ICA1
ENSG00000003249	chr16:90071272-90111383	NC	Sh7	6.36309	6.28484	-0.0178524	0.951	0.974008	NO sig	DBNDD1
ENSG00000003393	chr2:202565276-202645912	NC	Sh7	5.1069	6.16992	0.272804	0.33105	0.539886	NO sig	ALS2
ENSG00000003400	chr2:202047603-202094129	NC	Sh7	0.0466306	0.083519	0.840828	1	1	NO sig	CASP10
ENSG00000003402	chr2:201980826-202041410	NC	Sh7	21.7236	24.3389	0.163997	0.56125	0.745095	NO sig	CFLAR
ENSG00000003436	chr2:188328956-188430487	NC	Sh7	0.412164	0.456801	0.148346	1	1	NO sig	TFPI
ENSG00000003509	chr2:37394962-37551951	NC	Sh7	17.5332	17.3803	-0.0126392	0.9761	0.986632	NO sig	NDUFAF7
ENSG00000003756	chr3:49977439-50156454	NC	Sh7	124.185	85.0018	-0.546925	0.15185	0.326237	NO sig	RBM5
ENSG00000003987	chr8:17086736-17271037	NC	Sh7	1.85981	1.19746	-0.635182	0.349	0.557608	NO sig	MTMR7
ENSG00000003989	chr8:17354596-17428082	NC	Sh7	55.9639	47.8905	-0.224758	0.06855	0.190499	NO sig	SLC7A2
ENSG00000004059	chr7:127220671-127242198	NC	Sh7	95.6863	91.9736	-0.0570924	0.7329	0.859204	NO sig	ARF5
ENSG00000004139	chr17:26684603-26734215	NC	Sh7	0.412155	1.57984	1.93852	0.0187	0.074654	up	SARM1
ENSG00000004142	chr17:26662627-26684545	NC	Sh7	71.7507	81.7225	0.187741	0.2613	0.46568	NO sig	POLDIP2
ENSG00000004399	chr3:129274017-129325661	NC	Sh7	128.797	114.165	-0.173972	0.56645	0.748568	NO sig	PLXND1
ENSG00000004455	chr1:33473584-33546597	NC	Sh7	160.741	141.108	-0.187938	0.4626	0.662805	NO sig	AK2
ENSG00000004468	chr4:15779897-15854853	NC	Sh7	0.00940635	0	#NAME?	1	1	NO sig	CD38
ENSG00000004478	chr12:2904118-2914576	NC	Sh7	65.1096	80.0474	0.297984	0.0222	0.0851902	up	FKBP4
ENSG00000004487	chr1:23345940-23410182	NC	Sh7	89.2442	124.22	0.477067	0.0342	0.115972	up	KDM1A
ENSG00000004534	chr3:49977439-50156454	NC	Sh7	57.0038	53.5558	-0.0900153	0.75015	0.870175	NO sig	RBM6
ENSG00000004660	chr17:3763608-3798185	NC	Sh7	9.51583	7.13888	-0.414631	0.0037	0.0217464	down	CAMKK1
ENSG00000004700	chr12:21590548-21654603	NC	Sh7	59.4611	65.9728	0.149925	0.3272	0.535815	NO sig	RECQL
ENSG00000004766	chr7:92861652-92988338	NC	Sh7	22.0019	27.4487	0.319113	0.1754	0.358751	NO sig	CCDC132
ENSG00000004776	chr19:36245468-36248980	NC	Sh7	0.701831	0.315335	-1.15424	1	1	NO sig	HSPB6
ENSG00000004777	chr19:36265433-36279724	NC	Sh7	7.3897	2.00304	-1.88332	0.00185	0.012641	down	ARHGAP33
ENSG00000004779	chr16:23592322-23607677	NC	Sh7	62.9972	56.3856	-0.159961	0.28005	0.485557	NO sig	NDUFAB1
ENSG00000004799	chr7:95212810-95225803	NC	Sh7	241.642	49.6284	-2.28363	5e-05	0.0006136	down	PDK4
ENSG00000004809	chr6:110745889-110797844	NC	Sh7	0	0.0626605	inf	1	1	NO sig	SLC22A16
ENSG00000004838	chr3:50378540-50384283	NC	Sh7	0.778929	0.569612	-0.451511	1	1	NO sig	ZMYND10
ENSG00000004846	chr7:20654829-20816658	NC	Sh7	0	0.0628685	inf	1	1	NO sig	ABCB5
ENSG00000004848	chrX:25021810-25034065	NC	Sh7	0.157126	0.108287	-0.537068	1	1	NO sig	ARX
ENSG00000004864	chr7:95749531-95951459	NC	Sh7	49.6937	63.6224	0.356472	0.05395	0.160893	NO sig	SLC25A13
ENSG00000004866	chr7:116593291-116870157	NC	Sh7	60.6768	58.0306	-0.0643315	0.7653	0.878531	NO sig	ST7
ENSG00000004897	chr17:45195068-45266788	NC	Sh7	43.4409	64.9597	0.580491	0.0001	0.0011321	up	CDC27
ENSG00000004939	chr17:42325752-42355825	NC	Sh7	0.0138403	0	#NAME?	1	1	NO sig	SLC4A1
ENSG00000004948	chr7:93053798-93204042	NC	Sh7	0.0814385	0	#NAME?	1	1	NO sig	CALCR
ENSG00000004961	chrX:11129420-11683821	NC	Sh7	40.0012	49.8097	0.316383	0.0221	0.0849659	up	HCCS
ENSG00000004975	chr17:7128659-7137864	NC	Sh7	46.0337	38.9372	-0.241544	0.17085	0.3525	NO sig	DVL2
ENSG00000005001	chr16:2902727-2908171	NC	Sh7	0	0.137811	inf	1	1	NO sig	PRSS22
ENSG00000005007	chr19:18942746-18979045	NC	Sh7	31.2699	38.3962	0.296187	0.1536	0.328967	NO sig	UPF1
ENSG00000005020	chr7:26706680-27034858	NC	Sh7	35.1532	29.3894	-0.258363	0.34665	0.556017	NO sig	SKAP2
ENSG00000005022	chrX:118602362-118605282	NC	Sh7	583.743	560.452	-0.0587435	0.6213	0.786608	NO sig	SLC25A5
ENSG00000005059	chr4:110481360-110624739	NC	Sh7	22.1532	17.5277	-0.337883	0.2534	0.456306	NO sig	CCDC109B
ENSG00000005073	chr7:27221128-27224842	NC	Sh7	16.2092	17.9691	0.148705	0.27235	0.477537	NO sig	HOXA11
ENSG00000005075	chr7:102105375-102119354	NC	Sh7	74.057	63.8106	-0.214838	0.2943	0.500591	NO sig	POLR2J
ENSG00000005100	chr17:5185557-5372380	NC	Sh7	16.694	17.7497	0.0884659	0.8071	0.900512	NO sig	DHX33
ENSG00000005102	chr17:41717755-41739322	NC	Sh7	0.15172	0.115625	-0.391962	1	1	NO sig	MEOX1
ENSG00000005108	chr7:11409983-11871824	NC	Sh7	0	0	0	1	1	NO sig	THSD7A
ENSG00000005156	chr17:33254877-33332083	NC	Sh7	16.9203	20.9729	0.309773	0.73215	0.859052	NO sig	LIG3
ENSG00000005175	chr12:48057069-48099844	NC	Sh7	71.4024	98.9986	0.471436	0.07475	0.201434	NO sig	RPAP3
ENSG00000005187	chr16:20621564-20936328	NC	Sh7	4.61314	3.14624	-0.552118	0.28045	0.485842	NO sig	ACSM3
ENSG00000005189	chr16:20621564-20936328	NC	Sh7	7.69821	8.85615	0.202158	0.5824	0.759453	NO sig	AC004381.6
ENSG00000005194	chr16:57462080-57495187	NC	Sh7	45.1427	64.9152	0.524062	0.03785	0.124263	up	CIAPIN1
ENSG00000005238	chr9:35104108-35116338	NC	Sh7	3.43177	3.77239	0.136527	0.49105	0.687047	NO sig	FAM214B
ENSG00000005243	chr17:46103532-46115392	NC	Sh7	14.7423	13.2259	-0.156598	0.4879	0.684913	NO sig	COPZ2
ENSG00000005249	chr7:106685093-106802256	NC	Sh7	0.0605783	0.0801378	0.403682	1	1	NO sig	PRKAR2B
ENSG00000005302	chrX:11776277-11793870	NC	Sh7	29.1967	30.5957	0.0675219	0.82375	0.908027	NO sig	MSL3
ENSG00000005339	chr16:3775054-3930727	NC	Sh7	19.4042	27.4365	0.499725	0.0973	0.242204	NO sig	CREBBP
ENSG00000005379	chr17:56378591-56406152	NC	Sh7	0	0.0318785	inf	1	1	NO sig	BZRAP1
ENSG00000005381	chr17:56347216-56358296	NC	Sh7	0	0.0167832	inf	1	1	NO sig	MPO
ENSG00000005421	chr7:94926987-95025680	NC	Sh7	0.155907	0	#NAME?	1	1	NO sig	PON1
ENSG00000005436	chr2:75873908-75938115	NC	Sh7	15.9095	15.1467	-0.0708853	0.7917	0.892443	NO sig	GCFC2
ENSG00000005448	chr2:74648804-74652882	NC	Sh7	18.8993	24.2431	0.359244	0.02935	0.103859	up	WDR54
ENSG00000005469	chr7:86974996-87029111	NC	Sh7	7.36353	5.22515	-0.494925	0.14915	0.321965	NO sig	CROT
ENSG00000005471	chr7:87031012-87109751	NC	Sh7	0	1.76316	inf	1	1	NO sig	ABCB4
ENSG00000005483	chr7:104654625-105039755	NC	Sh7	43.2362	47.675	0.140993	0.4742	0.673448	NO sig	KMT2E
ENSG00000005486	chr7:75471919-75518244	NC	Sh7	63.8125	120.551	0.917734	5e-05	0.0006136	up	RHBDD2
ENSG00000005513	chr16:1031807-1036979	NC	Sh7	0	0	0	1	1	NO sig	SOX8
ENSG00000005700	chr6:82879699-82957471	NC	Sh7	28.5834	26.7795	-0.0940506	0.5116	0.704325	NO sig	IBTK
ENSG00000005801	chr11:3360490-3400448	NC	Sh7	39.2329	41.4635	0.0797758	0.7771	0.885311	NO sig	ZNF195
ENSG00000005810	chr13:77618791-77901185	NC	Sh7	18.6825	29.508	0.659418	0.00245	0.0157829	up	MYCBP2
ENSG00000005812	chr13:77564794-77601330	NC	Sh7	24.8115	27.7963	0.163885	0.3957	0.600845	NO sig	FBXL3
ENSG00000005844	chr16:30483978-30534506	NC	Sh7	0	0	0	1	1	NO sig	ITGAL
ENSG00000005882	chr17:48172100-48207246	NC	Sh7	14.8704	20.1882	0.441065	0.11105	0.265086	NO sig	PDK2
ENSG00000005884	chr17:48133331-48167845	NC	Sh7	60.8715	33.6609	-0.854694	0.0066	0.0338467	down	ITGA3
ENSG00000005889	chrX:24167289-24234372	NC	Sh7	14.7603	25.8095	0.806175	5e-05	0.0006136	up	ZFX
ENSG00000005893	chrX:119561681-119603220	NC	Sh7	60.3037	85.0466	0.496007	0.0003	0.00288075	up	LAMP2
ENSG00000005955	chr17:34900736-34946278	NC	Sh7	60.1721	48.8904	-0.299544	0.12425	0.286562	NO sig	GGNBP2
ENSG00000005961	chr17:42449547-42466873	NC	Sh7	0.99898	0.271464	-1.8797	1	1	NO sig	ITGA2B
ENSG00000005981	chr7:95107755-95169544	NC	Sh7	0.0453667	0.0645733	0.509303	1	1	NO sig	ASB4
ENSG00000006007	chr16:19513014-19533467	NC	Sh7	33.3443	51.2169	0.619179	0.00165	0.0115509	up	GDE1
ENSG00000006015	chr19:18682539-18731849	NC	Sh7	27.5752	15.5019	-0.83092	0.20565	0.398506	NO sig	C19orf60
ENSG00000006016	chr19:18682539-18731849	NC	Sh7	31.005	10.4813	-1.56468	0.0028	0.0176213	down	CRLF1
ENSG00000006025	chr17:45884737-45899200	NC	Sh7	7.05266	5.09779	-0.468296	0.15715	0.333774	NO sig	OSBPL7
ENSG00000006042	chr17:31254927-31272124	NC	Sh7	0	0	0	1	1	NO sig	TMEM98
ENSG00000006047	chr17:7184985-7197934	NC	Sh7	24.3703	9.32682	-1.38567	5e-05	0.0006136	down	YBX2
ENSG00000006059	chr17:39502343-39507064	NC	Sh7	0	0	0	1	1	NO sig	KRT33A
ENSG00000006071	chr11:17414431-17498449	NC	Sh7	0	0.0666682	inf	1	1	NO sig	ABCC8
ENSG00000006074	chr17:34391639-34399392	NC	Sh7	0	0	0	1	1	NO sig	CCL18
ENSG00000006075	chr17:34415601-34417515	NC	Sh7	0	0	0	1	1	NO sig	CCL3
ENSG00000006114	chr17:35874899-35969544	NC	Sh7	11.2179	17.2053	0.617046	0.01835	0.0737123	up	SYNRG
ENSG00000006116	chr16:24266873-24374122	NC	Sh7	0.0250526	0	#NAME?	1	1	NO sig	CACNG3
ENSG00000006118	chr11:60691934-60720002	NC	Sh7	20.7203	37.1043	0.840538	0.01135	0.0510958	up	TMEM132A
ENSG00000006125	chr17:33901813-34053436	NC	Sh7	68.7049	132.259	0.944881	5e-05	0.0006136	up	AP2B1
ENSG00000006128	chr7:97361219-97369784	NC	Sh7	0	0	0	1	1	NO sig	TAC1
ENSG00000006194	chr16:3313742-3368852	NC	Sh7	14.4836	13.4883	-0.102711	0.6128	0.780095	NO sig	ZNF263
ENSG00000006210	chr16:57406369-57418960	NC	Sh7	0	0.0585636	inf	1	1	NO sig	CX3CL1
ENSG00000006282	chr17:48609903-48633213	NC	Sh7	20.6759	17.1618	-0.268746	0.0986	0.244547	NO sig	SPATA20
ENSG00000006283	chr17:48638428-48704835	NC	Sh7	0.282117	0.616141	1.12697	1	1	NO sig	CACNA1G
ENSG00000006327	chr16:3064712-3072384	NC	Sh7	117.607	92.6431	-0.344217	0.3933	0.598831	NO sig	TNFRSF12A
ENSG00000006377	chr7:96634859-96640351	NC	Sh7	0	0	0	1	1	NO sig	DLX6
ENSG00000006432	chr14:71189242-71276251	NC	Sh7	3.92306	5.77133	0.556924	0.01235	0.0544198	up	MAP3K9
ENSG00000006451	chr7:39663081-39747723	NC	Sh7	62.0148	87.8311	0.502119	0.0049	0.0269775	up	RALA
ENSG00000006453	chr7:97881690-98030380	NC	Sh7	46.0507	38.8668	-0.244687	0.2422	0.442369	NO sig	BAIAP2L1
ENSG00000006459	chr7:139784545-139876835	NC	Sh7	8.13427	6.06194	-0.424233	0.047	0.145763	down	KDM7A
ENSG00000006468	chr7:13930852-14031050	NC	Sh7	4.58847	4.10471	-0.160733	0.68225	0.830587	NO sig	ETV1
ENSG00000006530	chr7:141250988-141355044	NC	Sh7	23.2948	16.519	-0.495882	0.093	0.234304	NO sig	AGK
ENSG00000006534	chr11:67776047-67796744	NC	Sh7	25.67	18.2421	-0.492814	0.01165	0.0520454	down	ALDH3B1
ENSG00000006555	chr1:55245384-55266940	NC	Sh7	0	0.00806903	inf	1	1	NO sig	TTC22
ENSG00000006576	chr7:77428121-77586818	NC	Sh7	33.3265	71.1929	1.09506	5e-05	0.0006136	up	PHTF2
ENSG00000006606	chr7:75398850-75419214	NC	Sh7	0.61784	0.507545	-0.283698	1	1	NO sig	CCL26
ENSG00000006607	chr2:242295657-242449145	NC	Sh7	10.0995	10.3459	0.0347766	0.9046	0.953552	NO sig	FARP2
ENSG00000006611	chr11:17515441-17565963	NC	Sh7	93.8523	22.9363	-2.03276	0.0008	0.00640836	down	USH1C
ENSG00000006625	chr7:30536236-30591095	NC	Sh7	179.622	126.51	-0.505719	0.0002	0.00203011	down	GGCT
ENSG00000006634	chr7:87462882-87538856	NC	Sh7	33.933	37.6284	0.149135	0.4985	0.692819	NO sig	DBF4
ENSG00000006638	chr19:3594503-3606838	NC	Sh7	15.4757	18.659	0.269874	0.0622	0.178763	NO sig	TBXA2R
ENSG00000006652	chr7:112063022-112131117	NC	Sh7	202.051	81.9205	-1.30243	5e-05	0.0006136	down	IFRD1
ENSG00000006659	chr19:40194945-40200084	NC	Sh7	0	0	0	1	1	NO sig	LGALS14
ENSG00000006695	chr17:13972812-14111994	NC	Sh7	24.0112	30.9548	0.366459	0.04585	0.143173	up	COX10
ENSG00000006704	chr7:73868119-74016931	NC	Sh7	30.0476	20.9064	-0.523308	0.00985	0.0460317	down	GTF2IRD1
ENSG00000006712	chr19:39876491-39881835	NC	Sh7	54.1387	54.095	-0.0011627	0.9972	0.998502	NO sig	PAF1
ENSG00000006715	chr7:38762562-38971994	NC	Sh7	27.9902	30.5372	0.125643	0.6764	0.826442	NO sig	VPS41
ENSG00000006740	chr17:12692855-12894960	NC	Sh7	0.231936	0.728527	1.65126	1	1	NO sig	ARHGAP44
ENSG00000006744	chr17:12895707-12921504	NC	Sh7	35.6675	46.4742	0.381817	0.06	0.174153	NO sig	ELAC2
ENSG00000006747	chr7:12610202-12693228	NC	Sh7	5.05759	14.8739	1.55626	5e-05	0.0006136	up	SCIN
ENSG00000006756	chrX:2822010-2847392	NC	Sh7	1.70566	2.11043	0.307211	0.3506	0.558992	NO sig	ARSD
ENSG00000006757	chrX:7866287-7895780	NC	Sh7	23.1985	27.5676	0.248939	0.3395	0.548925	NO sig	PNPLA4
ENSG00000006788	chr17:10201400-10276447	NC	Sh7	0.0122211	0	#NAME?	1	1	NO sig	MYH13
ENSG00000006831	chr12:1797739-1897844	NC	Sh7	43.7873	54.0256	0.303131	0.0522	0.156932	NO sig	ADIPOR2
ENSG00000006837	chr5:133450401-133706738	NC	Sh7	1.79211	2.25146	0.3292	0.6491	0.805924	NO sig	CDKL3
ENSG00000007001	chr2:158733213-158992666	NC	Sh7	0	0	0	1	1	NO sig	UPP2
ENSG00000007038	chr16:2867163-2876305	NC	Sh7	119.302	99.4856	-0.262059	0.07845	0.208115	NO sig	PRSS21
ENSG00000007047	chr19:45582452-45808541	NC	Sh7	7.14873	6.70756	-0.0918983	0.78185	0.888002	NO sig	MARK4
ENSG00000007062	chr4:15961865-16086001	NC	Sh7	0.490389	0.299112	-0.713242	1	1	NO sig	PROM1
ENSG00000007080	chr19:18043824-18054800	NC	Sh7	63.9106	65.4081	0.0334144	0.8236	0.907998	NO sig	CCDC124
ENSG00000007129	chr19:42055885-42093197	NC	Sh7	0	0	0	1	1	NO sig	CEACAM21
ENSG00000007168	chr17:2496503-2588909	NC	Sh7	64.8458	71.9336	0.149653	0.4451	0.647035	NO sig	PAFAH1B1
ENSG00000007171	chr17:26083791-26221778	NC	Sh7	0	0	0	1	1	NO sig	NOS2
ENSG00000007174	chr17:11501747-11873065	NC	Sh7	0	0.0314609	inf	1	1	NO sig	DNAH9
ENSG00000007202	chr17:26941457-26972472	NC	Sh7	38.1992	62.8385	0.718106	0.00015	0.00159653	up	KIAA0100
ENSG00000007216	chr17:26782769-26941218	NC	Sh7	0	0	0	1	1	NO sig	SLC13A2
ENSG00000007237	chr17:9813925-10101868	NC	Sh7	1.21079	0.507326	-1.25497	0.0107	0.0489964	down	GAS7
ENSG00000007255	chr19:45582452-45808541	NC	Sh7	15.1326	16.116	0.090839	0.85225	0.924413	NO sig	TRAPPC6A
ENSG00000007264	chr19:3777970-3802127	NC	Sh7	31.9784	22.9223	-0.480342	0.0295	0.1043	down	MATK
ENSG00000007306	chr19:42177234-42210895	NC	Sh7	5.36008	5.15845	-0.0553162	0.8096	0.901636	NO sig	CEACAM7
ENSG00000007312	chr17:62006099-62009714	NC	Sh7	0	0.0804971	inf	1	1	NO sig	CD79B
ENSG00000007314	chr17:62015913-62050278	NC	Sh7	0.314494	0.0865715	-1.86107	1	1	NO sig	SCN4A
ENSG00000007341	chr1:113009162-113214241	NC	Sh7	31.3911	23.3835	-0.424865	0.43115	0.634419	NO sig	ST7L
ENSG00000007350	chrX:153524023-153558700	NC	Sh7	0	0	0	1	1	NO sig	TKTL1
ENSG00000007372	chr11:31806339-32127301	NC	Sh7	12.2253	11.5678	-0.0797552	0.8946	0.947867	NO sig	PAX6
ENSG00000007376	chr16:834973-850737	NC	Sh7	26.0843	23.4656	-0.152638	0.50415	0.697905	NO sig	RPUSD1
ENSG00000007384	chr16:108057-126354	NC	Sh7	19.9556	21.9492	0.137373	0.5332	0.722074	NO sig	RHBDF1
ENSG00000007392	chr16:238967-279462	NC	Sh7	36.8679	27.7169	-0.411601	0.0259	0.0951346	down	LUC7L
ENSG00000007402	chr3:50384760-50541675	NC	Sh7	0.0725334	0.00925649	-2.97011	1	1	NO sig	CACNA2D2
ENSG00000007516	chr16:1383601-1401912	NC	Sh7	1.02334	0.798964	-0.35708	1	1	NO sig	BAIAP3
ENSG00000007520	chr16:1383601-1401912	NC	Sh7	39.9184	38.6812	-0.0454242	0.7781	0.885793	NO sig	TSR3
ENSG00000007541	chr16:616994-634136	NC	Sh7	57.9583	25.5335	-1.18262	5e-05	0.0006136	down	PIGQ
ENSG00000007545	chr16:1662325-1752281	NC	Sh7	9.62496	12.4853	0.375384	0.2943	0.500591	NO sig	CRAMP1L
ENSG00000007866	chr6:35441373-35464853	NC	Sh7	12.9754	15.0576	0.214711	0.39895	0.603242	NO sig	TEAD3
ENSG00000007908	chr1:169631244-169863408	NC	Sh7	0	0	0	1	1	NO sig	SELE
ENSG00000007923	chr1:6684925-6761984	NC	Sh7	47.2884	43.4394	-0.122483	0.7625	0.877073	NO sig	DNAJC11
ENSG00000007933	chr1:171060017-171086959	NC	Sh7	0	0	0	1	1	NO sig	FMO3
ENSG00000007944	chr6:16129355-16148479	NC	Sh7	4.43648	6.69412	0.593478	0.00105	0.00801842	up	MYLIP
ENSG00000007952	chrX:100098312-100129334	NC	Sh7	0	0	0	1	1	NO sig	NOX1
ENSG00000007968	chr1:23832921-23857712	NC	Sh7	11.6706	11.9755	0.0372132	0.94395	0.970921	NO sig	E2F2
ENSG00000008018	chr6:170844204-170862429	NC	Sh7	131.089	139.959	0.0944594	0.46205	0.662493	NO sig	PSMB1
ENSG00000008056	chrX:47420515-47479252	NC	Sh7	0.063718	0.0231175	-1.46272	1	1	NO sig	SYN1
ENSG00000008083	chr6:15246526-15522252	NC	Sh7	6.28193	8.19549	0.383622	0.013	0.0567138	up	JARID2
ENSG00000008086	chrX:18443702-18690229	NC	Sh7	1.09188	1.75089	0.681274	0.06195	0.178212	NO sig	CDKL5
ENSG00000008118	chr1:209757061-209787283	NC	Sh7	0.0107872	0	#NAME?	1	1	NO sig	CAMK1G
ENSG00000008128	chr1:1634168-1655766	NC	Sh7	65.8908	52.0721	-0.339565	0.17405	0.356942	NO sig	CDK11A
ENSG00000008130	chr1:1682670-1711896	NC	Sh7	81.2768	111.46	0.455612	0.2042	0.39695	NO sig	NADK
ENSG00000008196	chr6:50786435-50815326	NC	Sh7	0	0.00611957	inf	1	1	NO sig	TFAP2B
ENSG00000008197	chr6:50681540-50740701	NC	Sh7	0	0.0207682	inf	1	1	NO sig	TFAP2D
ENSG00000008226	chr3:38080695-38178733	NC	Sh7	0.0849836	0.0112198	-2.92114	1	1	NO sig	DLEC1
ENSG00000008256	chr7:6201406-6312275	NC	Sh7	27.2435	30.5555	0.165518	0.44955	0.650878	NO sig	CYTH3
ENSG00000008277	chr7:87563457-87832204	NC	Sh7	0.311477	0.252484	-0.302933	1	1	NO sig	ADAM22
ENSG00000008282	chr7:105730948-105753022	NC	Sh7	79.832	91.6808	0.199654	0.1285	0.292679	NO sig	SYPL1
ENSG00000008283	chr17:61509664-61523739	NC	Sh7	20.5106	20.1065	-0.0287119	0.87755	0.939644	NO sig	CYB561
ENSG00000008294	chr17:49039534-49198226	NC	Sh7	36.0889	40.6234	0.170757	0.49675	0.69164	NO sig	SPAG9
ENSG00000008300	chr3:48673901-48700348	NC	Sh7	12.0108	11.19	-0.102123	0.63185	0.793343	NO sig	CELSR3
ENSG00000008311	chr7:121715700-121784334	NC	Sh7	0.864503	0.520771	-0.731222	1	1	NO sig	AASS
ENSG00000008323	chr12:6419601-6437672	NC	Sh7	0.0605678	2.88016	5.57145	0.05225	0.156967	NO sig	PLEKHG6
ENSG00000008324	chr3:42589460-42690227	NC	Sh7	23.4476	21.5785	-0.119847	0.8353	0.914026	NO sig	SS18L2
ENSG00000008382	chr19:4343523-4360083	NC	Sh7	6.61914	6.03264	-0.133855	0.8177	0.905316	NO sig	MPND
ENSG00000008394	chr12:16500075-16763528	NC	Sh7	145.885	138.084	-0.0792862	0.75005	0.870166	NO sig	MGST1
ENSG00000008405	chr12:107385141-107487607	NC	Sh7	18.8173	25.9814	0.465422	0.0679	0.189465	NO sig	CRY1
ENSG00000008438	chr19:46498338-46526323	NC	Sh7	0.191272	0.0621192	-1.62251	1	1	NO sig	PGLYRP1
ENSG00000008441	chr19:13106421-13209610	NC	Sh7	14.9147	13.2101	-0.175092	0.54145	0.72921	NO sig	NFIX
ENSG00000008513	chr8:134467090-134584183	NC	Sh7	13.8331	17.7285	0.357937	0.15865	0.335797	NO sig	ST3GAL1
ENSG00000008516	chr16:3096681-3110727	NC	Sh7	1.287	0.422919	-1.60556	0.0156	0.064918	down	MMP25
ENSG00000008517	chr16:3115297-3131908	NC	Sh7	106.566	163.036	0.613442	5e-05	0.0006136	up	IL32
ENSG00000008710	chr16:2089815-2185899	NC	Sh7	135.816	67.0811	-1.01768	0.00125	0.00926888	down	PKD1
ENSG00000008735	chr22:51007289-51052409	NC	Sh7	0.0753812	0.586015	2.95866	1	1	NO sig	MAPK8IP2
ENSG00000008838	chr17:38175349-38256978	NC	Sh7	38.6385	28.6102	-0.433512	0.11505	0.271518	NO sig	MED24
ENSG00000008853	chr8:22570768-22926692	NC	Sh7	9.09391	8.46937	-0.102647	0.75005	0.870166	NO sig	RHOBTB2
ENSG00000008869	chr2:37195525-37311485	NC	Sh7	13.9677	12.9008	-0.11463	0.54245	0.730088	NO sig	HEATR5B
ENSG00000008952	chr3:169684422-169716161	NC	Sh7	82.1043	66.6824	-0.300153	0.17145	0.353322	NO sig	SEC62
ENSG00000008988	chr8:56979853-56987069	NC	Sh7	1925.39	1507.52	-0.352968	0.01505	0.0631863	down	RPS20
ENSG00000009307	chr1:115259533-115301297	NC	Sh7	418.086	491.742	0.234102	0.06295	0.180033	NO sig	CSDE1
ENSG00000009335	chr7:156931606-157062066	NC	Sh7	50.5113	67.5442	0.419226	0.0113	0.0509642	up	UBE3C
ENSG00000009413	chr6:111620233-111804918	NC	Sh7	12.9197	15.1534	0.230074	0.6928	0.838218	NO sig	REV3L
ENSG00000009694	chrX:123094061-124097666	NC	Sh7	0	0.0041757	inf	1	1	NO sig	TENM1
ENSG00000009709	chr1:18957499-19075360	NC	Sh7	0	0.005051	inf	1	1	NO sig	PAX7
ENSG00000009724	chr1:11086579-11107290	NC	Sh7	1.23071	0.738272	-0.73727	0.0363	0.120921	down	MASP2
ENSG00000009765	chr6:150690027-150727105	NC	Sh7	0	0.0212106	inf	1	1	NO sig	IYD
ENSG00000009780	chr1:28052489-28089633	NC	Sh7	6.45213	6.05108	-0.0925837	0.71405	0.849618	NO sig	FAM76A
ENSG00000009790	chr1:209929376-209957904	NC	Sh7	1.60862	1.55252	-0.0512051	0.9295	0.964414	NO sig	TRAF3IP3
ENSG00000009830	chr14:77741298-77797940	NC	Sh7	22.7074	20.7041	-0.133249	0.73025	0.858311	NO sig	POMT2
ENSG00000009844	chr6:142468366-142545826	NC	Sh7	28.413	37.7375	0.409451	0.0364	0.121123	up	VTA1
ENSG00000009950	chr7:73007523-73038873	NC	Sh7	29.8638	5.56711	-2.4234	5e-05	0.0006136	down	MLXIPL
ENSG00000009954	chr7:72854727-72936608	NC	Sh7	62.3672	65.7368	0.0759124	0.5503	0.735972	NO sig	BAZ1B
ENSG00000010017	chr6:13615558-13711796	NC	Sh7	43.3681	53.7046	0.308411	0.15425	0.330013	NO sig	RANBP9
ENSG00000010030	chr6:36322418-36356164	NC	Sh7	0	0	0	1	1	NO sig	ETV7
ENSG00000010072	chr1:231468479-231490769	NC	Sh7	11.3627	14.361	0.337853	0.07065	0.194355	NO sig	SPRTN
ENSG00000010165	chr1:171750787-171783163	NC	Sh7	16.4617	20.6706	0.328466	0.11325	0.268561	NO sig	METTL13
ENSG00000010219	chr12:4671369-4960277	NC	Sh7	0.549184	0.0739572	-2.89253	1	1	NO sig	DYRK4
ENSG00000010244	chr17:30677135-30708905	NC	Sh7	122.148	123.598	0.017029	0.92245	0.961385	NO sig	ZNF207
ENSG00000010256	chr3:48636434-48648409	NC	Sh7	271.439	317.182	0.224687	0.26735	0.472075	NO sig	UQCRC1
ENSG00000010270	chr7:38217823-38270272	NC	Sh7	18.612	30.4777	0.711521	5e-05	0.0006136	up	STARD3NL
ENSG00000010278	chr12:6308880-6347425	NC	Sh7	195.606	266.311	0.445161	0.00075	0.00607124	up	CD9
ENSG00000010282	chr3:42734154-42846023	NC	Sh7	0	0	0	1	1	NO sig	HHATL
ENSG00000010292	chr12:6601149-6641121	NC	Sh7	101.242	114.992	0.183731	0.4476	0.649127	NO sig	NCAPD2
ENSG00000010295	chr12:6647540-6665239	NC	Sh7	0.236909	0.127099	-0.898378	1	1	NO sig	IFFO1
ENSG00000010310	chr19:46171501-46186982	NC	Sh7	4.12971	3.63416	-0.184417	0.6197	0.78552	NO sig	GIPR
ENSG00000010318	chr3:52444672-52457657	NC	Sh7	2.26381	1.68598	-0.425163	0.31315	0.52186	NO sig	PHF7
ENSG00000010319	chr3:52467068-52479101	NC	Sh7	0.0276443	0.0371867	0.427805	1	1	NO sig	SEMA3G
ENSG00000010322	chr3:52489133-52527087	NC	Sh7	30.7297	26.026	-0.239681	0.6011	0.772996	NO sig	NISCH
ENSG00000010327	chr3:52529353-52742182	NC	Sh7	0.219283	0.0596987	-1.87702	1	1	NO sig	STAB1
ENSG00000010361	chr19:50270224-50320633	NC	Sh7	4.97424	3.9905	-0.317908	0.77155	0.882347	NO sig	FUZ
ENSG00000010379	chr12:329788-372039	NC	Sh7	0.101081	0.0185647	-2.44487	1	1	NO sig	SLC6A13
ENSG00000010404	chrX:148558520-148615470	NC	Sh7	8.32925	9.1443	0.134686	0.53675	0.724722	NO sig	IDS
ENSG00000010438	chr9:33750514-33799230	NC	Sh7	0	0	0	1	1	NO sig	PRSS3
ENSG00000010539	chr16:3272324-3286221	NC	Sh7	8.34378	8.94708	0.100716	0.6612	0.814398	NO sig	ZNF200
ENSG00000010610	chr12:6896023-6929974	NC	Sh7	0.0929206	0.0590062	-0.655132	1	1	NO sig	CD4
ENSG00000010626	chr12:6976282-7032861	NC	Sh7	13.8309	10.5945	-0.384585	0.56365	0.747135	NO sig	LRRC23
ENSG00000010671	chrX:100604434-100641183	NC	Sh7	0	0	0	1	1	NO sig	BTK
ENSG00000010704	chr6:26087508-26098571	NC	Sh7	7.47354	9.26701	0.310311	0.26265	0.467272	NO sig	HFE
ENSG00000010803	chr1:41492871-41707826	NC	Sh7	27.668	20.5811	-0.426901	0.1594	0.336688	NO sig	SCMH1
ENSG00000010810	chr6:111981534-112194655	NC	Sh7	96.4015	66.9919	-0.52507	0.02165	0.0834974	down	FYN
ENSG00000010818	chr6:143072603-143266338	NC	Sh7	3.61241	29.8412	3.04627	5e-05	0.0006136	up	HIVEP2
ENSG00000010932	chr1:171217637-171255117	NC	Sh7	0	0	0	1	1	NO sig	FMO1
ENSG00000011007	chr1:24069644-24088549	NC	Sh7	14.8981	17.9088	0.265543	0.0827	0.216073	NO sig	TCEB3
ENSG00000011009	chr1:24117459-24122029	NC	Sh7	39.5945	53.9648	0.446716	0.00805	0.0395633	up	LYPLA2
ENSG00000011021	chr1:11821843-11903201	NC	Sh7	9.55356	7.64019	-0.32243	0.1234	0.28546	NO sig	CLCN6
ENSG00000011028	chr17:60704761-60770958	NC	Sh7	6.04956	4.90259	-0.303286	0.09925	0.245514	NO sig	MRC2
ENSG00000011052	chr17:49230896-49249108	NC	Sh7	29.3184	40.9327	0.481447	0.4805	0.678327	NO sig	NME2
ENSG00000011083	chr5:149569519-149669854	NC	Sh7	0.0429177	0.0285126	-0.589973	1	1	NO sig	SLC6A7
ENSG00000011105	chr12:3186520-3395730	NC	Sh7	2.74363	3.26808	0.252356	0.5215	0.712905	NO sig	TSPAN9
ENSG00000011114	chr14:93703895-93799438	NC	Sh7	13.4236	22.9275	0.772305	0.02445	0.09109	up	BTBD7
ENSG00000011132	chr19:3750816-3761697	NC	Sh7	13.4166	10.7443	-0.320447	0.2895	0.495725	NO sig	APBA3
ENSG00000011143	chr17:56282802-56345879	NC	Sh7	16.6436	9.46061	-0.814967	0.0026	0.016627	down	MKS1
ENSG00000011198	chr3:43328003-43775863	NC	Sh7	22.006	35.1784	0.676794	0.0072	0.0362125	up	ABHD5
ENSG00000011201	chrX:8496914-8700227	NC	Sh7	1.48233	3.94715	1.41295	5e-05	0.0006136	up	KAL1
ENSG00000011243	chr19:15490858-15529952	NC	Sh7	55.0159	45.3828	-0.277702	0.2855	0.491913	NO sig	AKAP8L
ENSG00000011258	chr17:49254785-49337524	NC	Sh7	15.5205	14.855	-0.0632221	0.73625	0.861321	NO sig	MBTD1
ENSG00000011260	chr17:49337888-49375297	NC	Sh7	86.7905	91.1158	0.0701638	0.7078	0.846079	NO sig	UTP18
ENSG00000011275	chr7:5659677-5821370	NC	Sh7	23.427	23.6697	0.014867	0.9519	0.97437	NO sig	RNF216
ENSG00000011295	chr17:15879873-16256970	NC	Sh7	43.1645	34.1027	-0.33996	0.27905	0.484645	NO sig	TTC19
ENSG00000011304	chr19:797074-812327	NC	Sh7	241.653	270.083	0.160467	0.4533	0.654377	NO sig	PTBP1
ENSG00000011332	chr19:38701645-38720354	NC	Sh7	2.25569	1.95066	-0.209608	0.64435	0.802218	NO sig	DPF1
ENSG00000011347	chr11:61282784-61348620	NC	Sh7	0.683425	0.593819	-0.20276	1	1	NO sig	SYT7
ENSG00000011376	chr3:45429997-45590913	NC	Sh7	10.2945	12.5877	0.290144	0.19455	0.384154	NO sig	LARS2
ENSG00000011405	chr11:17095935-17229530	NC	Sh7	27.4576	63.2938	1.20486	5e-05	0.0006136	up	PIK3C2A
ENSG00000011422	chr19:44150246-44174699	NC	Sh7	56.6886	36.6278	-0.630121	0.0005	0.00438286	down	PLAUR
ENSG00000011426	chr7:36363829-36493400	NC	Sh7	161.553	216.702	0.4237	0.01055	0.0484723	up	ANLN
ENSG00000011451	chr19:15532318-15560762	NC	Sh7	19.9949	14.6849	-0.445305	0.0007	0.00572693	down	WIZ
ENSG00000011454	chr9:125703111-125867145	NC	Sh7	43.895	43.8626	-0.00106531	0.99675	0.998214	NO sig	RABGAP1
ENSG00000011465	chr12:91539024-91576900	NC	Sh7	1.59678	1.53294	-0.0588716	0.92855	0.964273	NO sig	DCN
ENSG00000011478	chr19:46190711-46207247	NC	Sh7	16.1989	13.0555	-0.311237	0.31555	0.524151	NO sig	QPCTL
ENSG00000011485	chr19:46850250-46896238	NC	Sh7	55.145	56.8648	0.0443061	0.78225	0.888046	NO sig	PPP5C
ENSG00000011523	chr2:65283499-65357240	NC	Sh7	5.11518	4.81443	-0.0874194	0.82205	0.907296	NO sig	CEP68
ENSG00000011566	chr2:39476406-39664453	NC	Sh7	16.6199	15.2711	-0.122107	0.6351	0.795626	NO sig	MAP4K3
ENSG00000011590	chr19:36195428-36207940	NC	Sh7	1.33541	1.76917	0.405784	0.5498	0.735704	NO sig	ZBTB32
ENSG00000011600	chr19:36395302-36399197	NC	Sh7	0	0.137829	inf	1	1	NO sig	TYROBP
ENSG00000011638	chr16:20944432-21191937	NC	Sh7	13.7807	17.3411	0.331551	0.13845	0.307299	NO sig	TMEM159
ENSG00000011677	chrX:151334705-151619830	NC	Sh7	12.1407	2.56296	-2.24397	0.02035	0.0796603	down	GABRA3
ENSG00000012048	chr17:41196311-41277500	NC	Sh7	29.1311	34.2772	0.234685	0.2066	0.399275	NO sig	BRCA1
ENSG00000012061	chr19:45882891-45982086	NC	Sh7	43.222	29.6082	-0.545769	0.11625	0.273508	NO sig	ERCC1
ENSG00000012124	chr19:35810163-35838258	NC	Sh7	2.2265	0.789713	-1.49538	5e-05	0.0006136	down	CD22
ENSG00000012174	chrX:21857753-21903542	NC	Sh7	31.8431	40.5055	0.347137	0.0157	0.0652015	up	MBTPS2
ENSG00000012211	chrX:49028272-49042845	NC	Sh7	28.8928	20.5942	-0.488472	0.1083	0.260446	NO sig	PRICKLE3
ENSG00000012223	chr3:46477135-46526724	NC	Sh7	0.166191	0.190974	0.200535	1	1	NO sig	LTF
ENSG00000012232	chr8:28457985-28613116	NC	Sh7	17.116	21.7258	0.344064	0.35735	0.56615	NO sig	EXTL3
ENSG00000012504	chr12:100867485-100958191	NC	Sh7	0	0.0657807	inf	1	1	NO sig	NR1H4
ENSG00000012660	chr6:53132195-53213947	NC	Sh7	150.612	159.994	0.0871801	0.51035	0.703157	NO sig	ELOVL5
ENSG00000012779	chr10:45869660-45941561	NC	Sh7	9.26265	7.11027	-0.381521	0.4785	0.676827	NO sig	ALOX5
ENSG00000012817	chrY:21865750-21906825	NC	Sh7	0	0	0	1	1	NO sig	KDM5D
ENSG00000012822	chr12:54104902-54121529	NC	Sh7	30.9608	28.7258	-0.108094	0.60105	0.772996	NO sig	CALCOCO1
ENSG00000012963	chr14:93651295-93695561	NC	Sh7	31.6867	37.8363	0.255892	0.0935	0.234985	NO sig	UBR7
ENSG00000012983	chr14:50885218-51135049	NC	Sh7	27.1313	37.6758	0.473681	0.17785	0.362133	NO sig	MAP4K5
ENSG00000013016	chr2:31456879-31492313	NC	Sh7	0	0	0	1	1	NO sig	EHD3
ENSG00000013275	chr19:40476911-40487348	NC	Sh7	80.8746	100.328	0.310971	0.01435	0.0610198	up	PSMC4
ENSG00000013288	chr4:6576901-6625089	NC	Sh7	5.93167	6.25773	0.0772013	0.64905	0.805924	NO sig	MAN2B2
ENSG00000013293	chr3:170136652-170578169	NC	Sh7	0	0	0	1	1	NO sig	SLC7A14
ENSG00000013297	chr3:170136652-170578169	NC	Sh7	0.54711	0.175087	-1.64376	1	1	NO sig	CLDN11
ENSG00000013306	chr17:42396992-42402238	NC	Sh7	156.75	150.558	-0.0581466	0.6518	0.807603	NO sig	SLC25A39
ENSG00000013364	chr16:29827284-29859355	NC	Sh7	35.241	35.2695	0.00116618	0.9976	0.998789	NO sig	MVP
ENSG00000013374	chr7:151038784-151107813	NC	Sh7	99.5343	102.187	0.0379402	0.78585	0.890111	NO sig	NUB1
ENSG00000013375	chr6:83777384-83908651	NC	Sh7	15.8979	24.9249	0.648757	0.00215	0.0142006	up	PGM3
ENSG00000013392	chr6:83777384-83908651	NC	Sh7	3.75363	3.4581	-0.118306	0.8275	0.910198	NO sig	RWDD2A
ENSG00000013441	chr2:201717731-201729422	NC	Sh7	81.7448	48.0119	-0.767735	0.0006	0.0050641	down	CLK1
ENSG00000013503	chr12:106751435-107283090	NC	Sh7	9.06716	9.39109	0.0506423	0.8152	0.904615	NO sig	POLR3B
ENSG00000013523	chr14:77253587-77292589	NC	Sh7	11.5489	9.84402	-0.230441	0.3163	0.5249	NO sig	ANGEL1
ENSG00000013561	chr5:141323149-141369856	NC	Sh7	33.1006	42.8578	0.372698	0.01795	0.0723899	up	RNF14
ENSG00000013563	chrX:153618314-153650065	NC	Sh7	26.823	22.9767	-0.223299	0.73665	0.861625	NO sig	DNASE1L1
ENSG00000013573	chr12:31226778-31257725	NC	Sh7	181.317	130.112	-0.478758	0.0528	0.158039	NO sig	DDX11
ENSG00000013583	chr12:13127797-13153207	NC	Sh7	54.3752	45.3661	-0.261335	0.0483	0.148407	down	HEBP1
ENSG00000013588	chr12:13043715-13070871	NC	Sh7	109.858	101.531	-0.11373	0.6103	0.778464	NO sig	GPRC5A
ENSG00000013619	chrX:149529688-149682448	NC	Sh7	15.5132	8.30173	-0.902008	0.00345	0.0207439	down	MAMLD1
ENSG00000013725	chr11:60739114-60787849	NC	Sh7	0	0.0159155	inf	1	1	NO sig	CD6
ENSG00000013810	chr4:1723226-1746898	NC	Sh7	38.3919	37.216	-0.044877	0.7774	0.885381	NO sig	TACC3
ENSG00000014123	chr6:96969470-97003152	NC	Sh7	16.6963	17.6406	0.0793713	0.5704	0.751295	NO sig	UFL1
ENSG00000014138	chr11:65029232-65073060	NC	Sh7	41.0732	33.8457	-0.279225	0.19365	0.383055	NO sig	POLA2
ENSG00000014164	chr8:144519824-144623623	NC	Sh7	9.62089	6.88577	-0.482553	0.00045	0.00401046	down	ZC3H3
ENSG00000014216	chr11:64945076-64979477	NC	Sh7	22.2418	28.3894	0.352082	0.0832	0.216871	NO sig	CAPN1
ENSG00000014257	chr3:132036210-132087142	NC	Sh7	1.12602	4.05343	1.84791	0.0002	0.00203011	up	ACPP
ENSG00000014641	chr2:63348517-64054977	NC	Sh7	152.066	173.848	0.193126	0.15935	0.336688	NO sig	MDH1
ENSG00000014824	chr4:41992488-42092474	NC	Sh7	20.4886	24.0174	0.229262	0.26295	0.467534	NO sig	SLC30A9
ENSG00000014914	chr1:149900542-149908791	NC	Sh7	2.04614	2.357	0.204044	0.5352	0.723413	NO sig	MTMR11
ENSG00000014919	chr10:101419262-101515891	NC	Sh7	43.8127	34.3959	-0.349116	0.0315	0.109293	down	COX15
ENSG00000015133	chr14:91737666-91884188	NC	Sh7	7.94848	6.89169	-0.205822	0.73705	0.861928	NO sig	CCDC88C
ENSG00000015153	chr12:42550905-42632151	NC	Sh7	29.4914	33.0949	0.166314	0.39175	0.597286	NO sig	YAF2
ENSG00000015171	chr10:180404-300577	NC	Sh7	18.9766	21.0603	0.150303	0.3589	0.567507	NO sig	ZMYND11
ENSG00000015285	chrX:48534984-48549818	NC	Sh7	0.422207	0.235251	-0.84375	1	1	NO sig	WAS
ENSG00000015413	chr16:89679715-89704839	NC	Sh7	0.744083	0.677621	-0.134986	1	1	NO sig	DPEP1
ENSG00000015475	chr22:18216905-18257536	NC	Sh7	20.2162	67.3558	1.73629	5e-05	0.0006136	up	BID
ENSG00000015479	chr5:138282408-138667360	NC	Sh7	198.33	250.8	0.338633	0.0516	0.155471	NO sig	MATR3
ENSG00000015520	chr7:44552133-44580914	NC	Sh7	0.109838	0.0358028	-1.61724	1	1	NO sig	NPC1L1
ENSG00000015532	chr17:48423452-48440499	NC	Sh7	8.86176	5.45951	-0.698822	0.0014	0.0101004	down	XYLT2
ENSG00000015568	chr2:110550334-110615272	NC	Sh7	59.9583	89.2586	0.574031	0.3437	0.55302	NO sig	RGPD5
ENSG00000015592	chr8:27092839-27115937	NC	Sh7	0	0	0	1	1	NO sig	STMN4
ENSG00000015676	chr7:44418719-44530479	NC	Sh7	45.7144	56.7858	0.312883	0.15965	0.337042	NO sig	NUDCD3
ENSG00000016082	chr5:50678920-50690564	NC	Sh7	0.150724	0.0927889	-0.699882	1	1	NO sig	ISL1
ENSG00000016391	chr3:53528682-53880417	NC	Sh7	2.84598	1.95642	-0.540704	0.2224	0.418667	NO sig	CHDH
ENSG00000016402	chr6:137321107-137366298	NC	Sh7	0	0	0	1	1	NO sig	IL20RA
ENSG00000016490	chr1:86934050-86965972	NC	Sh7	0	0	0	1	1	NO sig	CLCA1
ENSG00000016602	chr1:87012760-87046437	NC	Sh7	0	0	0	1	1	NO sig	CLCA4
ENSG00000016864	chr3:52529353-52742182	NC	Sh7	38.7317	42.166	0.122567	0.76275	0.877105	NO sig	GLT8D1
ENSG00000017260	chr3:130569438-131069309	NC	Sh7	62.7891	85.6923	0.448652	0.00155	0.0109698	up	ATP2C1
ENSG00000017373	chr17:36686250-36762183	NC	Sh7	1.37226	0.644664	-1.08994	0.14095	0.310601	NO sig	SRCIN1
ENSG00000017427	chr12:102789644-102874423	NC	Sh7	0.284881	1.07913	1.92144	1	1	NO sig	IGF1
ENSG00000017483	chrX:48316919-48328644	NC	Sh7	15.1232	20.5953	0.445555	0.0423	0.134833	up	SLC38A5
ENSG00000017621	chrX:49019060-49024822	NC	Sh7	2.96466	1.84819	-0.681751	0.1061	0.256867	NO sig	MAGIX
ENSG00000017797	chr18:9475006-9538114	NC	Sh7	32.6483	42.7321	0.388313	0.00205	0.0137024	up	RALBP1
ENSG00000018189	chr4:71569920-71673032	NC	Sh7	10.8998	11.4809	0.0749358	0.7971	0.894969	NO sig	RUFY3
ENSG00000018236	chr12:41086243-41466220	NC	Sh7	0	0	0	1	1	NO sig	CNTN1
ENSG00000018280	chr2:219246751-219261617	NC	Sh7	1.17342	0.462651	-1.34273	0.01145	0.0513764	down	SLC11A1
ENSG00000018408	chr3:149235021-149454501	NC	Sh7	53.8202	63.0435	0.2282	0.3097	0.518575	NO sig	WWTR1
ENSG00000018510	chr2:178092322-178408564	NC	Sh7	51.8119	72.9685	0.49399	0.0065	0.0335301	up	AGPS
ENSG00000018610	chrX:118672111-118699397	NC	Sh7	19.6117	8.74024	-1.16597	5e-05	0.0006136	down	CXorf56
ENSG00000018625	chr1:160085548-160113381	NC	Sh7	0.022062	0.316233	3.84135	1	1	NO sig	ATP1A2
ENSG00000018699	chr2:32853098-33046118	NC	Sh7	24.03	29.4866	0.295222	0.15015	0.323441	NO sig	TTC27
ENSG00000018869	chr19:56887412-56904914	NC	Sh7	0	0	0	1	1	NO sig	ZNF582
ENSG00000019102	chr11:124617367-124632186	NC	Sh7	0.127392	0.0243243	-2.3888	1	1	NO sig	VSIG2
ENSG00000019144	chr11:118477154-118550399	NC	Sh7	4.15722	10.3936	1.322	5e-05	0.0006136	up	PHLDB1
ENSG00000019169	chr2:119699741-119752236	NC	Sh7	0.0434562	0.108967	1.32626	1	1	NO sig	MARCO
ENSG00000019186	chr20:52769987-52790512	NC	Sh7	3.10745	1.82583	-0.767177	0.1103	0.263877	NO sig	CYP24A1
ENSG00000019485	chr11:45115563-45247734	NC	Sh7	5.58551	5.33071	-0.0673634	0.793	0.892791	NO sig	PRDM11
ENSG00000019505	chr11:45261851-45307870	NC	Sh7	0	0	0	1	1	NO sig	SYT13
ENSG00000019549	chr8:49830248-49834299	NC	Sh7	13.3737	13.1588	-0.0233716	0.8796	0.941321	NO sig	SNAI2
ENSG00000019582	chr5:149781199-149792492	NC	Sh7	0.217425	0.136487	-0.671748	1	1	NO sig	CD74
ENSG00000019991	chr7:81328321-81399754	NC	Sh7	0	0.0356482	inf	1	1	NO sig	HGF
ENSG00000019995	chr10:126630691-126849739	NC	Sh7	16.0841	16.2807	0.0175282	0.93065	0.965028	NO sig	ZRANB1
ENSG00000020129	chr1:35899090-36032875	NC	Sh7	9.90622	11.1448	0.169967	0.549	0.735275	NO sig	NCDN
ENSG00000020181	chr8:37641708-37707422	NC	Sh7	2.30796	1.90297	-0.278362	0.2186	0.414182	NO sig	GPR124
ENSG00000020256	chr20:50668201-50820847	NC	Sh7	15.9303	17.1359	0.105251	0.55235	0.737508	NO sig	ZFP64
ENSG00000020426	chr14:61201459-61436671	NC	Sh7	194.884	148.066	-0.396373	0.4554	0.65625	NO sig	MNAT1
ENSG00000020577	chr14:55033814-55260033	NC	Sh7	7.79095	13.7973	0.824516	0.0001	0.0011321	up	SAMD4A
ENSG00000020633	chr1:25226001-25291612	NC	Sh7	4.30642	5.41279	0.329885	0.3087	0.517536	NO sig	RUNX3
ENSG00000020922	chr11:94152894-94232749	NC	Sh7	55.8101	58.9663	0.0793644	0.678	0.827037	NO sig	MRE11A
ENSG00000021300	chr11:73357222-73373864	NC	Sh7	0.0172276	0.0132368	-0.380162	1	1	NO sig	PLEKHB1
ENSG00000021355	chr6:2832565-2842240	NC	Sh7	68.7528	49.0545	-0.487035	0.0003	0.00288075	down	SERPINB1
ENSG00000021461	chr7:99425635-99463718	NC	Sh7	0	0	0	1	1	NO sig	CYP3A43
ENSG00000021488	chr19:33321414-33360672	NC	Sh7	0.0427519	0.0979182	1.19559	1	1	NO sig	SLC7A9
ENSG00000021574	chr2:32288679-32382706	NC	Sh7	8.33618	10.9023	0.387173	0.00945	0.0446727	up	SPAST
ENSG00000021645	chr14:78708733-80330762	NC	Sh7	1.61092	6.97334	2.11397	5e-05	0.0006136	up	NRXN3
ENSG00000021762	chr11:3108345-3187969	NC	Sh7	40.7526	23.7845	-0.776867	0.0048	0.0266421	down	OSBPL5
ENSG00000021776	chr15:35147731-35262040	NC	Sh7	12.2767	14.3678	0.226922	0.13485	0.302537	NO sig	AQR
ENSG00000021826	chr2:211342405-211543831	NC	Sh7	353.783	314.046	-0.171886	0.17875	0.363604	NO sig	CPS1
ENSG00000021852	chr1:57394882-57431813	NC	Sh7	0	0	0	1	1	NO sig	C8B
ENSG00000022267	chrX:135229558-135293518	NC	Sh7	44.9332	26.5635	-0.758337	5e-05	0.0006136	down	FHL1
ENSG00000022277	chr20:55043646-55101198	NC	Sh7	117.26	100.179	-0.227129	0.06505	0.184151	NO sig	RTFDC1
ENSG00000022355	chr5:161274196-161326975	NC	Sh7	0.151524	0	#NAME?	1	1	NO sig	GABRA1
ENSG00000022556	chr19:55434876-55512510	NC	Sh7	0.0233135	0	#NAME?	1	1	NO sig	NLRP2
ENSG00000022567	chr8:142217264-142318404	NC	Sh7	13.6351	13.2729	-0.0388372	0.8806	0.941759	NO sig	SLC45A4
ENSG00000022840	chr12:120941076-121015397	NC	Sh7	111.671	99.5503	-0.165753	0.5437	0.730969	NO sig	RNF10
ENSG00000022976	chr14:102783713-102829253	NC	Sh7	8.1118	5.20686	-0.639608	0.0676	0.188929	NO sig	ZNF839
ENSG00000023041	chr10:114190057-114206672	NC	Sh7	100.507	64.7736	-0.633819	0.1532	0.328339	NO sig	ZDHHC6
ENSG00000023171	chr11:123396343-123498482	NC	Sh7	18.08	11.5352	-0.648353	5e-05	0.0006136	down	GRAMD1B
ENSG00000023191	chr11:494511-507300	NC	Sh7	106.074	93.007	-0.189654	0.1559	0.331981	NO sig	RNH1
ENSG00000023228	chr2:206979540-207027652	NC	Sh7	56.5108	72.2021	0.353515	0.11805	0.276735	NO sig	NDUFS1
ENSG00000023287	chr8:53535015-53658403	NC	Sh7	57.0367	66.895	0.230008	0.1437	0.314908	NO sig	RB1CC1
ENSG00000023318	chr9:102741460-102861322	NC	Sh7	21.597	20.1121	-0.10277	0.4414	0.643485	NO sig	ERP44
ENSG00000023330	chr3:52232101-52248343	NC	Sh7	38.0586	38.3826	0.0122312	0.9438	0.970921	NO sig	ALAS1
ENSG00000023445	chr11:102188214-102210134	NC	Sh7	11.7628	11.8206	0.00706879	0.9694	0.982855	NO sig	BIRC3
ENSG00000023516	chr13:42846288-42897396	NC	Sh7	11.6546	14.9803	0.362162	0.00635	0.033006	up	AKAP11
ENSG00000023572	chr1:193065597-193075244	NC	Sh7	37.731	27.0244	-0.48149	0.00355	0.0211689	down	GLRX2
ENSG00000023608	chr14:62229074-62263146	NC	Sh7	9.10682	11.416	0.32604	0.06585	0.185687	NO sig	SNAPC1
ENSG00000023697	chr12:16064105-16190220	NC	Sh7	81.1342	95.8056	0.239798	0.55205	0.737429	NO sig	DERA
ENSG00000023734	chr12:16035324-16056412	NC	Sh7	193.82	253.979	0.389991	0.00355	0.0211689	up	STRAP
ENSG00000023839	chr10:101542488-101611949	NC	Sh7	32.1479	45.6613	0.506247	0.00715	0.0360348	up	ABCC2
ENSG00000023892	chr6:35265594-35289548	NC	Sh7	0.0177005	0.0820987	2.21357	1	1	NO sig	DEF6
ENSG00000023902	chr1:150121372-150136916	NC	Sh7	1.31193	1.77309	0.434578	0.294	0.500342	NO sig	PLEKHO1
ENSG00000023909	chr1:94350760-94374966	NC	Sh7	22.535	39.9881	0.827407	5e-05	0.0006136	up	GCLM
ENSG00000024048	chr6:42531799-42661242	NC	Sh7	13.9896	18.2014	0.379698	0.00435	0.0246802	up	UBR2
ENSG00000024422	chr19:48216599-48246391	NC	Sh7	70.0101	130.662	0.900205	0.01005	0.0466642	up	EHD2
ENSG00000024526	chr1:68939834-68962904	NC	Sh7	28.1096	41.5704	0.564493	0.00295	0.0184049	up	DEPDC1
ENSG00000024862	chr6:139094656-139114456	NC	Sh7	7.78467	5.95361	-0.386871	0.0515	0.155323	NO sig	CCDC28A
ENSG00000025039	chr6:90074354-90121989	NC	Sh7	0.012692	0.022521	0.827345	1	1	NO sig	RRAGD
ENSG00000025156	chr6:122720690-122754264	NC	Sh7	10.639	9.51252	-0.161459	0.3874	0.59279	NO sig	HSF2
ENSG00000025293	chr20:34359895-34538303	NC	Sh7	31.6312	39.0489	0.303936	0.1759	0.359577	NO sig	PHF20
ENSG00000025423	chr12:57106211-57181574	NC	Sh7	0.43856	0.464432	0.0826945	1	1	NO sig	HSD17B6
ENSG00000025434	chr11:47260852-47290396	NC	Sh7	25.3779	13.6691	-0.892655	0.0004	0.00364425	down	NR1H3
ENSG00000025708	chr22:50961996-50971009	NC	Sh7	14.2836	10.1468	-0.49334	0.0066	0.0338467	down	TYMP
ENSG00000025770	chr22:50946644-50961901	NC	Sh7	25.3154	18.1463	-0.480334	0.0043	0.024453	down	NCAPH2
ENSG00000025772	chr20:43538702-43589127	NC	Sh7	29.187	39.5086	0.436841	0.00245	0.0157829	up	TOMM34
ENSG00000025796	chr6:108188959-108279393	NC	Sh7	100.581	66.3617	-0.59994	0.02045	0.0799498	down	SEC63
ENSG00000025800	chr1:32573638-32642169	NC	Sh7	26.6684	25.6418	-0.0566378	0.6379	0.797911	NO sig	KPNA6
ENSG00000026025	chr10:17270257-17279592	NC	Sh7	731.974	657.351	-0.155129	0.33865	0.547768	NO sig	VIM
ENSG00000026036	chr20:62289162-62374858	NC	Sh7	7.36746	3.96461	-0.893987	0.09225	0.232941	NO sig	RTEL1-TNFRSF6B
ENSG00000026103	chr10:90639490-90775542	NC	Sh7	6.95817	8.93259	0.36037	0.13245	0.298737	NO sig	FAS
ENSG00000026297	chr6:166822851-167370679	NC	Sh7	5.70581	3.74092	-0.609041	0.0426	0.135718	down	RNASET2
ENSG00000026508	chr11:35160416-35253949	NC	Sh7	124.406	152.864	0.297201	0.10395	0.25306	NO sig	CD44
ENSG00000026559	chr20:49620192-49639666	NC	Sh7	0.018196	0.0195654	0.104688	1	1	NO sig	KCNG1
ENSG00000026652	chr6:161551010-161695093	NC	Sh7	0.340617	1.0417	1.61272	0.0087	0.0418036	up	AGPAT4
ENSG00000026751	chr1:160709036-160724611	NC	Sh7	0	0	0	1	1	NO sig	SLAMF7
ENSG00000026950	chr6:26402464-26415444	NC	Sh7	1.98732	5.09229	1.35749	5e-05	0.0006136	up	BTN3A1
ENSG00000027001	chr13:24304327-24463558	NC	Sh7	8.14016	11.368	0.48185	0.0143	0.0609127	up	MIPEP
ENSG00000027075	chr14:61654276-62125414	NC	Sh7	11.4989	9.84966	-0.223348	0.73405	0.859626	NO sig	PRKCH
ENSG00000027644	chr1:156776034-156851642	NC	Sh7	0.0474532	0.0445926	-0.089699	1	1	NO sig	INSRR
ENSG00000027697	chr6:137518620-137540586	NC	Sh7	12.6942	21.0824	0.731873	0.0001	0.0011321	up	IFNGR1
ENSG00000027847	chr5:177027100-177037348	NC	Sh7	11.1722	9.00749	-0.310719	0.10815	0.26029	NO sig	B4GALT7
ENSG00000027869	chr1:156776034-156851642	NC	Sh7	17.3429	5.71679	-1.60107	5e-05	0.0006136	down	SH2D2A
ENSG00000028116	chr2:58134785-58468507	NC	Sh7	13.5711	14.6331	0.1087	0.66665	0.818481	NO sig	VRK2
ENSG00000028137	chr1:12227059-12269285	NC	Sh7	0	0	0	1	1	NO sig	TNFRSF1B
ENSG00000028203	chr12:95611521-95696566	NC	Sh7	43.4027	53.6042	0.304562	0.063	0.180134	NO sig	VEZT
ENSG00000028277	chr19:42590262-42700737	NC	Sh7	0.169061	0.438968	1.37657	1	1	NO sig	POU2F2
ENSG00000028310	chr5:710470-919472	NC	Sh7	71.4624	58.1726	-0.296845	0.1519	0.326237	NO sig	BRD9
ENSG00000028528	chr15:64386321-64438289	NC	Sh7	48.0838	54.303	0.175481	0.4803	0.678201	NO sig	SNX1
ENSG00000028839	chr6:134273307-134373774	NC	Sh7	18.939	23.9592	0.339215	0.41175	0.615468	NO sig	TBPL1
ENSG00000029153	chr12:27485786-27576241	NC	Sh7	7.38336	11.8468	0.682149	0.00155	0.0109698	up	ARNTL2
ENSG00000029363	chr6:136578000-136610989	NC	Sh7	84.8121	110.142	0.377027	0.03885	0.126665	up	BCLAF1
ENSG00000029364	chr14:69846847-69929105	NC	Sh7	30.1886	33.5778	0.153505	0.5619	0.745782	NO sig	SLC39A9
ENSG00000029534	chr8:41510738-41754280	NC	Sh7	2.50974	2.48646	-0.0134482	0.9568	0.97621	NO sig	ANK1
ENSG00000029559	chr4:88720732-88733074	NC	Sh7	0	0	0	1	1	NO sig	IBSP
ENSG00000029639	chr6:155054458-155635627	NC	Sh7	16.2308	13.7159	-0.242885	0.61685	0.783804	NO sig	TFB1M
ENSG00000029725	chr17:5185557-5372380	NC	Sh7	34.802	37.8347	0.12054	0.7168	0.851144	NO sig	RABEP1
ENSG00000029993	chrX:150148981-150159248	NC	Sh7	64.0091	90.6256	0.501641	0.01495	0.062874	up	HMGB3
ENSG00000030066	chr11:47799638-47870107	NC	Sh7	87.8207	132.866	0.597337	0.00175	0.0121196	up	NUP160
ENSG00000030110	chr6:33540328-33548019	NC	Sh7	10.2058	8.45469	-0.271569	0.07005	0.193137	NO sig	BAK1
ENSG00000030304	chr9:113431050-113563859	NC	Sh7	0	0.0125595	inf	1	1	NO sig	MUSK
ENSG00000030419	chr2:213864428-214017151	NC	Sh7	0.0561608	0.00850765	-2.72273	1	1	NO sig	IKZF2
ENSG00000030582	chr17:42422613-42430470	NC	Sh7	205.222	185.975	-0.142073	0.34945	0.557811	NO sig	GRN
ENSG00000031003	chr5:137223656-137387650	NC	Sh7	15.4059	28.5631	0.890669	0.00015	0.00159653	up	FAM13B
ENSG00000031081	chr3:119013219-119139561	NC	Sh7	1.83418	4.68138	1.3518	0.03595	0.120245	up	ARHGAP31
ENSG00000031691	chr6:49431090-49460820	NC	Sh7	19.3203	24.9019	0.366138	0.0279	0.10026	up	CENPQ
ENSG00000031698	chr1:109756539-109780791	NC	Sh7	285.701	124.604	-1.19716	5e-05	0.0006136	down	SARS
ENSG00000031823	chr19:5916149-5978153	NC	Sh7	26.0765	35.6784	0.452303	0.03835	0.125636	up	RANBP3
ENSG00000032219	chr14:58765102-58840605	NC	Sh7	9.8969	8.8412	-0.162733	0.587	0.762664	NO sig	ARID4A
ENSG00000032389	chr2:3192695-3381653	NC	Sh7	28.5377	25.5402	-0.160101	0.52315	0.714115	NO sig	TSSC1
ENSG00000032444	chr19:7587511-7626650	NC	Sh7	25.8973	46.292	0.83796	0.0084	0.0407611	up	PNPLA6
ENSG00000032742	chr13:21140584-21265503	NC	Sh7	9.30983	11.4384	0.297057	0.3302	0.539002	NO sig	IFT88
ENSG00000033011	chr16:5074844-5147809	NC	Sh7	18.013	23.4083	0.377979	0.1209	0.281748	NO sig	ALG1
ENSG00000033030	chr12:122957416-122985518	NC	Sh7	70.4699	46.6397	-0.595447	0.0033	0.0199988	down	ZCCHC8
ENSG00000033050	chr7:150904922-150924316	NC	Sh7	45.0441	58.8216	0.385007	0.00405	0.023367	up	ABCF2
ENSG00000033100	chr7:150929574-150974982	NC	Sh7	34.6036	49.4366	0.514658	0.0003	0.00288075	up	CHPF2
ENSG00000033122	chr1:70034080-70671303	NC	Sh7	1.3215	0.3338	-1.98513	1	1	NO sig	LRRC7
ENSG00000033170	chr14:65877309-66210839	NC	Sh7	13.2451	10.6397	-0.316005	0.3844	0.590263	NO sig	FUT8
ENSG00000033178	chr4:68478369-68566897	NC	Sh7	15.0962	18.3931	0.284978	0.05025	0.152565	NO sig	UBA6
ENSG00000033327	chr11:77926342-78129394	NC	Sh7	3.48696	3.82141	0.132134	0.69695	0.840917	NO sig	GAB2
ENSG00000033627	chr17:40610861-40674629	NC	Sh7	18.8392	17.6796	-0.0916532	0.73365	0.859427	NO sig	ATP6V0A1
ENSG00000033800	chr15:68346516-68549549	NC	Sh7	17.8986	37.6553	1.073	0.0021	0.0139909	up	PIAS1
ENSG00000033867	chr3:27414213-27525911	NC	Sh7	18.8583	24.7498	0.392221	0.01135	0.0510958	up	SLC4A7
ENSG00000034053	chr15:29129628-29410518	NC	Sh7	0	0.00787248	inf	1	1	NO sig	APBA2
ENSG00000034152	chr17:21187983-21218552	NC	Sh7	35.514	36.0051	0.0198154	0.91155	0.956605	NO sig	MAP2K3
ENSG00000034239	chr8:49623347-49647870	NC	Sh7	0.150282	0	#NAME?	1	1	NO sig	EFCAB1
ENSG00000034510	chr2:85048773-85134132	NC	Sh7	1279.63	1358.49	0.0862854	0.5824	0.759453	NO sig	TMSB10
ENSG00000034533	chr3:130569438-131069309	NC	Sh7	10.0699	14.0431	0.479807	0.4213	0.624118	NO sig	ASTE1
ENSG00000034677	chr8:101170133-101348446	NC	Sh7	49.5061	37.9866	-0.382115	0.2679	0.47291	NO sig	RNF19A
ENSG00000034693	chr6:143771943-143811147	NC	Sh7	19.1539	31.0316	0.696098	0.00205	0.0137024	up	PEX3
ENSG00000034713	chr16:75600248-75611779	NC	Sh7	66.8607	83.3068	0.317275	0.02535	0.093647	up	GABARAPL2
ENSG00000034971	chr1:171604556-171621823	NC	Sh7	0	0	0	1	1	NO sig	MYOC
ENSG00000035115	chr2:217729-278283	NC	Sh7	21.1566	14.673	-0.527946	0.2054	0.398273	NO sig	SH3YL1
ENSG00000035141	chr2:70523106-70529222	NC	Sh7	48.2619	49.7713	0.0444311	0.7305	0.858358	NO sig	FAM136A
ENSG00000035403	chr10:75757871-75879918	NC	Sh7	85.7658	110.173	0.361292	0.0034	0.0204935	up	VCL
ENSG00000035499	chr5:59892738-59996017	NC	Sh7	12.8709	15.837	0.299191	0.06625	0.18643	NO sig	DEPDC1B
ENSG00000035664	chr15:64199234-64364232	NC	Sh7	4.40957	2.19936	-1.00356	0.0217	0.0836114	down	DAPK2
ENSG00000035681	chr8:59496062-59572403	NC	Sh7	34.849	30.1375	-0.209559	0.2454	0.446023	NO sig	NSMAF
ENSG00000035687	chr1:244571795-244615436	NC	Sh7	47.0739	54.4169	0.209126	0.166	0.346101	NO sig	ADSS
ENSG00000035720	chr4:68424445-68473055	NC	Sh7	0	0	0	1	1	NO sig	STAP1
ENSG00000035862	chr17:76849058-76921469	NC	Sh7	94.1158	155.857	0.727717	5e-05	0.0006136	up	TIMP2
ENSG00000035928	chr4:39289075-39367995	NC	Sh7	30.484	40.609	0.41375	0.0737	0.199613	NO sig	RFC1
ENSG00000036054	chr3:99979843-100044095	NC	Sh7	30.6017	31.6828	0.0500869	0.7426	0.865039	NO sig	TBC1D23
ENSG00000036257	chr2:225334866-225450110	NC	Sh7	47.7572	59.7827	0.324009	0.06615	0.186276	NO sig	CUL3
ENSG00000036448	chr8:1993154-2113475	NC	Sh7	0.722631	2.09633	1.53654	0.0005	0.00438286	up	MYOM2
ENSG00000036473	chrX:37208527-38548169	NC	Sh7	0	0	0	1	1	NO sig	OTC
ENSG00000036530	chr14:100150640-100193638	NC	Sh7	0.081995	0.17093	1.0598	1	1	NO sig	CYP46A1
ENSG00000036549	chr1:78028100-78149104	NC	Sh7	35.9757	36.6853	0.0281787	0.8943	0.947867	NO sig	ZZZ3
ENSG00000036565	chr8:20002365-20040717	NC	Sh7	0	0	0	1	1	NO sig	SLC18A1
ENSG00000036672	chr11:119225924-119252436	NC	Sh7	3.7622	3.59111	-0.0671465	0.8121	0.902644	NO sig	USP2
ENSG00000036828	chr3:121902529-122005342	NC	Sh7	0.0126903	0.0110529	-0.199306	1	1	NO sig	CASR
ENSG00000037042	chr17:40811322-40819024	NC	Sh7	22.213	23.0506	0.0533964	0.7402	0.863637	NO sig	TUBG2
ENSG00000037241	chr5:172385731-172396774	NC	Sh7	83.8168	110.196	0.394755	0.27325	0.478431	NO sig	RPL26L1
ENSG00000037280	chr5:180028505-180076624	NC	Sh7	0.0628836	0.203465	1.69403	1	1	NO sig	FLT4
ENSG00000037474	chr5:6599351-6633404	NC	Sh7	101.215	112.593	0.153694	0.33	0.538819	NO sig	NSUN2
ENSG00000037637	chr1:16573333-16678949	NC	Sh7	9.04492	10.8106	0.257273	0.10685	0.25792	NO sig	FBXO42
ENSG00000037749	chr5:153369687-153800544	NC	Sh7	23.5722	23.8644	0.0177739	0.9227	0.961453	NO sig	MFAP3
ENSG00000037757	chr19:13875345-13889276	NC	Sh7	50.6477	33.0596	-0.615426	0.0082	0.0401398	down	MRI1
ENSG00000037897	chr12:58156116-58212487	NC	Sh7	17.2098	10.7399	-0.680251	0.1006	0.247407	NO sig	METTL1
ENSG00000037965	chr12:54378848-54449814	NC	Sh7	5.83881	3.49513	-0.740326	0.081	0.212946	NO sig	HOXC8
ENSG00000038002	chr4:178351923-178363657	NC	Sh7	3.17703	6.4494	1.02149	0.07105	0.195149	NO sig	AGA
ENSG00000038210	chr4:25162262-25280714	NC	Sh7	13.3343	18.2394	0.45191	0.0088	0.0421685	up	PI4K2B
ENSG00000038219	chr4:13570361-13629347	NC	Sh7	88.015	31.7667	-1.47023	5e-05	0.0006136	down	BOD1L1
ENSG00000038274	chr5:162930119-162946342	NC	Sh7	75.6494	80.8455	0.0958378	0.5784	0.756634	NO sig	MAT2B
ENSG00000038295	chr4:166794409-167025047	NC	Sh7	6.72593	7.73347	0.201383	0.4232	0.625649	NO sig	TLL1
ENSG00000038358	chr16:67906925-67918406	NC	Sh7	42.7632	40.5277	-0.0774616	0.76135	0.876793	NO sig	EDC4
ENSG00000038382	chr5:14143810-14532235	NC	Sh7	48.5488	77.1847	0.66888	0.0216	0.0833308	up	TRIO
ENSG00000038427	chr5:82767283-82878122	NC	Sh7	0	0.0125455	inf	1	1	NO sig	VCAN
ENSG00000038532	chr16:11038344-11276046	NC	Sh7	9.97449	12.1435	0.283866	0.3738	0.581035	NO sig	CLEC16A
ENSG00000038945	chr8:15965386-16424999	NC	Sh7	0	0	0	1	1	NO sig	MSR1
ENSG00000039068	chr16:68771127-68869451	NC	Sh7	0.0782856	0.10471	0.419575	1	1	NO sig	CDH1
ENSG00000039123	chr5:54603587-54830878	NC	Sh7	75.4924	102.759	0.444858	0.01825	0.0734068	up	SKIV2L2
ENSG00000039139	chr5:13690439-13944652	NC	Sh7	0.319312	0.95978	1.58774	0.01335	0.0579318	up	DNAH5
ENSG00000039319	chr5:79703831-79775169	NC	Sh7	36.8701	43.5435	0.240007	0.36045	0.568858	NO sig	ZFYVE16
ENSG00000039523	chr16:67552320-67580691	NC	Sh7	55.5584	64.5468	0.216338	0.14995	0.32318	NO sig	FAM65A
ENSG00000039537	chr5:41142335-41261540	NC	Sh7	0	0	0	1	1	NO sig	C6
ENSG00000039560	chr5:34656341-34832732	NC	Sh7	19.1027	38.6111	1.01524	0.07415	0.200434	NO sig	RAI14
ENSG00000039600	chr5:157052686-157098488	NC	Sh7	0	0	0	1	1	NO sig	SOX30
ENSG00000039650	chr19:50364460-50371166	NC	Sh7	41.6499	21.6796	-0.941976	0.0006	0.0050641	down	PNKP
ENSG00000039987	chr19:12862515-12869272	NC	Sh7	0.220743	0.0318489	-2.79305	1	1	NO sig	BEST2
ENSG00000040199	chr16:71660063-71758604	NC	Sh7	4.22699	8.92246	1.07781	5e-05	0.0006136	up	PHLPP2
ENSG00000040275	chr5:169010637-169031782	NC	Sh7	100.925	114.376	0.180499	0.29875	0.5059	NO sig	SPDL1
ENSG00000040341	chr8:74332603-74791145	NC	Sh7	30.2137	25.1174	-0.266518	0.57755	0.755698	NO sig	STAU2
ENSG00000040487	chr1:19638819-19655794	NC	Sh7	11.7667	10.4552	-0.170491	0.3796	0.586337	NO sig	PQLC2
ENSG00000040531	chr17:3539761-3564836	NC	Sh7	13.4194	12.3414	-0.120812	0.5621	0.745901	NO sig	CTNS
ENSG00000040608	chr22:20228937-20270769	NC	Sh7	15.0005	8.81163	-0.767532	5e-05	0.0006136	down	RTN4R
ENSG00000040633	chr17:7138346-7143041	NC	Sh7	21.6496	27.6162	0.351172	0.0536	0.160122	NO sig	PHF23
ENSG00000040731	chr5:24487208-24645087	NC	Sh7	0	0	0	1	1	NO sig	CDH10
ENSG00000040933	chr2:99061316-99210853	NC	Sh7	10.5289	12.4811	0.245383	0.1766	0.360365	NO sig	INPP4A
ENSG00000041353	chr18:52385090-52562747	NC	Sh7	10.1792	12.1251	0.252369	0.12485	0.287244	NO sig	RAB27B
ENSG00000041357	chr15:78832746-78841604	NC	Sh7	243.085	368.826	0.601478	5e-05	0.0006136	up	PSMA4
ENSG00000041515	chr13:109248499-109860355	NC	Sh7	0.492605	2.31795	2.23434	0.0063	0.0328435	up	MYO16
ENSG00000041802	chr3:194361516-194393206	NC	Sh7	36.412	36.961	0.0215894	0.9378	0.9685	NO sig	LSG1
ENSG00000041880	chr3:51976360-51982883	NC	Sh7	8.69487	6.24737	-0.476916	0.0663	0.186528	NO sig	PARP3
ENSG00000041982	chr9:117782805-117880536	NC	Sh7	0.0186887	0.131437	2.81414	1	1	NO sig	TNC
ENSG00000041988	chr1:6684925-6761984	NC	Sh7	8.65949	6.60527	-0.390664	0.49385	0.689158	NO sig	THAP3
ENSG00000042062	chr20:49202644-49308065	NC	Sh7	0.317069	0.411023	0.374421	1	1	NO sig	FAM65C
ENSG00000042088	chr14:90421282-90511106	NC	Sh7	22.5316	21.4285	-0.0724203	0.6661	0.818011	NO sig	TDP1
ENSG00000042286	chr10:71812551-71892690	NC	Sh7	16.9067	18.3583	0.118836	0.3843	0.590254	NO sig	AIFM2
ENSG00000042304	chr2:228474805-228498036	NC	Sh7	0	0	0	1	1	NO sig	C2orf83
ENSG00000042317	chr14:88851267-89021077	NC	Sh7	4.80782	4.56374	-0.0751661	0.85725	0.927868	NO sig	SPATA7
ENSG00000042429	chr11:93394804-93547861	NC	Sh7	47.8429	61.5495	0.363442	0.3909	0.596361	NO sig	MED17
ENSG00000042445	chr2:85569210-85618875	NC	Sh7	36.971	28.7446	-0.363105	0.0114	0.0512269	down	RETSAT
ENSG00000042493	chr2:85621870-85645555	NC	Sh7	144.927	162.806	0.167835	0.41485	0.618144	NO sig	CAPG
ENSG00000042753	chr19:47341392-47354249	NC	Sh7	122.932	133.434	0.118268	0.41885	0.622141	NO sig	AP2S1
ENSG00000042781	chr1:215796235-216596738	NC	Sh7	0.00983263	0.00818031	-0.265421	1	1	NO sig	USH2A
ENSG00000042813	chr7:49813256-50199426	NC	Sh7	0	0	0	1	1	NO sig	ZPBP
ENSG00000042832	chr8:133879202-134147147	NC	Sh7	0.0165622	0.00427772	-1.95298	1	1	NO sig	TG
ENSG00000042980	chr8:24151552-24216531	NC	Sh7	0.211442	0.0099652	-4.40722	1	1	NO sig	ADAM28
ENSG00000043039	chr11:129245834-129322171	NC	Sh7	0	0	0	1	1	NO sig	BARX2
ENSG00000043093	chr3:182655861-182703741	NC	Sh7	25.6863	46.1904	0.846596	0.0049	0.0269775	up	DCUN1D1
ENSG00000043143	chr5:133860002-133918918	NC	Sh7	27.1123	34.0632	0.329266	0.26635	0.471122	NO sig	JADE2
ENSG00000043355	chr13:100634025-100639018	NC	Sh7	20.9889	11.4727	-0.87142	0.0836	0.217452	NO sig	ZIC2
ENSG00000043462	chr5:169659450-169725231	NC	Sh7	0	0.0428754	inf	1	1	NO sig	LCP2
ENSG00000043514	chr1:40306722-40349183	NC	Sh7	36.1958	31.0219	-0.222537	0.20225	0.394659	NO sig	TRIT1
ENSG00000043591	chr10:115803805-115806667	NC	Sh7	0.552819	0.606288	0.133197	1	1	NO sig	ADRB1
ENSG00000044012	chr1:42619091-42621495	NC	Sh7	0	0	0	1	1	NO sig	GUCA2B
ENSG00000044090	chr6:43005354-43042837	NC	Sh7	7.42213	5.9512	-0.318653	0.247	0.447936	NO sig	CUL7
ENSG00000044115	chr5:137946655-138270723	NC	Sh7	218.74	281.977	0.366364	0.07355	0.199471	NO sig	CTNNA1
ENSG00000044446	chrX:18910417-19002716	NC	Sh7	28.6245	16.4427	-0.799798	0.06235	0.179044	NO sig	PHKA2
ENSG00000044459	chr9:17134979-17503921	NC	Sh7	6.02645	6.81226	0.176824	0.34325	0.552876	NO sig	CNTLN
ENSG00000044524	chr3:89156673-89531284	NC	Sh7	0	0	0	1	1	NO sig	EPHA3
ENSG00000044574	chr9:127997131-128003609	NC	Sh7	221.977	266.041	0.261236	0.03315	0.113446	up	HSPA5
ENSG00000046604	chr18:29078005-29128971	NC	Sh7	55.4584	64.2536	0.212373	0.07805	0.207412	NO sig	DSG2
ENSG00000046647	chrX:14026397-14048012	NC	Sh7	8.30504	7.247	-0.196602	0.49055	0.686748	NO sig	GEMIN8
ENSG00000046651	chrX:13752831-13787480	NC	Sh7	35.2743	22.0269	-0.679351	0.00735	0.0368461	down	OFD1
ENSG00000046653	chrX:13789149-13956757	NC	Sh7	0.765835	0.597342	-0.358476	1	1	NO sig	GPM6B
ENSG00000046774	chrX:141290130-141293076	NC	Sh7	0	0.0603409	inf	1	1	NO sig	MAGEC2
ENSG00000046889	chr8:68864352-69149265	NC	Sh7	0	0	0	1	1	NO sig	PREX2
ENSG00000047056	chr10:1095477-1178237	NC	Sh7	4.18393	4.00246	-0.0639715	0.79595	0.894251	NO sig	WDR37
ENSG00000047188	chr5:112849379-112930982	NC	Sh7	21.298	22.217	0.0609459	0.6474	0.804465	NO sig	YTHDC2
ENSG00000047230	chrX:16606125-16731059	NC	Sh7	9.03805	8.51532	-0.0859506	0.6489	0.805921	NO sig	CTPS2
ENSG00000047249	chr8:54628116-54756118	NC	Sh7	32.9629	34.6922	0.0737664	0.74715	0.868443	NO sig	ATP6V1H
ENSG00000047315	chr4:57829535-57976551	NC	Sh7	57.3017	77.3532	0.432883	0.14905	0.321913	NO sig	POLR2B
ENSG00000047346	chr15:52873513-53002014	NC	Sh7	14.9518	15.6316	0.0641434	0.8609	0.929769	NO sig	FAM214A
ENSG00000047365	chr4:35949842-36246131	NC	Sh7	2.114	3.12869	0.565581	0.1886	0.376403	NO sig	ARAP2
ENSG00000047410	chr1:186265404-186344825	NC	Sh7	66.8241	66.2184	-0.0131384	0.93395	0.966446	NO sig	TPR
ENSG00000047457	chr3:148847370-148939842	NC	Sh7	3.70586	3.38905	-0.12893	0.8186	0.905848	NO sig	CP
ENSG00000047578	chr16:27561453-27791690	NC	Sh7	9.46419	8.08879	-0.226556	0.7008	0.843407	NO sig	KIAA0556
ENSG00000047579	chr6:15523031-15663289	NC	Sh7	21.6089	21.8435	0.0155757	0.9633	0.980133	NO sig	DTNBP1
ENSG00000047597	chrX:37208527-38548169	NC	Sh7	18.2971	16.7346	-0.128779	0.60245	0.773499	NO sig	XK
ENSG00000047617	chr12:5641034-6055398	NC	Sh7	53.3051	43.9574	-0.278166	0.31585	0.524437	NO sig	ANO2
ENSG00000047621	chr12:4596893-4647674	NC	Sh7	9.30422	16.0147	0.783443	0.00285	0.0179084	up	C12orf4
ENSG00000047634	chrX:17755587-17773105	NC	Sh7	34.952	32.3999	-0.109382	0.4413	0.643485	NO sig	SCML1
ENSG00000047644	chrX:9983601-10112518	NC	Sh7	9.60734	8.92993	-0.105488	0.4339	0.637016	NO sig	WWC3
ENSG00000047648	chrX:11129420-11683821	NC	Sh7	0.326888	0.260877	-0.325428	1	1	NO sig	ARHGAP6
ENSG00000047662	chr4:17616253-17783135	NC	Sh7	0.546311	0.46189	-0.242174	1	1	NO sig	FAM184B
ENSG00000047849	chr3:47892181-48130769	NC	Sh7	96.7252	115.09	0.250799	0.155	0.330926	NO sig	MAP4
ENSG00000047932	chr6:117609462-117923691	NC	Sh7	14.4903	19.9291	0.459785	0.00365	0.0216077	up	GOPC
ENSG00000047936	chr6:117609462-117923691	NC	Sh7	0	0.0505693	inf	1	1	NO sig	ROS1
ENSG00000048028	chr11:113668595-113746292	NC	Sh7	13.56	17.2278	0.345381	0.06565	0.185251	NO sig	USP28
ENSG00000048052	chr7:18126571-19042039	NC	Sh7	0.244608	0.137888	-0.82698	1	1	NO sig	HDAC9
ENSG00000048140	chr5:176074387-176086058	NC	Sh7	9.16983	12.1874	0.410425	0.14895	0.321913	NO sig	TSPAN17
ENSG00000048162	chr5:175792470-175843570	NC	Sh7	54.6846	55.3659	0.017863	0.955	0.975757	NO sig	NOP16
ENSG00000048342	chr4:15471488-15603180	NC	Sh7	4.61286	7.04145	0.610212	0.2503	0.452317	NO sig	CC2D2A
ENSG00000048392	chr8:103216729-103251346	NC	Sh7	16.534	32.99	0.996591	5e-05	0.0006136	up	RRM2B
ENSG00000048405	chr7:126986843-127071978	NC	Sh7	17.377	17.2367	-0.011698	0.9552	0.975757	NO sig	ZNF800
ENSG00000048462	chr16:12021229-12070500	NC	Sh7	0	0	0	1	1	NO sig	TNFRSF17
ENSG00000048471	chr16:12070593-12668146	NC	Sh7	1.73184	2.80524	0.695817	0.12425	0.286562	NO sig	SNX29
ENSG00000048540	chr12:16500075-16763528	NC	Sh7	0.0168971	0.180814	3.41966	1	1	NO sig	LMO3
ENSG00000048544	chr6:42174538-42185603	NC	Sh7	57.5833	42.0428	-0.453791	0.00055	0.00472661	down	MRPS10
ENSG00000048545	chr6:42123143-42147794	NC	Sh7	0	0	0	1	1	NO sig	GUCA1A
ENSG00000048649	chr11:77371040-77532063	NC	Sh7	26.6448	28.3628	0.0901477	0.6917	0.837465	NO sig	RSF1
ENSG00000048707	chr1:12290123-12572099	NC	Sh7	19.3782	18.7274	-0.0492819	0.8618	0.930577	NO sig	VPS13D
ENSG00000048740	chr10:11047258-11378674	NC	Sh7	4.65287	3.76704	-0.30469	0.11995	0.280066	NO sig	CELF2
ENSG00000048828	chr9:96208775-96328397	NC	Sh7	58.2103	65.4233	0.16853	0.20455	0.397315	NO sig	FAM120A
ENSG00000048991	chr2:136289024-136482840	NC	Sh7	28.685	36.3066	0.339934	0.34395	0.553278	NO sig	R3HDM1
ENSG00000049089	chr1:40766158-40783488	NC	Sh7	1.84319	1.56833	-0.232969	0.51525	0.708227	NO sig	COL9A2
ENSG00000049130	chr12:88886569-88974628	NC	Sh7	16.2106	38.1025	1.23295	5e-05	0.0006136	up	KITLG
ENSG00000049167	chr5:60169657-60240900	NC	Sh7	9.24538	10.4666	0.178987	0.5449	0.731835	NO sig	ERCC8
ENSG00000049192	chr5:64444562-64777747	NC	Sh7	1.73569	2.74072	0.659049	0.04845	0.148719	up	ADAMTS6
ENSG00000049239	chr1:9294833-9331396	NC	Sh7	7.10807	3.33957	-1.08979	5e-05	0.0006136	down	H6PD
ENSG00000049245	chr1:7831328-7841492	NC	Sh7	64.6923	72.7587	0.169524	0.44685	0.64835	NO sig	VAMP3
ENSG00000049246	chr1:7844379-7913572	NC	Sh7	6.4283	4.77007	-0.430428	0.06635	0.186626	NO sig	PER3
ENSG00000049247	chr1:7844379-7913572	NC	Sh7	3.7167	1.8777	-0.985058	0.09305	0.234382	NO sig	UTS2
ENSG00000049249	chr1:7979906-8000926	NC	Sh7	0.183389	0.183055	-0.0026274	1	1	NO sig	TNFRSF9
ENSG00000049283	chr17:48609903-48633213	NC	Sh7	0.0872468	0.00537217	-4.02153	1	1	NO sig	EPN3
ENSG00000049323	chr2:33172038-33624576	NC	Sh7	15.187	32.07	1.07839	5e-05	0.0006136	up	LTBP1
ENSG00000049449	chr11:31806339-32127301	NC	Sh7	300.878	321.077	0.0937416	0.50005	0.693873	NO sig	RCN1
ENSG00000049540	chr7:73442118-73484237	NC	Sh7	0.134546	0.0254911	-2.40003	1	1	NO sig	ELN
ENSG00000049541	chr7:73645828-73668774	NC	Sh7	63.1148	60.1693	-0.0689497	0.65855	0.812745	NO sig	RFC2
ENSG00000049618	chr6:157099062-157531913	NC	Sh7	8.12974	8.18086	0.00904257	0.95655	0.976036	NO sig	ARID1B
ENSG00000049656	chr5:1317858-1345214	NC	Sh7	449.773	1157.16	1.36332	5e-05	0.0006136	up	CLPTM1L
ENSG00000049759	chr18:55711598-56068772	NC	Sh7	16.5076	31.0177	0.909958	0.00055	0.00472661	up	NEDD4L
ENSG00000049768	chrX:49091926-49121288	NC	Sh7	0.25198	0.163042	-0.62807	1	1	NO sig	FOXP3
ENSG00000049769	chrX:49126305-49157929	NC	Sh7	4.0494	6.03072	0.57462	0.00185	0.012641	up	PPP1R3F
ENSG00000049860	chr5:73923233-74072737	NC	Sh7	191.778	182.703	-0.0699392	0.81285	0.903069	NO sig	HEXB
ENSG00000049883	chr5:71515235-71656052	NC	Sh7	16.7324	17.0597	0.0279418	0.9415	0.97025	NO sig	PTCD2
ENSG00000050030	chrX:73952683-74145282	NC	Sh7	0.00439802	0	#NAME?	1	1	NO sig	KIAA2022
ENSG00000050130	chr14:59951160-60043549	NC	Sh7	42.9144	55.0151	0.358367	0.0242	0.0905158	up	JKAMP
ENSG00000050165	chr11:11984652-12031316	NC	Sh7	0.383338	0.498906	0.380151	1	1	NO sig	DKK3
ENSG00000050327	chr7:144052380-144077725	NC	Sh7	16.517	14.0361	-0.234817	0.20595	0.398714	NO sig	ARHGEF5
ENSG00000050344	chr7:26191859-26226745	NC	Sh7	12.2041	3.20091	-1.93081	5e-05	0.0006136	down	NFE2L3
ENSG00000050393	chr6:13786788-13814800	NC	Sh7	32.7445	24.2392	-0.433914	0.0108	0.0493622	down	MCUR1
ENSG00000050405	chr12:50569570-50677329	NC	Sh7	64.664	133.145	1.04196	5e-05	0.0006136	up	LIMA1
ENSG00000050426	chr12:51441744-51454207	NC	Sh7	159.443	82.7282	-0.946589	5e-05	0.0006136	down	LETMD1
ENSG00000050438	chr12:51745030-51902980	NC	Sh7	0.0555524	0.136832	1.30048	1	1	NO sig	SLC4A8
ENSG00000050555	chr9:133884468-133969860	NC	Sh7	12.0933	8.82092	-0.455206	0.03095	0.107995	down	LAMC3
ENSG00000050628	chr1:71318035-71513491	NC	Sh7	0	0.126174	inf	1	1	NO sig	PTGER3
ENSG00000050730	chr4:122052562-122148621	NC	Sh7	0	0	0	1	1	NO sig	TNIP3
ENSG00000050748	chr5:179660142-179719099	NC	Sh7	67.4538	70.373	0.0611225	0.72615	0.856281	NO sig	MAPK9
ENSG00000050767	chr5:177664618-178017556	NC	Sh7	0.00828995	0	#NAME?	1	1	NO sig	COL23A1
ENSG00000050820	chr16:75262927-75301951	NC	Sh7	15.2117	18.1998	0.258737	0.0911	0.231083	NO sig	BCAR1
ENSG00000051009	chr11:6232564-6255941	NC	Sh7	27.7742	15.3152	-0.85878	0.00065	0.00538609	down	FAM160A2
ENSG00000051108	chr16:56965959-56977798	NC	Sh7	65.5832	40.579	-0.692591	0.00145	0.0103697	down	HERPUD1
ENSG00000051128	chr19:19010322-19052070	NC	Sh7	32.1149	34.7013	0.111747	0.66075	0.814211	NO sig	HOMER3
ENSG00000051180	chr15:40986971-41024354	NC	Sh7	16.5546	14.0025	-0.241543	0.28455	0.490811	NO sig	RAD51
ENSG00000051341	chr3:121150277-121264853	NC	Sh7	13.2482	16.2937	0.298519	0.0484	0.148603	up	POLQ
ENSG00000051382	chr3:138372859-138553780	NC	Sh7	23.568	29.6234	0.32991	0.03615	0.120552	up	PIK3CB
ENSG00000051523	chr16:88709690-88717560	NC	Sh7	213.489	208.667	-0.0329612	0.8848	0.94307	NO sig	CYBA
ENSG00000051596	chr5:175344875-175461683	NC	Sh7	83.99	107.714	0.358922	0.0395	0.128307	up	THOC3
ENSG00000051620	chr6:138724667-139013708	NC	Sh7	1.26345	0.384678	-1.71564	0.0441	0.13934	down	HEBP2
ENSG00000051825	chr12:123636866-123742506	NC	Sh7	34.0518	37.6568	0.145181	0.5493	0.735436	NO sig	MPHOSPH9
ENSG00000052126	chr12:19282647-19529334	NC	Sh7	17.9766	15.2979	-0.232782	0.33685	0.545791	NO sig	PLEKHA5
ENSG00000052344	chr16:31142755-31147083	NC	Sh7	2.1196	2.92332	0.463815	0.46365	0.66316	NO sig	PRSS8
ENSG00000052723	chr1:115312099-115323306	NC	Sh7	39.87	38.224	-0.0608265	0.76595	0.878973	NO sig	SIKE1
ENSG00000052749	chr10:99116114-99161127	NC	Sh7	19.678	18.7257	-0.0715688	0.6019	0.773441	NO sig	RRP12
ENSG00000052795	chr4:159690289-159959912	NC	Sh7	3.13833	2.91354	-0.107223	0.6606	0.814108	NO sig	FNIP2
ENSG00000052802	chr4:166248774-166264312	NC	Sh7	45.1791	71.0815	0.653818	5e-05	0.0006136	up	MSMO1
ENSG00000052841	chr11:43380481-43516483	NC	Sh7	34.8578	24.4441	-0.511997	0.02515	0.0930762	down	TTC17
ENSG00000052850	chr11:44281993-44331716	NC	Sh7	0.00898684	0	#NAME?	1	1	NO sig	ALX4
ENSG00000053108	chr5:132532146-132948255	NC	Sh7	126.881	64.2918	-0.980764	0.0101	0.0467902	down	FSTL4
ENSG00000053254	chr14:89591214-90085493	NC	Sh7	12.0641	15.4144	0.353558	0.193	0.382139	NO sig	FOXN3
ENSG00000053328	chr6:110501343-110679475	NC	Sh7	0	0	0	1	1	NO sig	METTL24
ENSG00000053371	chr1:19630458-19638640	NC	Sh7	32.185	35.3755	0.136364	0.51865	0.710989	NO sig	AKR7A2
ENSG00000053372	chr1:19542157-19586622	NC	Sh7	29.2725	26.8408	-0.12512	0.5303	0.719393	NO sig	MRTO4
ENSG00000053438	chr20:36120873-36156333	NC	Sh7	1.475	2.69879	0.871601	0.28185	0.487232	NO sig	NNAT
ENSG00000053501	chr19:17326154-17330638	NC	Sh7	46.1542	39.2443	-0.233979	0.2094	0.403036	NO sig	USE1
ENSG00000053524	chr3:182895830-183146566	NC	Sh7	2.91337	1.6136	-0.852403	0.00925	0.0437948	down	MCF2L2
ENSG00000053702	chr12:2921787-3050306	NC	Sh7	0.793283	0.52681	-0.590553	1	1	NO sig	NRIP2
ENSG00000053747	chr18:21269406-21535030	NC	Sh7	8.03018	6.32138	-0.345194	0.1732	0.355615	NO sig	LAMA3
ENSG00000053770	chr14:57670517-57756797	NC	Sh7	13.0753	25.4166	0.958926	0.00085	0.00676472	up	AP5M1
ENSG00000053900	chr4:25378834-25420120	NC	Sh7	16.2567	19.4788	0.260864	0.15055	0.324075	NO sig	ANAPC4
ENSG00000053918	chr11:2465913-2870339	NC	Sh7	25.2227	25.1984	-0.00139336	0.99695	0.998333	NO sig	KCNQ1
ENSG00000054116	chr1:36602172-36615098	NC	Sh7	36.1823	43.2485	0.257366	0.06955	0.192364	NO sig	TRAPPC3
ENSG00000054118	chr1:36690016-36770958	NC	Sh7	81.1919	84.0693	0.0502423	0.82035	0.906398	NO sig	THRAP3
ENSG00000054148	chr9:139743175-139755249	NC	Sh7	181.205	121.744	-0.573766	0.00175	0.0121196	down	PHPT1
ENSG00000054179	chr9:139942549-139948497	NC	Sh7	6.02619	2.84003	-1.08534	5e-05	0.0006136	down	ENTPD2
ENSG00000054219	chr2:160568999-160761260	NC	Sh7	0	0.0626336	inf	1	1	NO sig	LY75
ENSG00000054267	chr1:235294497-235507847	NC	Sh7	37.5727	29.0238	-0.372446	0.5335	0.722241	NO sig	ARID4B
ENSG00000054277	chr1:241695433-241965435	NC	Sh7	42.5498	54.8767	0.367041	0.1915	0.38015	NO sig	OPN3
ENSG00000054282	chr1:243419319-244014381	NC	Sh7	12.1756	12.2578	0.00970237	0.9875	0.992921	NO sig	SDCCAG8
ENSG00000054356	chr2:220154344-220174370	NC	Sh7	0	0.1646	inf	1	1	NO sig	PTPRN
ENSG00000054392	chr1:210501595-210849638	NC	Sh7	3.6297	4.00675	0.14258	0.4847	0.681981	NO sig	HHAT
ENSG00000054523	chr1:10270862-10441661	NC	Sh7	16.2446	26.4284	0.702129	5e-05	0.0006136	up	KIF1B
ENSG00000054598	chr6:1610680-1614127	NC	Sh7	65.7776	33.1034	-0.990618	5e-05	0.0006136	down	FOXC1
ENSG00000054611	chr22:47158517-47571336	NC	Sh7	7.86534	6.33806	-0.311469	0.53415	0.722403	NO sig	TBC1D22A
ENSG00000054654	chr14:64319682-64804830	NC	Sh7	20.5206	25.3899	0.307185	0.14715	0.319558	NO sig	SYNE2
ENSG00000054690	chr14:67913800-68067004	NC	Sh7	4.8365	1.0253	-2.23791	5e-05	0.0006136	down	PLEKHH1
ENSG00000054793	chr20:50213052-50385173	NC	Sh7	35.9499	30.812	-0.222495	0.0754	0.202519	NO sig	ATP9A
ENSG00000054796	chr20:55904814-55919050	NC	Sh7	0	0	0	1	1	NO sig	SPO11
ENSG00000054803	chr20:54572495-54580528	NC	Sh7	0	0.0250919	inf	1	1	NO sig	CBLN4
ENSG00000054938	chr11:74407473-74442430	NC	Sh7	0	0.0155924	inf	1	1	NO sig	CHRDL2
ENSG00000054965	chr11:73111531-73309234	NC	Sh7	8.32232	10.0971	0.278887	0.03375	0.114827	up	FAM168A
ENSG00000054967	chr11:73087308-73108519	NC	Sh7	9.6204	9.76034	0.0208351	0.9036	0.953071	NO sig	RELT
ENSG00000054983	chr14:88304163-88460009	NC	Sh7	0	0	0	1	1	NO sig	GALC
ENSG00000055044	chr2:203130438-203168389	NC	Sh7	174.724	184.266	0.0767145	0.7325	0.859063	NO sig	NOP58
ENSG00000055070	chr1:16679069-16763919	NC	Sh7	61.298	67.7641	0.144681	0.4896	0.686035	NO sig	SZRD1
ENSG00000055118	chr7:150642048-150675403	NC	Sh7	0.0107862	0.0454891	2.07634	1	1	NO sig	KCNH2
ENSG00000055130	chr7:148395005-148498128	NC	Sh7	66.042	84.3717	0.353375	0.0044	0.0248833	up	CUL1
ENSG00000055147	chr5:153369687-153800544	NC	Sh7	6.43651	9.90651	0.622098	0.1357	0.303612	NO sig	FAM114A2
ENSG00000055163	chr5:156693088-157002783	NC	Sh7	0.501156	1.80071	1.84523	5e-05	0.0006136	up	CYFIP2
ENSG00000055208	chr6:149539776-149732749	NC	Sh7	31.4606	39.7038	0.335734	0.0427	0.135966	up	TAB2
ENSG00000055211	chr6:149887429-149912884	NC	Sh7	27.4387	21.8904	-0.325917	0.0233	0.0882251	down	GINM1
ENSG00000055332	chr2:37311593-37384208	NC	Sh7	39.7606	49.8719	0.326888	0.11515	0.271597	NO sig	EIF2AK2
ENSG00000055483	chr17:76783462-76837523	NC	Sh7	76.4306	46.9576	-0.702791	0.0012	0.00896857	down	USP36
ENSG00000055609	chr7:151832009-152133090	NC	Sh7	26.4318	29.7252	0.169408	0.31305	0.521847	NO sig	KMT2C
ENSG00000055732	chr1:85464829-85598821	NC	Sh7	0	0.0207448	inf	1	1	NO sig	MCOLN3
ENSG00000055813	chr2:56411257-56613308	NC	Sh7	0.00463485	0.143852	4.95592	1	1	NO sig	CCDC85A
ENSG00000055917	chr2:20448451-20551995	NC	Sh7	60.7783	69.6688	0.196957	0.1437	0.314908	NO sig	PUM2
ENSG00000055950	chr10:102729214-102754158	NC	Sh7	68.0751	85.8167	0.334132	0.095	0.237732	NO sig	MRPL43
ENSG00000055955	chr3:52846990-52931612	NC	Sh7	0.663424	0.629239	-0.0763235	1	1	NO sig	ITIH4
ENSG00000055957	chr3:52811602-52826078	NC	Sh7	0	0	0	1	1	NO sig	ITIH1
ENSG00000056050	chr4:170650615-170679104	NC	Sh7	19.3144	17.7308	-0.123425	0.47735	0.675824	NO sig	C4orf27
ENSG00000056097	chr5:32354455-32444867	NC	Sh7	82.9258	65.7209	-0.335469	0.0538	0.160602	NO sig	ZFR
ENSG00000056277	chrX:129336684-129402873	NC	Sh7	11.519	10.0659	-0.194535	0.20335	0.39621	NO sig	ZNF280C
ENSG00000056291	chr4:72897520-73013784	NC	Sh7	0	0.0686885	inf	1	1	NO sig	NPFFR2
ENSG00000056487	chr22:45277041-45405880	NC	Sh7	5.73375	4.37406	-0.390504	0.5903	0.765185	NO sig	PHF21B
ENSG00000056558	chr9:123664670-123691451	NC	Sh7	0.0781295	0.2675	1.7756	1	1	NO sig	TRAF1
ENSG00000056586	chr9:125606834-125667620	NC	Sh7	30.808	48.1161	0.643214	5e-05	0.0006136	up	RC3H2
ENSG00000056661	chr17:36886487-36906969	NC	Sh7	30.8173	26.4432	-0.220844	0.2333	0.431313	NO sig	PCGF2
ENSG00000056736	chr3:53880606-53899827	NC	Sh7	10.0837	5.27611	-0.93448	5e-05	0.0006136	down	IL17RB
ENSG00000056972	chr6:111877656-111927481	NC	Sh7	10.2562	9.14697	-0.165126	0.39745	0.602384	NO sig	TRAF3IP2
ENSG00000056998	chrX:2746828-2800859	NC	Sh7	0.0991945	0.306505	1.62758	1	1	NO sig	GYG2
ENSG00000057019	chr3:98451079-98620533	NC	Sh7	7.22145	10.3579	0.520367	0.0308	0.107625	up	DCBLD2
ENSG00000057149	chr18:61322430-61329197	NC	Sh7	0	0	0	1	1	NO sig	SERPINB3
ENSG00000057252	chr1:179262924-179327815	NC	Sh7	54.5805	84.0433	0.622746	0.0001	0.0011321	up	SOAT1
ENSG00000057294	chr12:32943678-33049774	NC	Sh7	10.0493	12.9561	0.366536	0.2543	0.45739	NO sig	PKP2
ENSG00000057468	chr1:76262566-76378923	NC	Sh7	0.0249537	0.0208884	-0.256552	1	1	NO sig	MSH4
ENSG00000057593	chr13:113760104-113774995	NC	Sh7	0.109143	0.0932578	-0.226928	1	1	NO sig	F7
ENSG00000057608	chr10:5807185-5884095	NC	Sh7	180.699	200.028	0.146609	0.25065	0.452682	NO sig	GDI2
ENSG00000057657	chr6:106534194-106557814	NC	Sh7	4.38442	2.93747	-0.577812	0.029	0.102917	down	PRDM1
ENSG00000057663	chr6:106632350-106773666	NC	Sh7	18.5763	25.6876	0.467615	0.01135	0.0510958	up	ATG5
ENSG00000057704	chr12:94960899-95044338	NC	Sh7	0.0260614	0.127628	2.29196	1	1	NO sig	TMCC3
ENSG00000057757	chr1:24104894-24114722	NC	Sh7	72.7241	61.1286	-0.250586	0.0808	0.212648	NO sig	PITHD1
ENSG00000057935	chr2:42721708-42984087	NC	Sh7	26.4614	30.4355	0.201864	0.4986	0.69288	NO sig	MTA3
ENSG00000058056	chr3:179370542-179507189	NC	Sh7	7.88296	13.6691	0.794107	5e-05	0.0006136	up	USP13
ENSG00000058063	chr3:182511287-182639423	NC	Sh7	21.7128	30.2258	0.477232	0.03575	0.11987	up	ATP11B
ENSG00000058085	chr1:183155372-183214035	NC	Sh7	0.118614	0.130513	0.137912	1	1	NO sig	LAMC2
ENSG00000058091	chr7:89964536-90839905	NC	Sh7	1.15391	3.65314	1.66261	0.00975	0.0457735	up	CDK14
ENSG00000058262	chr3:127770483-128127485	NC	Sh7	168.775	177.46	0.0723909	0.6173	0.784214	NO sig	SEC61A1
ENSG00000058272	chr12:80167342-80329240	NC	Sh7	60.6073	66.0643	0.12438	0.41325	0.616658	NO sig	PPP1R12A
ENSG00000058335	chr15:79252288-79383115	NC	Sh7	0.0175441	0.0452591	1.36722	1	1	NO sig	RASGRF1
ENSG00000058404	chr7:44256748-44374176	NC	Sh7	0.0268253	0.0163031	-0.718448	1	1	NO sig	CAMK2B
ENSG00000058453	chr1:17066767-17299474	NC	Sh7	13.1146	10.1375	-0.371474	0.20945	0.403069	NO sig	CROCC
ENSG00000058600	chr16:22308729-22346424	NC	Sh7	46.5604	37.0727	-0.328746	0.10345	0.252193	NO sig	POLR3E
ENSG00000058668	chr1:203595688-203713209	NC	Sh7	15.0969	22.7165	0.589481	0.0122	0.0538555	up	ATP2B4
ENSG00000058673	chr1:203764781-203823252	NC	Sh7	87.2721	84.7091	-0.0430038	0.82135	0.907092	NO sig	ZC3H11A
ENSG00000058729	chr5:96424778-96519354	NC	Sh7	24.4835	23.0408	-0.0876171	0.5987	0.771672	NO sig	RIOK2
ENSG00000058799	chr1:54317391-54356407	NC	Sh7	9.1789	11.4168	0.31477	0.0988	0.244845	NO sig	YIPF1
ENSG00000058804	chr1:54231132-54304533	NC	Sh7	43.3762	58.3233	0.427167	0.0013	0.00950751	up	NDC1
ENSG00000058866	chr3:185764096-186080026	NC	Sh7	0	0.310664	inf	1	1	NO sig	DGKG
ENSG00000059122	chr16:2961937-3001209	NC	Sh7	22.3296	21.922	-0.0265814	0.9063	0.954267	NO sig	FLYWCH1
ENSG00000059145	chr16:1401923-1464752	NC	Sh7	47.3193	13.4202	-1.81803	0.18725	0.3745	NO sig	UNKL
ENSG00000059377	chr7:139246315-139720125	NC	Sh7	7.48038	0.180672	-5.37167	1	1	NO sig	TBXAS1
ENSG00000059378	chr7:139723543-139763521	NC	Sh7	24.2888	15.333	-0.66365	0.00705	0.0355893	down	PARP12
ENSG00000059573	chr10:97365695-97416463	NC	Sh7	59.0815	78.42	0.408517	0.0011	0.0083277	up	ALDH18A1
ENSG00000059588	chr1:234527058-234614849	NC	Sh7	55.7756	43.2562	-0.366729	0.0874	0.224247	NO sig	TARBP1
ENSG00000059691	chr4:152591655-152682175	NC	Sh7	8.93161	11.0487	0.306887	0.309	0.517898	NO sig	PET112
ENSG00000059728	chr2:70120691-70170077	NC	Sh7	3.71588	3.35245	-0.148489	0.57105	0.752004	NO sig	MXD1
ENSG00000059758	chr12:96672038-96794338	NC	Sh7	23.0463	24.6371	0.0962992	0.6621	0.814974	NO sig	CDK17
ENSG00000059769	chr9:114393631-114432526	NC	Sh7	13.2207	14.6709	0.150161	0.54615	0.733045	NO sig	DNAJC25
ENSG00000059804	chr12:8071825-8088871	NC	Sh7	11.5456	9.37437	-0.300555	0.15375	0.329116	NO sig	SLC2A3
ENSG00000059915	chr10:104162375-104182893	NC	Sh7	0.470421	0.382881	-0.297057	1	1	NO sig	PSD
ENSG00000060069	chr18:77439800-77514510	NC	Sh7	6.35925	6.55746	0.0442819	0.84215	0.918219	NO sig	CTDP1
ENSG00000060138	chr12:10851682-10875911	NC	Sh7	178.507	214.392	0.264267	0.0681	0.189721	NO sig	YBX3
ENSG00000060140	chr12:10771537-10826917	NC	Sh7	0	0	0	1	1	NO sig	STYK1
ENSG00000060237	chr12:861758-1020618	NC	Sh7	71.0346	88.9683	0.324771	0.2318	0.42977	NO sig	WNK1
ENSG00000060339	chr10:70480768-70552134	NC	Sh7	120.969	118.769	-0.0264694	0.8825	0.942722	NO sig	CCAR1
ENSG00000060491	chr20:61436186-61445352	NC	Sh7	46.564	34.8074	-0.419819	0.00295	0.0184049	down	OGFR
ENSG00000060558	chr19:3136190-3163767	NC	Sh7	0.0132999	0	#NAME?	1	1	NO sig	GNA15
ENSG00000060566	chr19:4153597-4173051	NC	Sh7	0.0813815	0.0744736	-0.127971	1	1	NO sig	CREB3L3
ENSG00000060642	chr1:27113962-27124889	NC	Sh7	11.5791	10.1108	-0.195623	0.2659	0.470598	NO sig	PIGV
ENSG00000060656	chr1:29563027-29653325	NC	Sh7	16.5803	20.5316	0.308381	0.19605	0.386556	NO sig	PTPRU
ENSG00000060688	chr1:31732416-31769662	NC	Sh7	61.2699	68.6046	0.163125	0.27355	0.478615	NO sig	SNRNP40
ENSG00000060709	chr12:130880681-131200826	NC	Sh7	0.00432005	0	#NAME?	1	1	NO sig	RIMBP2
ENSG00000060718	chr1:103342022-103574052	NC	Sh7	0	0.106031	inf	1	1	NO sig	COL11A1
ENSG00000060749	chr11:32914723-33014862	NC	Sh7	41.6645	62.377	0.582195	0.0215	0.0829972	up	QSER1
ENSG00000060762	chr6:166778406-166796486	NC	Sh7	30.4451	30.9133	0.0220175	0.93135	0.96525	NO sig	MPC1
ENSG00000060971	chr3:38080695-38178733	NC	Sh7	14.2056	13.3096	-0.093997	0.5716	0.752405	NO sig	ACAA1
ENSG00000060982	chr12:24964294-25102393	NC	Sh7	0.550761	0.72305	0.39267	1	1	NO sig	BCAT1
ENSG00000061273	chr12:48128454-48226915	NC	Sh7	56.7918	49.7823	-0.19005	0.3719	0.579035	NO sig	HDAC7
ENSG00000061337	chr8:20103675-20161474	NC	Sh7	0.0874401	0.126931	0.537672	1	1	NO sig	LZTS1
ENSG00000061455	chr5:122424815-122529960	NC	Sh7	0.148173	7.40647	5.64343	5e-05	0.0006136	up	PRDM6
ENSG00000061492	chr5:137419580-137428054	NC	Sh7	0	0	0	1	1	NO sig	WNT8A
ENSG00000061656	chr20:34203813-34208971	NC	Sh7	10.8007	5.01483	-1.10685	0.00025	0.00246426	down	SPAG4
ENSG00000061676	chr2:183773842-183903586	NC	Sh7	48.6435	52.5605	0.111733	0.6342	0.794985	NO sig	NCKAP1
ENSG00000061794	chr12:27863705-27909228	NC	Sh7	68.7553	78.4992	0.191208	0.16605	0.346147	NO sig	MRPS35
ENSG00000061918	chr4:156680143-156728743	NC	Sh7	0	0	0	1	1	NO sig	GUCY1B3
ENSG00000061936	chr12:132195625-132284282	NC	Sh7	35.151	34.5045	-0.0267794	0.89245	0.94695	NO sig	SFSWAP
ENSG00000061938	chr3:195590234-195638816	NC	Sh7	14.3787	10.5096	-0.452218	0.18325	0.369572	NO sig	TNK2
ENSG00000061987	chr12:62860596-62991363	NC	Sh7	33.7934	27.1471	-0.315943	0.26585	0.470598	NO sig	MON2
ENSG00000062038	chr16:68670091-68756519	NC	Sh7	0.138255	0.227188	0.716558	1	1	NO sig	CDH3
ENSG00000062096	chrX:2959511-3030767	NC	Sh7	0	0	0	1	1	NO sig	ARSF
ENSG00000062194	chr5:56469774-56560506	NC	Sh7	65.6097	65.4751	-0.00296328	0.9858	0.991943	NO sig	GPBP1
ENSG00000062282	chr11:75470556-75512579	NC	Sh7	2.30922	2.94219	0.349487	0.22675	0.423607	NO sig	DGAT2
ENSG00000062370	chr19:44830707-44905774	NC	Sh7	4.30385	1.91729	-1.16656	0.0003	0.00288075	down	ZNF112
ENSG00000062485	chr12:56665482-56727837	NC	Sh7	192.477	191.653	-0.00619375	0.96525	0.980633	NO sig	CS
ENSG00000062524	chr15:41795835-41806085	NC	Sh7	0.0118103	0.0431624	1.86973	1	1	NO sig	LTK
ENSG00000062582	chr7:43906156-43966010	NC	Sh7	175.862	167.024	-0.0743944	0.69475	0.839005	NO sig	MRPS24
ENSG00000062598	chr20:44994687-45061704	NC	Sh7	12.8685	17.6452	0.455428	0.03215	0.110983	up	ELMO2
ENSG00000062650	chr10:88195012-88281572	NC	Sh7	36.2093	42.1522	0.219244	0.24	0.439883	NO sig	WAPAL
ENSG00000062716	chr17:57697218-57919616	NC	Sh7	199.715	160.494	-0.315429	0.31875	0.527397	NO sig	VMP1
ENSG00000062725	chr17:58520519-58603580	NC	Sh7	7.17604	14.1618	0.980748	5e-05	0.0006136	up	APPBP2
ENSG00000062822	chr19:50887460-50934570	NC	Sh7	60.6516	48.7586	-0.314888	0.087	0.223454	NO sig	POLD1
ENSG00000063015	chr17:27232267-27384234	NC	Sh7	0.354641	0.551114	0.635994	1	1	NO sig	SEZ6
ENSG00000063046	chr12:53399941-53435993	NC	Sh7	515.475	623.579	0.274671	0.0317	0.109862	up	EIF4B
ENSG00000063127	chr19:49792894-49828482	NC	Sh7	2.57097	1.07378	-1.25962	0.01455	0.0616353	down	SLC6A16
ENSG00000063169	chr19:48111452-48206533	NC	Sh7	7.95756	5.93237	-0.423717	0.0488	0.149382	down	GLTSCR1
ENSG00000063176	chr19:49118584-49140695	NC	Sh7	10.1958	8.60399	-0.244902	0.72085	0.853452	NO sig	SPHK2
ENSG00000063177	chr19:49118584-49140695	NC	Sh7	1256.42	1058.4	-0.247438	0.07615	0.204176	NO sig	RPL18
ENSG00000063180	chr19:49141198-49149569	NC	Sh7	3.58685	6.76739	0.915882	0.0586	0.171264	NO sig	CA11
ENSG00000063241	chr19:55964351-55973710	NC	Sh7	31.9626	35.6337	0.156859	0.3037	0.511881	NO sig	ISOC2
ENSG00000063244	chr19:56165511-56186081	NC	Sh7	97.935	108.374	0.146129	0.3964	0.601537	NO sig	U2AF2
ENSG00000063245	chr19:56186591-56249768	NC	Sh7	44.5513	32.3395	-0.462168	0.0002	0.00203011	down	EPN1
ENSG00000063322	chr19:39881942-39891277	NC	Sh7	20.591	17.7506	-0.214147	0.21075	0.404619	NO sig	MED29
ENSG00000063438	chr5:271735-438406	NC	Sh7	43.4807	35.4565	-0.294326	0.16825	0.349014	NO sig	AHRR
ENSG00000063515	chr22:19136088-19137796	NC	Sh7	0	0	0	1	1	NO sig	GSC2
ENSG00000063587	chrX:152599612-152625568	NC	Sh7	5.11337	4.2663	-0.261291	0.07725	0.206179	NO sig	ZNF275
ENSG00000063601	chrX:149861434-149933576	NC	Sh7	25.1845	27.1408	0.107927	0.57585	0.754842	NO sig	MTMR1
ENSG00000063660	chr2:241375087-241407493	NC	Sh7	24.4495	20.7048	-0.23984	0.40885	0.613	NO sig	GPC1
ENSG00000063761	chr14:78266425-78401355	NC	Sh7	7.44948	8.50648	0.191423	0.3015	0.509082	NO sig	ADCK1
ENSG00000063854	chr16:1845620-1934295	NC	Sh7	24.5091	20.4072	-0.264235	0.3759	0.582602	NO sig	HAGH
ENSG00000063978	chr4:2451699-2734292	NC	Sh7	28.0629	37.2833	0.409868	0.01895	0.0754067	up	RNF4
ENSG00000064012	chr2:202098165-202152434	NC	Sh7	22.864	29.5439	0.369781	0.4354	0.638531	NO sig	CASP8
ENSG00000064042	chr4:41361623-41702061	NC	Sh7	130.404	118.786	-0.134627	0.62615	0.790059	NO sig	LIMCH1
ENSG00000064102	chr12:27058113-27091259	NC	Sh7	61.9922	81.3033	0.391226	0.0317	0.109862	up	ASUN
ENSG00000064115	chr12:27126127-27167367	NC	Sh7	36.1337	54.9213	0.604021	0.24735	0.44824	NO sig	TM7SF3
ENSG00000064195	chr17:48067368-48072588	NC	Sh7	0.0918316	0.167919	0.8707	1	1	NO sig	DLX3
ENSG00000064199	chr11:124492731-124567414	NC	Sh7	22.7957	28.8211	0.338366	0.7005	0.843211	NO sig	SPA17
ENSG00000064201	chr11:2316874-2339430	NC	Sh7	0	0	0	1	1	NO sig	TSPAN32
ENSG00000064205	chr20:43343484-43357150	NC	Sh7	65.4064	134.519	1.04031	5e-05	0.0006136	up	WISP2
ENSG00000064218	chr9:976963-991731	NC	Sh7	0	0	0	1	1	NO sig	DMRT3
ENSG00000064225	chr3:98451079-98620533	NC	Sh7	0.593079	0.292255	-1.021	1	1	NO sig	ST3GAL6
ENSG00000064270	chr16:84402132-84497793	NC	Sh7	5.68742	1.18316	-2.26513	5e-05	0.0006136	down	ATP2C2
ENSG00000064300	chr17:47572654-47592379	NC	Sh7	0	0.00489416	inf	1	1	NO sig	NGFR
ENSG00000064309	chr11:125825690-125933230	NC	Sh7	4.33476	10.3273	1.25243	0.0324	0.111689	up	CDON
ENSG00000064313	chr8:120743014-120845103	NC	Sh7	24.2833	26.1929	0.109215	0.5722	0.752687	NO sig	TAF2
ENSG00000064393	chr7:139246315-139720125	NC	Sh7	4.64791	6.38149	0.45731	0.00425	0.0242473	up	HIPK2
ENSG00000064419	chr7:128594947-128695198	NC	Sh7	57.0731	73.1385	0.357819	0.0043	0.024453	up	TNPO3
ENSG00000064489	chr19:19256375-19314233	NC	Sh7	2.57004	2.06457	-0.315952	0.66	0.813532	NO sig	MEF2BNB-MEF2B
ENSG00000064490	chr19:19256375-19314233	NC	Sh7	43.4293	32.0178	-0.439795	0.0619	0.178109	NO sig	RFXANK
ENSG00000064545	chr19:19229977-19249322	NC	Sh7	30.5095	34.9103	0.194396	0.46245	0.662757	NO sig	TMEM161A
ENSG00000064547	chr19:19734476-19739739	NC	Sh7	10.3585	7.84079	-0.401751	0.43875	0.641368	NO sig	LPAR2
ENSG00000064601	chr20:44517263-44540794	NC	Sh7	113.552	157.734	0.474133	0.0006	0.0050641	up	CTSA
ENSG00000064607	chr19:19101696-19170563	NC	Sh7	67.5839	50.8901	-0.409295	0.2769	0.482413	NO sig	SUGP2
ENSG00000064651	chr5:127419457-127525380	NC	Sh7	8.7332	12.8294	0.554869	0.00575	0.0306134	up	SLC12A2
ENSG00000064652	chr5:122179133-122372436	NC	Sh7	44.9592	47.8064	0.0885878	0.86045	0.929635	NO sig	SNX24
ENSG00000064655	chr20:45523262-45817492	NC	Sh7	0	0.0202912	inf	1	1	NO sig	EYA2
ENSG00000064666	chr19:1026297-1039068	NC	Sh7	69.5764	93.0347	0.41917	0.01295	0.056556	up	CNN2
ENSG00000064687	chr19:1040101-1065571	NC	Sh7	13.8651	11.0936	-0.321735	0.4913	0.687232	NO sig	ABCA7
ENSG00000064692	chr5:121647048-121799914	NC	Sh7	0	0.0207904	inf	1	1	NO sig	SNCAIP
ENSG00000064703	chr1:112025969-112310638	NC	Sh7	27.7275	36.2224	0.385562	0.1302	0.295345	NO sig	DDX20
ENSG00000064726	chr15:83685173-83736106	NC	Sh7	56.0625	71.4137	0.349165	0.00545	0.0293989	up	BTBD1
ENSG00000064763	chr12:29302035-29534122	NC	Sh7	1.42407	2.47283	0.796141	0.2632	0.467729	NO sig	FAR2
ENSG00000064787	chr20:52553315-52687304	NC	Sh7	0.0313075	0	#NAME?	1	1	NO sig	BCAS1
ENSG00000064835	chr3:87308553-87325737	NC	Sh7	0	0	0	1	1	NO sig	POU1F1
ENSG00000064886	chr1:111729795-111786062	NC	Sh7	0	0	0	1	1	NO sig	CHI3L2
ENSG00000064932	chr19:1107635-1174282	NC	Sh7	41.0339	36.2352	-0.179426	0.5086	0.701849	NO sig	SBNO2
ENSG00000064933	chr2:190649106-190742355	NC	Sh7	16.0487	33.6691	1.06896	0.10945	0.262389	NO sig	PMS1
ENSG00000064961	chr19:3506270-3579086	NC	Sh7	371.789	197.992	-0.909044	0.0003	0.00288075	down	HMG20B
ENSG00000064989	chr2:188207855-188313187	NC	Sh7	0	0.0251808	inf	1	1	NO sig	CALCRL
ENSG00000064995	chr6:34759856-34855866	NC	Sh7	25.9944	24.0311	-0.113301	0.6807	0.829137	NO sig	TAF11
ENSG00000064999	chr6:34857041-35059179	NC	Sh7	4.35279	6.3537	0.545659	5e-05	0.0006136	up	ANKS1A
ENSG00000065000	chr19:2100987-2248678	NC	Sh7	34.823	31.8311	-0.129606	0.5986	0.771672	NO sig	AP3D1
ENSG00000065029	chr6:35226685-35263762	NC	Sh7	8.39517	7.62831	-0.138197	0.54735	0.733853	NO sig	ZNF76
ENSG00000065054	chr16:2075356-2089027	NC	Sh7	36.9247	40.2166	0.123204	0.46135	0.661721	NO sig	SLC9A3R2
ENSG00000065057	chr16:2089815-2185899	NC	Sh7	16.2052	14.9092	-0.120261	0.81725	0.905316	NO sig	NTHL1
ENSG00000065060	chr6:34759856-34855866	NC	Sh7	10.2742	9.58867	-0.0996181	0.5074	0.700665	NO sig	UHRF1BP1
ENSG00000065135	chr1:110091232-110136975	NC	Sh7	85.084	111.844	0.394522	0.0015	0.0106651	up	GNAI3
ENSG00000065150	chr13:98605911-98676551	NC	Sh7	133.731	188.068	0.491916	5e-05	0.0006136	up	IPO5
ENSG00000065154	chr10:126085871-126107545	NC	Sh7	30.5727	43.0759	0.494635	0.00245	0.0157829	up	OAT
ENSG00000065183	chr1:118472342-118727846	NC	Sh7	38.0531	49.7033	0.385326	0.08785	0.225119	NO sig	WDR3
ENSG00000065243	chr1:89149904-89301938	NC	Sh7	28.9448	40.1356	0.471578	0.05575	0.16474	NO sig	PKN2
ENSG00000065268	chr19:983173-994569	NC	Sh7	19.7062	21.1041	0.0988742	0.56455	0.747786	NO sig	WDR18
ENSG00000065308	chr6:52285105-52441713	NC	Sh7	22.9906	22.6812	-0.0195437	0.8847	0.94307	NO sig	TRAM2
ENSG00000065320	chr17:8924858-9147317	NC	Sh7	2.05089	3.22128	0.65138	0.00025	0.00246426	up	NTN1
ENSG00000065325	chr17:9725522-9795419	NC	Sh7	25.0531	42.9543	0.777814	0.00065	0.00538609	up	GLP2R
ENSG00000065328	chr10:13203553-13253104	NC	Sh7	14.2118	17.1187	0.268481	0.118	0.276724	NO sig	MCM10
ENSG00000065357	chr12:56295196-56347811	NC	Sh7	41.884	49.8727	0.25185	0.5754	0.754479	NO sig	DGKA
ENSG00000065361	chr12:56473640-56507691	NC	Sh7	6.74056	4.29504	-0.650197	0.186	0.372851	NO sig	ERBB3
ENSG00000065371	chr3:123687367-123711025	NC	Sh7	0.0292751	0.0959841	1.71312	1	1	NO sig	ROPN1
ENSG00000065413	chr2:197831740-198175897	NC	Sh7	4.1308	15.3337	1.89222	0.0274	0.0988979	up	ANKRD44
ENSG00000065427	chr16:75661621-75795770	NC	Sh7	123.422	154.88	0.327551	0.01715	0.0698754	up	KARS
ENSG00000065457	chr16:75630878-75657198	NC	Sh7	36.3997	37.045	0.0253531	0.94235	0.970422	NO sig	ADAT1
ENSG00000065485	chr3:122785908-122992977	NC	Sh7	27.8007	27.8228	0.00114625	0.9967	0.998214	NO sig	PDIA5
ENSG00000065491	chr6:37179955-37300746	NC	Sh7	5.01073	5.19404	0.0518363	0.7413	0.864321	NO sig	TBC1D22B
ENSG00000065518	chr3:120315155-120321347	NC	Sh7	172.696	172.624	-0.000598932	0.99665	0.998214	NO sig	NDUFB4
ENSG00000065526	chr1:16174358-16266955	NC	Sh7	27.3343	27.8957	0.0293291	0.883	0.942764	NO sig	SPEN
ENSG00000065534	chr3:123328895-123603178	NC	Sh7	4.94969	33.308	2.75046	5e-05	0.0006136	up	MYLK
ENSG00000065548	chr2:187350882-187374090	NC	Sh7	94.9092	105.765	0.156246	0.25885	0.46286	NO sig	ZC3H15
ENSG00000065559	chr17:11924140-12047147	NC	Sh7	11.0419	17.2315	0.642057	0.0006	0.0050641	up	MAP2K4
ENSG00000065600	chr1:212537272-212588243	NC	Sh7	6.40493	9.18211	0.519643	0.0396	0.128462	up	TMEM206
ENSG00000065609	chr6:84262598-84419410	NC	Sh7	0	0	0	1	1	NO sig	SNAP91
ENSG00000065613	chr10:105726958-105788991	NC	Sh7	30.1456	37.9429	0.331882	0.00555	0.0298203	up	SLK
ENSG00000065615	chr6:84569361-84677143	NC	Sh7	7.33647	8.6793	0.242493	0.6116	0.779312	NO sig	CYB5R4
ENSG00000065618	chr10:105791043-105845760	NC	Sh7	0.497322	0.600944	0.27305	1	1	NO sig	COL17A1
ENSG00000065621	chr10:106028630-106064703	NC	Sh7	22.3312	6.96497	-1.68087	5e-05	0.0006136	down	GSTO2
ENSG00000065665	chr10:12171635-12292588	NC	Sh7	8.82864	9.74205	0.142033	0.82435	0.908117	NO sig	SEC61A2
ENSG00000065675	chr10:6469104-6622263	NC	Sh7	0	0	0	1	1	NO sig	PRKCQ
ENSG00000065717	chr19:2997635-3047633	NC	Sh7	13.506	11.5226	-0.229126	0.55405	0.739055	NO sig	TLE2
ENSG00000065802	chr2:239335382-239360891	NC	Sh7	5.81719	7.18665	0.304997	0.48995	0.686299	NO sig	ASB1
ENSG00000065809	chr10:14560555-14816896	NC	Sh7	70.5918	46.2867	-0.608904	0.0045	0.0252973	down	FAM107B
ENSG00000065833	chr6:83920107-84140797	NC	Sh7	17.7275	30.5008	0.782855	5e-05	0.0006136	up	ME1
ENSG00000065882	chr4:37892707-38140796	NC	Sh7	18.285	25.2565	0.465997	0.0779	0.207236	NO sig	TBC1D1
ENSG00000065883	chr7:39989635-40136733	NC	Sh7	31.5041	32.8846	0.0618717	0.80805	0.901162	NO sig	CDK13
ENSG00000065911	chr2:74425688-74619214	NC	Sh7	286.779	144.345	-0.990414	5e-05	0.0006136	down	MTHFD2
ENSG00000065923	chrX:46464752-46618490	NC	Sh7	0.0200649	0.0540357	1.42924	1	1	NO sig	SLC9A7
ENSG00000065970	chr12:8185298-8208099	NC	Sh7	9.18075	7.75509	-0.243468	0.069	0.19123	NO sig	FOXJ2
ENSG00000065978	chr1:43148097-43168020	NC	Sh7	1062.75	1273.15	0.260607	0.0422	0.134654	up	YBX1
ENSG00000065989	chr19:10501809-10580305	NC	Sh7	7.97866	8.44999	0.0828029	0.7965	0.894597	NO sig	PDE4A
ENSG00000066027	chr1:212458878-212535200	NC	Sh7	22.6502	16.5356	-0.453953	0.0724	0.197311	NO sig	PPP2R5A
ENSG00000066032	chr2:79412356-80875905	NC	Sh7	0	0.0669736	inf	1	1	NO sig	CTNNA2
ENSG00000066044	chr19:8023462-8070543	NC	Sh7	44.6941	60.41	0.434703	0.0049	0.0269775	up	ELAVL1
ENSG00000066056	chr1:43766663-43788779	NC	Sh7	0.0120807	0.0436003	1.85163	1	1	NO sig	TIE1
ENSG00000066084	chr12:50898767-51142450	NC	Sh7	16.6167	31.1315	0.90574	5e-05	0.0006136	up	DIP2B
ENSG00000066117	chr12:50478754-50494495	NC	Sh7	67.9191	57.7685	-0.233535	0.30675	0.515182	NO sig	SMARCD1
ENSG00000066135	chr1:44115828-44171186	NC	Sh7	14.1642	15.2476	0.106332	0.58335	0.760195	NO sig	KDM4A
ENSG00000066136	chr1:41157319-41237275	NC	Sh7	72.7778	64.3291	-0.178028	0.34625	0.555666	NO sig	NFYC
ENSG00000066185	chr1:42895999-43120335	NC	Sh7	0	0	0	1	1	NO sig	ZMYND12
ENSG00000066230	chr5:473424-524447	NC	Sh7	11.3615	3.80784	-1.57711	0.0021	0.0139909	down	SLC9A3
ENSG00000066248	chr2:233562008-233880595	NC	Sh7	10.4011	10.2065	-0.0272475	0.9434	0.970607	NO sig	NGEF
ENSG00000066279	chr1:197053257-197115824	NC	Sh7	46.4256	52.5495	0.178758	0.21695	0.412202	NO sig	ASPM
ENSG00000066294	chr1:160510884-160549306	NC	Sh7	0	0	0	1	1	NO sig	CD84
ENSG00000066322	chr1:43829067-43833696	NC	Sh7	119.536	147.555	0.303811	0.0331	0.113338	up	ELOVL1
ENSG00000066336	chr11:47376410-47400127	NC	Sh7	0.318537	0	#NAME?	1	1	NO sig	SPI1
ENSG00000066379	chr6:30026675-30032686	NC	Sh7	39.3822	28.7135	-0.455814	0.00825	0.0402401	down	ZNRD1
ENSG00000066382	chr11:30406039-30608419	NC	Sh7	0	0	0	1	1	NO sig	MPPED2
ENSG00000066405	chr3:137717576-137752494	NC	Sh7	0.488588	0.765972	0.648675	1	1	NO sig	CLDN18
ENSG00000066422	chr3:101367732-101396339	NC	Sh7	18.1836	18.4	0.0170696	0.91265	0.957268	NO sig	ZBTB11
ENSG00000066427	chr14:92524895-92572965	NC	Sh7	22.8377	14.8439	-0.621549	0.0045	0.0252973	down	ATXN3
ENSG00000066455	chr14:93260575-93306308	NC	Sh7	26.1056	25.2469	-0.0482488	0.7129	0.848565	NO sig	GOLGA5
ENSG00000066468	chr10:123237847-123357972	NC	Sh7	0.187787	0.280677	0.579813	1	1	NO sig	FGFR2
ENSG00000066557	chr1:70034080-70671303	NC	Sh7	25.2267	33.271	0.399313	0.00515	0.0281267	up	LRRC40
ENSG00000066583	chr5:128430443-128449721	NC	Sh7	21.5336	32.1047	0.576199	5e-05	0.0006136	up	ISOC1
ENSG00000066629	chr14:100204029-100408397	NC	Sh7	10.4296	22.1676	1.08777	0.0006	0.0050641	up	EML1
ENSG00000066651	chr6:126307575-126360422	NC	Sh7	24.3357	19.4687	-0.321919	0.37265	0.579909	NO sig	TRMT11
ENSG00000066654	chr16:20621564-20936328	NC	Sh7	16.5214	19.4897	0.238374	0.28565	0.491931	NO sig	THUMPD1
ENSG00000066697	chr9:103189437-103339918	NC	Sh7	21.743	26.2028	0.26917	0.0886	0.226662	NO sig	MSANTD3
ENSG00000066735	chr14:104605059-104647231	NC	Sh7	25.3108	29.3755	0.214859	0.0771	0.205913	NO sig	KIF26A
ENSG00000066739	chr14:96747594-96853625	NC	Sh7	9.5863	9.29625	-0.0443259	0.8662	0.933767	NO sig	ATG2B
ENSG00000066777	chr8:67876333-68255912	NC	Sh7	17.9063	20.1121	0.167592	0.60155	0.773217	NO sig	ARFGEF1
ENSG00000066813	chr16:20547547-20587749	NC	Sh7	0	0.0188237	inf	1	1	NO sig	ACSM2B
ENSG00000066827	chr8:135490030-135725292	NC	Sh7	3.6917	6.02203	0.705967	0.0306	0.107109	up	ZFAT
ENSG00000066855	chr8:66556968-66754557	NC	Sh7	46.2636	50.1593	0.11664	0.5925	0.766499	NO sig	MTFR1
ENSG00000066923	chr7:99775185-99869855	NC	Sh7	20.7353	13.4989	-0.619244	0.03215	0.110983	down	STAG3
ENSG00000066926	chr18:55215514-55254004	NC	Sh7	7.83802	10.8398	0.467772	0.0082	0.0401398	up	FECH
ENSG00000066933	chr15:72114631-72433311	NC	Sh7	6.79759	9.95419	0.55028	0.0123	0.054219	up	MYO9A
ENSG00000067048	chrY:15016018-15032390	NC	Sh7	0	0	0	1	1	NO sig	DDX3Y
ENSG00000067057	chr10:3108524-3179904	NC	Sh7	465.675	243.605	-0.93478	0.0001	0.0011321	down	PFKP
ENSG00000067064	chr10:1085847-1095110	NC	Sh7	39.39	55.5552	0.49609	0.0004	0.00364425	up	IDI1
ENSG00000067066	chr2:231280656-231408805	NC	Sh7	21.2971	23.2896	0.129026	0.73225	0.859052	NO sig	SP100
ENSG00000067082	chr10:3818187-3827473	NC	Sh7	33.703	22.1031	-0.608625	0.02145	0.0828824	down	KLF6
ENSG00000067113	chr5:54603587-54830878	NC	Sh7	14.5228	22.1927	0.611767	0.1513	0.325176	NO sig	PPAP2A
ENSG00000067141	chr15:73344050-73597547	NC	Sh7	3.01694	4.04959	0.42469	0.41735	0.620887	NO sig	NEO1
ENSG00000067167	chr8:71485676-71520622	NC	Sh7	102.306	186.297	0.864717	5e-05	0.0006136	up	TRAM1
ENSG00000067177	chrX:71798663-71934167	NC	Sh7	6.11279	5.60638	-0.124759	0.39745	0.602384	NO sig	PHKA1
ENSG00000067182	chr12:6437922-6451280	NC	Sh7	62.8335	67.3155	0.0994047	0.60225	0.773469	NO sig	TNFRSF1A
ENSG00000067191	chr17:37329708-37353956	NC	Sh7	3.19535	5.31744	0.734759	0.06465	0.183526	NO sig	CACNB1
ENSG00000067208	chr1:92974252-93257961	NC	Sh7	8.39412	12.7884	0.607388	0.00255	0.0163413	up	EVI5
ENSG00000067221	chr15:74275546-74286963	NC	Sh7	3.74729	2.64804	-0.50092	0.08505	0.220383	NO sig	STOML1
ENSG00000067225	chr15:72491369-72524164	NC	Sh7	558.487	1092.16	0.967587	5e-05	0.0006136	up	PKM
ENSG00000067248	chr5:54552072-54603550	NC	Sh7	21.8549	26.5567	0.281119	0.09835	0.244075	NO sig	DHX29
ENSG00000067334	chr1:94333372-94345474	NC	Sh7	58.073	70.6652	0.283133	0.0398	0.128804	up	DNTTIP2
ENSG00000067365	chr16:8715539-8740081	NC	Sh7	18.8717	9.39058	-1.00694	0.0888	0.226985	NO sig	METTL22
ENSG00000067369	chr15:43699406-43802926	NC	Sh7	16.1352	17.538	0.120266	0.57495	0.754226	NO sig	TP53BP1
ENSG00000067445	chrX:54946894-54957864	NC	Sh7	0	0	0	1	1	NO sig	TRO
ENSG00000067533	chr1:218458628-218511325	NC	Sh7	13.1265	16.3225	0.314378	0.0217	0.0836114	up	RRP15
ENSG00000067560	chr3:49396577-49453908	NC	Sh7	477.971	571.181	0.257025	0.049	0.149808	up	RHOA
ENSG00000067596	chr17:41561232-41656988	NC	Sh7	19.0807	23.8328	0.320832	0.5435	0.730969	NO sig	DHX8
ENSG00000067606	chr1:1981908-2145620	NC	Sh7	32.6632	21.9954	-0.570465	0.01145	0.0513764	down	PRKCZ
ENSG00000067646	chrY:2803111-2850547	NC	Sh7	0.0272634	0.0133556	-1.02952	1	1	NO sig	ZFY
ENSG00000067704	chr1:220267443-220321380	NC	Sh7	79.51	140.596	0.822347	5e-05	0.0006136	up	IARS2
ENSG00000067715	chr12:79257772-79845788	NC	Sh7	0.118908	0.0752034	-0.660975	1	1	NO sig	SYT1
ENSG00000067798	chr12:78224684-78606790	NC	Sh7	2.47676	1.86772	-0.407177	0.49755	0.692404	NO sig	NAV3
ENSG00000067829	chrX:153051220-153063960	NC	Sh7	43.4527	53.2754	0.294022	0.29675	0.503626	NO sig	IDH3G
ENSG00000067836	chr16:4846968-4852951	NC	Sh7	11.4584	13.0284	0.185248	0.4383	0.641089	NO sig	ROGDI
ENSG00000067840	chrX:153067620-153096020	NC	Sh7	21.0853	17.4373	-0.274056	0.35075	0.559159	NO sig	PDZD4
ENSG00000067842	chrX:152783133-152848397	NC	Sh7	0	0	0	1	1	NO sig	ATP2B3
ENSG00000067900	chr18:18526866-18691812	NC	Sh7	19.4073	23.5244	0.277557	0.14585	0.31786	NO sig	ROCK1
ENSG00000067955	chr16:67063018-67134961	NC	Sh7	65.1376	95.4517	0.551279	0.0047	0.0261818	up	CBFB
ENSG00000067992	chrX:24483337-24557954	NC	Sh7	3.22058	9.5296	1.5651	0.0098	0.0459555	up	PDK3
ENSG00000068001	chr3:50355220-50365682	NC	Sh7	18.0421	29.2127	0.695228	0.0085	0.0411001	up	HYAL2
ENSG00000068024	chr2:239969863-240324058	NC	Sh7	9.18497	11.7685	0.357578	0.2436	0.444117	NO sig	HDAC4
ENSG00000068028	chr3:50367218-50378411	NC	Sh7	32.477	19.4653	-0.738512	5e-05	0.0006136	down	RASSF1
ENSG00000068078	chr4:1795033-1810599	NC	Sh7	15.4906	18.9834	0.293351	0.2574	0.46141	NO sig	FGFR3
ENSG00000068079	chr17:41158741-41166473	NC	Sh7	37.1276	30.0291	-0.306132	0.1491	0.321913	NO sig	IFI35
ENSG00000068097	chr17:58120554-58156292	NC	Sh7	17.6224	11.7684	-0.582486	0.0407	0.131026	down	HEATR6
ENSG00000068120	chr17:40713484-40718295	NC	Sh7	82.7744	67.9162	-0.285428	0.13235	0.298621	NO sig	COASY
ENSG00000068137	chr17:40819931-40829048	NC	Sh7	21.3847	20.9846	-0.0272481	0.8554	0.926602	NO sig	PLEKHH3
ENSG00000068305	chr15:100017369-100273766	NC	Sh7	26.4735	36.3457	0.45724	0.028	0.100473	up	MEF2A
ENSG00000068308	chrX:48779304-48815648	NC	Sh7	54.5321	43.1559	-0.337547	0.077	0.20578	NO sig	OTUD5
ENSG00000068323	chrX:48886241-48901012	NC	Sh7	29.2981	35.6936	0.284857	0.0997	0.245983	NO sig	TFE3
ENSG00000068354	chrX:48397844-48420997	NC	Sh7	10.6574	13.4774	0.338691	0.04945	0.150621	up	TBC1D25
ENSG00000068366	chrX:108866928-108976632	NC	Sh7	43.7211	63.1249	0.529879	0.0003	0.00288075	up	ACSL4
ENSG00000068383	chr10:134351323-134596979	NC	Sh7	6.57199	8.3117	0.338812	0.40075	0.605218	NO sig	INPP5A
ENSG00000068394	chrX:48970333-48980151	NC	Sh7	26.2028	22.3158	-0.231658	0.07315	0.198781	NO sig	GPKOW
ENSG00000068400	chrX:48830133-48858675	NC	Sh7	38.144	31.4446	-0.27864	0.06995	0.193043	NO sig	GRIPAP1
ENSG00000068438	chrX:48334540-48344752	NC	Sh7	84.7415	81.916	-0.0489231	0.7537	0.871845	NO sig	FTSJ1
ENSG00000068489	chr17:57232859-57292608	NC	Sh7	72.7453	76.3327	0.069448	0.80435	0.899272	NO sig	PRR11
ENSG00000068615	chr2:86441115-86565206	NC	Sh7	6.03156	13.0867	1.11749	5e-05	0.0006136	up	REEP1
ENSG00000068650	chr13:113344642-113541482	NC	Sh7	15.675	28.1521	0.844777	0.00685	0.0348232	up	ATP11A
ENSG00000068654	chr2:86247338-86333278	NC	Sh7	11.2698	15.5071	0.46046	0.0832	0.216871	NO sig	POLR1A
ENSG00000068697	chr2:20232410-20251789	NC	Sh7	251.977	424.728	0.753248	5e-05	0.0006136	up	LAPTM4A
ENSG00000068724	chr2:47129008-47403740	NC	Sh7	23.4779	28.0295	0.255644	0.48965	0.686035	NO sig	TTC7A
ENSG00000068745	chr3:48725435-48777786	NC	Sh7	49.7781	34.7383	-0.518986	0.00085	0.00676472	down	IP6K2
ENSG00000068781	chr2:48756521-49003654	NC	Sh7	0	0	0	1	1	NO sig	STON1-GTF2A1L
ENSG00000068784	chr2:45615818-45839304	NC	Sh7	7.03599	12.7269	0.855054	0.0033	0.0199988	up	SRBD1
ENSG00000068793	chr15:22892004-23034427	NC	Sh7	44.099	54.9249	0.316714	0.07825	0.207719	NO sig	CYFIP1
ENSG00000068796	chr5:61601988-61924409	NC	Sh7	49.6796	67.3667	0.439382	0.27815	0.483698	NO sig	KIF2A
ENSG00000068831	chr11:64494382-64512928	NC	Sh7	0.00800327	0.116306	3.86119	1	1	NO sig	RASGRP2
ENSG00000068878	chr2:54091203-54532437	NC	Sh7	53.0784	54.1299	0.0283013	0.88005	0.941338	NO sig	PSME4
ENSG00000068885	chr3:159943422-160203561	NC	Sh7	37.6893	44.3093	0.233454	0.61325	0.780442	NO sig	IFT80
ENSG00000068903	chr19:39369196-39399533	NC	Sh7	19.3136	21.0794	0.126215	0.53425	0.722459	NO sig	SIRT2
ENSG00000068912	chr2:53759809-54087297	NC	Sh7	43.0259	38.1714	-0.172713	0.3808	0.587304	NO sig	ERLEC1
ENSG00000068971	chr11:64685024-64703360	NC	Sh7	6.10795	3.58064	-0.770473	0.36375	0.571421	NO sig	PPP2R5B
ENSG00000068976	chr11:64513860-64527769	NC	Sh7	0.0772158	0.0451192	-0.775157	1	1	NO sig	PYGM
ENSG00000068985	chrX:49452052-49460596	NC	Sh7	58.0037	85.6257	0.561899	0.0003	0.00288075	up	PAGE1
ENSG00000069011	chr5:134363424-134735604	NC	Sh7	72.4114	50.617	-0.516594	0.0795	0.210037	NO sig	PITX1
ENSG00000069018	chr5:135712035-135732730	NC	Sh7	0	0	0	1	1	NO sig	TRPC7
ENSG00000069020	chr5:65892175-66465423	NC	Sh7	0.109555	0.953989	3.12231	1	1	NO sig	MAST4
ENSG00000069122	chr6:46820248-46922680	NC	Sh7	0.0348423	0	#NAME?	1	1	NO sig	GPR116
ENSG00000069188	chr17:71330522-71640228	NC	Sh7	0.00129431	0.0088968	2.7811	1	1	NO sig	SDK2
ENSG00000069206	chr8:24298442-24384483	NC	Sh7	0	0	0	1	1	NO sig	ADAM7
ENSG00000069248	chr1:229577044-229644103	NC	Sh7	26.9827	32.0154	0.246731	0.07195	0.196565	NO sig	NUP133
ENSG00000069275	chr1:205681946-205719404	NC	Sh7	125.296	157.059	0.325958	0.3027	0.510336	NO sig	NUCKS1
ENSG00000069329	chr16:46690053-46723430	NC	Sh7	71.6041	94.6594	0.402703	0.0079	0.0389666	up	VPS35
ENSG00000069345	chr16:46989298-47007699	NC	Sh7	58.3059	63.1149	0.11434	0.37355	0.580867	NO sig	DNAJA2
ENSG00000069399	chr19:45250961-45263301	NC	Sh7	30.816	18.8975	-0.705487	0.0138	0.0593806	down	BCL3
ENSG00000069424	chr1:5922870-6161253	NC	Sh7	15.5872	20.1067	0.367314	0.0801	0.211077	NO sig	KCNAB2
ENSG00000069431	chr12:21950334-22094336	NC	Sh7	5.61478	2.95609	-0.925537	5e-05	0.0006136	down	ABCC9
ENSG00000069482	chr11:68451246-68458643	NC	Sh7	19.6704	22.8362	0.2153	0.1838	0.370134	NO sig	GAL
ENSG00000069493	chr12:9817564-9848413	NC	Sh7	7.97452	5.56615	-0.518718	0.0683	0.19002	NO sig	CLEC2D
ENSG00000069509	chrX:44382884-44402247	NC	Sh7	26.2413	30.9695	0.23901	0.1497	0.322698	NO sig	FUNDC1
ENSG00000069535	chrX:43625857-43741693	NC	Sh7	36.3602	47.2078	0.376667	0.00295	0.0184049	up	MAOB
ENSG00000069667	chr15:60780482-61521518	NC	Sh7	1.56155	0.79966	-0.965524	0.0279	0.10026	down	RORA
ENSG00000069696	chr11:637292-640706	NC	Sh7	1.79441	0.376223	-2.25385	0.0006	0.0050641	down	DRD4
ENSG00000069702	chr1:92145901-92371892	NC	Sh7	18.5604	12.69	-0.548538	0.0005	0.00438286	down	TGFBR3
ENSG00000069712	chr1:92632541-92650280	NC	Sh7	0.651819	0.518396	-0.330415	1	1	NO sig	KIAA1107
ENSG00000069764	chr16:14766404-14788526	NC	Sh7	1.12156	0.166356	-2.75317	0.0111	0.0503583	down	PLA2G10
ENSG00000069812	chr1:6472477-6484730	NC	Sh7	21.7123	27.9573	0.364713	0.1554	0.331491	NO sig	HES2
ENSG00000069849	chr3:141594965-141645356	NC	Sh7	578.856	635.185	0.133974	0.4426	0.645001	NO sig	ATP1B3
ENSG00000069869	chr15:56119119-56285944	NC	Sh7	90.644	57.9884	-0.644447	0.0018	0.0123821	down	NEDD4
ENSG00000069943	chr15:55495163-55700708	NC	Sh7	15.5445	13.6984	-0.182401	0.70685	0.846079	NO sig	PIGB
ENSG00000069956	chr15:52121824-52358462	NC	Sh7	55.4398	60.8247	0.133735	0.54805	0.734484	NO sig	MAPK6
ENSG00000069966	chr15:52413116-52483566	NC	Sh7	35.7028	33.3279	-0.0993078	0.48875	0.685636	NO sig	GNB5
ENSG00000069974	chr15:55495163-55700708	NC	Sh7	26.5948	53.323	1.00361	0.1906	0.378608	NO sig	RAB27A
ENSG00000069998	chr22:17618400-17646177	NC	Sh7	17.2231	20.0073	0.216177	0.1426	0.313281	NO sig	CECR5
ENSG00000070010	chr22:19437432-19466738	NC	Sh7	59.6208	86.083	0.529912	0.15785	0.334623	NO sig	UFD1L
ENSG00000070018	chr12:12202777-12419946	NC	Sh7	16.3727	19.9239	0.283205	0.1711	0.352779	NO sig	LRP6
ENSG00000070019	chr12:14765575-14849519	NC	Sh7	0	0.0311189	inf	1	1	NO sig	GUCY2C
ENSG00000070031	chr11:626430-627143	NC	Sh7	0	0	0	1	1	NO sig	SCT
ENSG00000070047	chr11:576485-612222	NC	Sh7	9.08007	11.5285	0.344431	0.01585	0.0656689	up	PHRF1
ENSG00000070061	chr9:111629796-111696396	NC	Sh7	29.8915	38.1436	0.351703	0.1804	0.365747	NO sig	IKBKAP
ENSG00000070081	chr11:17229699-17371521	NC	Sh7	76.8744	59.7675	-0.363144	0.1042	0.253417	NO sig	NUCB2
ENSG00000070087	chr3:149478891-149768575	NC	Sh7	253.788	254.614	0.0046873	0.9717	0.984536	NO sig	PFN2
ENSG00000070159	chr9:112137745-112260590	NC	Sh7	6.22146	9.54691	0.617782	0.03615	0.120552	up	PTPN3
ENSG00000070182	chr14:65170819-65346601	NC	Sh7	2.35585	2.64428	0.166623	0.7358	0.860959	NO sig	SPTB
ENSG00000070190	chr4:100737989-100791311	NC	Sh7	0.0398861	0.390344	3.29079	1	1	NO sig	DAPP1
ENSG00000070193	chr5:44303645-44389808	NC	Sh7	0	0.0254857	inf	1	1	NO sig	FGF10
ENSG00000070214	chr9:108006902-108201452	NC	Sh7	27.4054	52.1297	0.927642	5e-05	0.0006136	up	SLC44A1
ENSG00000070269	chr14:56955071-57197253	NC	Sh7	8.8051	7.76266	-0.181788	0.51495	0.707984	NO sig	TMEM260
ENSG00000070366	chr17:1963132-2284352	NC	Sh7	15.6257	14.08	-0.150268	0.76795	0.879952	NO sig	SMG6
ENSG00000070367	chr14:57670517-57756797	NC	Sh7	29.8599	48.5939	0.702564	5e-05	0.0006136	up	EXOC5
ENSG00000070371	chr22:19166985-19279239	NC	Sh7	31.7856	28.0871	-0.178468	0.33055	0.539358	NO sig	CLTCL1
ENSG00000070388	chr19:639878-643703	NC	Sh7	1.10379	0.722984	-0.610425	1	1	NO sig	FGF22
ENSG00000070404	chr19:676391-683385	NC	Sh7	58.8933	80.8164	0.456544	0.00175	0.0121196	up	FSTL3
ENSG00000070413	chr22:19023794-19109967	NC	Sh7	14.1735	21.2067	0.581329	0.05905	0.17217	NO sig	DGCR2
ENSG00000070423	chr19:647525-663277	NC	Sh7	60.9564	37.4369	-0.703319	0.00245	0.0157829	down	RNF126
ENSG00000070444	chr17:2287353-2304412	NC	Sh7	21.8375	14.4292	-0.597816	0.08135	0.213592	NO sig	MNT
ENSG00000070476	chr3:126156443-126194762	NC	Sh7	14.5644	14.4927	-0.00712449	0.95835	0.977111	NO sig	ZXDC
ENSG00000070495	chr17:74708918-74722866	NC	Sh7	17.282	18.108	0.0673532	0.70455	0.845319	NO sig	JMJD6
ENSG00000070501	chr8:42195971-42229326	NC	Sh7	32.2341	25.368	-0.345577	0.11045	0.263962	NO sig	POLB
ENSG00000070526	chr17:74620842-74639920	NC	Sh7	0.172737	0.0968599	-0.834603	1	1	NO sig	ST6GALNAC1
ENSG00000070540	chr17:66255322-66453654	NC	Sh7	38.3291	15.2122	-1.33321	0.0012	0.00896857	down	WIPI1
ENSG00000070601	chr9:37510888-38069210	NC	Sh7	0.323046	0.283533	-0.188223	1	1	NO sig	FRMPD1
ENSG00000070610	chr9:35696944-35758572	NC	Sh7	22.7557	20.9583	-0.118706	0.7975	0.895229	NO sig	GBA2
ENSG00000070614	chr5:149865380-149937773	NC	Sh7	11.8361	21.3988	0.854342	5e-05	0.0006136	up	NDST1
ENSG00000070669	chr7:97481429-97501854	NC	Sh7	302.143	16.9034	-4.15984	5e-05	0.0006136	down	ASNS
ENSG00000070718	chr8:42010463-42029191	NC	Sh7	14.2362	10.9365	-0.380407	0.13225	0.29856	NO sig	AP3M2
ENSG00000070729	chr16:57917502-58005020	NC	Sh7	1.49852	1.48113	-0.0168329	0.977	0.987054	NO sig	CNGB1
ENSG00000070731	chr17:74559791-74583038	NC	Sh7	16.074	10.9435	-0.554649	0.00865	0.0416122	down	ST6GALNAC2
ENSG00000070748	chr10:50817140-50918307	NC	Sh7	0	0.0164422	inf	1	1	NO sig	CHAT
ENSG00000070756	chr8:101698043-101735037	NC	Sh7	1895.87	1906.12	0.00778218	0.96865	0.982419	NO sig	PABPC1
ENSG00000070759	chr1:45794834-45956872	NC	Sh7	4.49233	3.43385	-0.387636	0.36205	0.570576	NO sig	TESK2
ENSG00000070761	chr16:58147495-58163354	NC	Sh7	46.1954	54.5503	0.239838	0.3374	0.546538	NO sig	C16orf80
ENSG00000070770	chr16:58191810-58231824	NC	Sh7	70.0354	44.7103	-0.647476	5e-05	0.0006136	down	CSNK2A2
ENSG00000070778	chr14:88851267-89021077	NC	Sh7	8.61303	7.1737	-0.263805	0.3737	0.580953	NO sig	PTPN21
ENSG00000070785	chr1:45316449-45452282	NC	Sh7	38.1548	52.497	0.460371	0.02375	0.0893227	up	EIF2B3
ENSG00000070808	chr5:149569519-149669854	NC	Sh7	0.0584136	0.198584	1.76538	1	1	NO sig	CAMK2A
ENSG00000070814	chr5:149737201-149779871	NC	Sh7	48.3374	40.4742	-0.256136	0.1473	0.319597	NO sig	TCOF1
ENSG00000070831	chr1:22379119-22419437	NC	Sh7	189.169	285.817	0.595412	5e-05	0.0006136	up	CDC42
ENSG00000070882	chr7:24836157-25021253	NC	Sh7	45.5034	43.0367	-0.0804064	0.77225	0.882686	NO sig	OSBPL3
ENSG00000070886	chr1:22890056-22930087	NC	Sh7	0	0.0149261	inf	1	1	NO sig	EPHA8
ENSG00000070915	chr16:56899118-56949762	NC	Sh7	0	0.01712	inf	1	1	NO sig	SLC12A3
ENSG00000070950	chr3:8661085-9005457	NC	Sh7	26.1859	44.0737	0.751127	0.00275	0.0173601	up	RAD18
ENSG00000070961	chr12:89981827-90103077	NC	Sh7	113.291	95.7505	-0.242677	0.08615	0.221957	NO sig	ATP2B1
ENSG00000070985	chr11:2425744-2444275	NC	Sh7	0.0529515	0.0168117	-1.65521	1	1	NO sig	TRPM5
ENSG00000071051	chr2:106361353-106510730	NC	Sh7	0.920223	1.33198	0.533521	0.34885	0.557506	NO sig	NCK2
ENSG00000071054	chr2:102313311-102511150	NC	Sh7	17.7397	28.0426	0.660637	0.01535	0.0641386	up	MAP4K4
ENSG00000071073	chr2:99235568-99347589	NC	Sh7	10.6619	12.212	0.195841	0.49735	0.69224	NO sig	MGAT4A
ENSG00000071082	chr2:101618176-101886778	NC	Sh7	1717.51	1549.7	-0.148328	0.57635	0.755255	NO sig	RPL31
ENSG00000071127	chr4:10075962-10118573	NC	Sh7	76.229	114.429	0.586039	0.1867	0.373705	NO sig	WDR1
ENSG00000071189	chr7:17830384-17980124	NC	Sh7	16.5251	22.8821	0.469558	0.0016	0.0112458	up	SNX13
ENSG00000071203	chr11:60260250-60274903	NC	Sh7	0	0.0573035	inf	1	1	NO sig	MS4A12
ENSG00000071205	chr4:148653213-148993931	NC	Sh7	7.99389	8.50785	0.0898971	0.59475	0.767968	NO sig	ARHGAP10
ENSG00000071242	chr6:166822851-167370679	NC	Sh7	0.019881	0.352753	4.1492	1	1	NO sig	RPS6KA2
ENSG00000071243	chr7:120590802-120617270	NC	Sh7	33.6235	32.0337	-0.0698825	0.68225	0.830587	NO sig	ING3
ENSG00000071246	chr14:77228531-77249354	NC	Sh7	0.649649	0.837723	0.366813	1	1	NO sig	VASH1
ENSG00000071282	chr3:8543392-8609805	NC	Sh7	2.23278	0.802751	-1.47582	0.00045	0.00401046	down	LMCD1
ENSG00000071462	chr7:73095298-73134002	NC	Sh7	142.059	134.924	-0.0743429	0.61285	0.780095	NO sig	WBSCR22
ENSG00000071537	chr14:81937892-82000205	NC	Sh7	20.9264	24.0755	0.202247	0.16045	0.338091	NO sig	SEL1L
ENSG00000071539	chr5:710470-919472	NC	Sh7	112.05	90.9261	-0.30138	0.2774	0.482873	NO sig	TRIP13
ENSG00000071553	chrX:153656977-153664862	NC	Sh7	66.2487	70.481	0.0893428	0.4851	0.682309	NO sig	ATP6AP1
ENSG00000071564	chr19:1609290-1652604	NC	Sh7	130.253	108.423	-0.264647	0.73115	0.858629	NO sig	TCF3
ENSG00000071575	chr2:12857014-12882860	NC	Sh7	0.042692	0.248087	2.53881	1	1	NO sig	TRIB2
ENSG00000071626	chr19:1407567-1435719	NC	Sh7	106.396	90.1621	-0.238845	0.11685	0.274657	NO sig	DAZAP1
ENSG00000071655	chr19:1576638-1605480	NC	Sh7	25.1537	29.3499	0.222587	0.246	0.446585	NO sig	MBD3
ENSG00000071677	chr2:238475216-238475818	NC	Sh7	0	0	0	1	1	NO sig	PRLH
ENSG00000071794	chr3:148747913-148804341	NC	Sh7	132.113	97.939	-0.431814	0.00555	0.0298203	down	HLTF
ENSG00000071859	chrX:153672472-153679002	NC	Sh7	85.3585	69.3196	-0.300272	0.12925	0.293896	NO sig	FAM50A
ENSG00000071889	chrX:153733349-153744566	NC	Sh7	30.6558	18.764	-0.70819	0.00035	0.00327628	down	FAM3A
ENSG00000071894	chr8:145596789-145634753	NC	Sh7	46.8451	45.3103	-0.0480608	0.8707	0.935659	NO sig	CPSF1
ENSG00000071909	chr2:171034654-171511681	NC	Sh7	0	0	0	1	1	NO sig	MYO3B
ENSG00000071967	chr2:172378756-172414643	NC	Sh7	30.6784	74.6995	1.28388	5e-05	0.0006136	up	CYBRD1
ENSG00000071991	chr18:64168319-64271375	NC	Sh7	0	0.091137	inf	1	1	NO sig	CDH19
ENSG00000071994	chr6:170884382-170893780	NC	Sh7	26.6347	27.0174	0.0205777	0.9173	0.958786	NO sig	PDCD2
ENSG00000072041	chr12:85253491-85307394	NC	Sh7	0.0409835	0	#NAME?	1	1	NO sig	SLC6A15
ENSG00000072042	chr14:68086514-68162531	NC	Sh7	54.6825	49.2075	-0.152199	0.3649	0.572861	NO sig	RDH11
ENSG00000072062	chr19:14202499-14228896	NC	Sh7	49.5423	77.1735	0.639443	0.00025	0.00246426	up	PRKACA
ENSG00000072071	chr19:14260749-14316999	NC	Sh7	1.99831	3.18168	0.671008	0.31325	0.521956	NO sig	LPHN1
ENSG00000072080	chr2:234959322-234985778	NC	Sh7	5.92398	13.3944	1.17699	0.2978	0.504779	NO sig	SPP2
ENSG00000072110	chr14:69340859-69446157	NC	Sh7	71.7412	107.842	0.588051	0.0004	0.00364425	up	ACTN1
ENSG00000072121	chr14:68168602-68283307	NC	Sh7	6.51123	5.2642	-0.306714	0.431	0.634353	NO sig	ZFYVE26
ENSG00000072133	chrX:83318983-83442933	NC	Sh7	0	0	0	1	1	NO sig	RPS6KA6
ENSG00000072134	chr17:19118927-19240028	NC	Sh7	19.8727	19.6567	-0.0157657	0.95875	0.977275	NO sig	EPN2
ENSG00000072135	chr2:131113579-131132982	NC	Sh7	17.0972	11.4481	-0.578645	0.0289	0.102741	down	PTPN18
ENSG00000072163	chr2:128395955-128439360	NC	Sh7	22.6438	26.7463	0.240224	0.12195	0.28312	NO sig	LIMS2
ENSG00000072182	chr2:220378891-220403494	NC	Sh7	0.0113541	0.0130503	0.200861	1	1	NO sig	ASIC4
ENSG00000072195	chr2:220299567-220363009	NC	Sh7	0.330606	0.0979081	-1.75561	1	1	NO sig	SPEG
ENSG00000072201	chr4:54243809-55164414	NC	Sh7	1.35697	1.27814	-0.0863452	0.84235	0.918301	NO sig	LNX1
ENSG00000072210	chr17:19551448-19580911	NC	Sh7	57.1659	80.0812	0.486307	0.00215	0.0142006	up	ALDH3A2
ENSG00000072274	chr3:195754053-195809060	NC	Sh7	219.865	351.609	0.677353	5e-05	0.0006136	up	TFRC
ENSG00000072310	chr17:17584786-17740325	NC	Sh7	127.65	111.032	-0.201214	0.3311	0.539896	NO sig	SREBF1
ENSG00000072315	chrX:111017542-111326004	NC	Sh7	0	0	0	1	1	NO sig	TRPC5
ENSG00000072364	chr5:132211070-132299326	NC	Sh7	24.9819	39.7994	0.671865	0.0005	0.00438286	up	AFF4
ENSG00000072401	chr10:60094734-60130513	NC	Sh7	36.3041	42.0071	0.210502	0.21815	0.413713	NO sig	UBE2D1
ENSG00000072415	chr14:67707825-67853233	NC	Sh7	40.1448	74.0868	0.884003	0.00015	0.00159653	up	MPP5
ENSG00000072422	chr10:62629195-62761198	NC	Sh7	15.2956	20.9962	0.457018	0.09985	0.246155	NO sig	RHOBTB1
ENSG00000072444	chr10:48001602-48055018	NC	Sh7	0.575051	0.203713	-1.49715	1	1	NO sig	ASAH2C
ENSG00000072501	chrX:53401069-53458059	NC	Sh7	75.8242	88.9912	0.231004	0.2797	0.485225	NO sig	SMC1A
ENSG00000072506	chrX:53458205-53461320	NC	Sh7	158.335	199.883	0.336178	0.00745	0.0371954	up	HSD17B10
ENSG00000072518	chr11:63606399-63678491	NC	Sh7	10.8109	9.90039	-0.126932	0.56315	0.74689	NO sig	MARK2
ENSG00000072571	chr5:162887208-162918947	NC	Sh7	49.645	67.6785	0.447049	0.0313	0.108845	up	HMMR
ENSG00000072609	chr12:133345494-133532892	NC	Sh7	0.485874	0.0374265	-3.69845	1	1	NO sig	CHFR
ENSG00000072657	chr12:72332625-73059422	NC	Sh7	0.00857926	0.0290176	1.758	1	1	NO sig	TRHDE
ENSG00000072682	chr5:131527530-131679899	NC	Sh7	16.6654	16.1598	-0.044452	0.8177	0.905316	NO sig	P4HA2
ENSG00000072694	chr1:161511548-161648444	NC	Sh7	0	0.0288032	inf	1	1	NO sig	FCGR2B
ENSG00000072736	chr16:68118653-68272005	NC	Sh7	26.3931	32.5271	0.301477	0.14325	0.314427	NO sig	NFATC3
ENSG00000072756	chr3:3168599-3221394	NC	Sh7	39.0661	36.1112	-0.11347	0.52195	0.713213	NO sig	TRNT1
ENSG00000072778	chr17:7093208-7128592	NC	Sh7	405.013	204.555	-0.985477	5e-05	0.0006136	down	ACADVL
ENSG00000072786	chr5:171469076-171615390	NC	Sh7	7.5033	8.305	0.146454	0.6973	0.841174	NO sig	STK10
ENSG00000072803	chr5:171288552-171433877	NC	Sh7	32.4733	29.5333	-0.13691	0.7073	0.846079	NO sig	FBXW11
ENSG00000072818	chr17:7239847-7254797	NC	Sh7	3.82095	1.49977	-1.34919	0.0046	0.0257298	down	ACAP1
ENSG00000072832	chr4:5712923-5894785	NC	Sh7	9.58572	10.9841	0.196461	0.3131	0.521847	NO sig	CRMP1
ENSG00000072840	chr4:5712923-5894785	NC	Sh7	3.51187	4.3857	0.320566	0.2437	0.444117	NO sig	EVC
ENSG00000072849	chr17:5374570-5394134	NC	Sh7	55.1065	60.5734	0.136461	0.69885	0.841863	NO sig	DERL2
ENSG00000072858	chr3:113251142-113348425	NC	Sh7	0.046457	0.00888711	-2.38611	1	1	NO sig	SIDT1
ENSG00000072864	chr16:15737123-15950890	NC	Sh7	45.5389	37.0333	-0.298276	0.09905	0.245217	NO sig	NDE1
ENSG00000072952	chr11:10578512-10715535	NC	Sh7	0.00580321	0.0115336	0.990916	1	1	NO sig	MRVI1
ENSG00000072954	chr19:16771937-16800840	NC	Sh7	3.40012	4.08477	0.264668	0.4179	0.621331	NO sig	TMEM38A
ENSG00000072958	chr19:16308388-16346160	NC	Sh7	28.7346	30.0293	0.063582	0.68895	0.835515	NO sig	AP1M1
ENSG00000073008	chr19:45147097-45187631	NC	Sh7	31.2237	27.1023	-0.204229	0.39415	0.599757	NO sig	PVR
ENSG00000073009	chrX:153759605-153796782	NC	Sh7	27.5066	24.8563	-0.146166	0.6828	0.83087	NO sig	IKBKG
ENSG00000073050	chr19:44047191-44100287	NC	Sh7	39.4531	32.8357	-0.264873	0.40805	0.61225	NO sig	XRCC1
ENSG00000073060	chr12:125261401-125367214	NC	Sh7	48.5508	65.0886	0.42291	0.0074	0.0370513	up	SCARB1
ENSG00000073067	chr7:1022834-1029276	NC	Sh7	0.337425	0	#NAME?	1	1	NO sig	CYP2W1
ENSG00000073111	chr3:127291911-127341276	NC	Sh7	91.7342	93.6626	0.030013	0.8308	0.911459	NO sig	MCM2
ENSG00000073146	chr22:50528307-50600119	NC	Sh7	0.947372	1.22696	0.373087	0.52365	0.714502	NO sig	MOV10L1
ENSG00000073150	chr22:50609159-50618723	NC	Sh7	1.69063	1.79321	0.0849801	0.6732	0.823926	NO sig	PANX2
ENSG00000073169	chr22:50639407-50656045	NC	Sh7	10.0101	12.0975	0.273256	0.086	0.221674	NO sig	SELO
ENSG00000073282	chr3:189349204-189615068	NC	Sh7	0.740415	0.552265	-0.422973	1	1	NO sig	TP63
ENSG00000073331	chr4:113195697-113363776	NC	Sh7	2.62074	4.06587	0.633593	0.13885	0.307742	NO sig	ALPK1
ENSG00000073350	chr17:73521160-73571289	NC	Sh7	49.361	63.1608	0.355657	0.32125	0.52989	NO sig	LLGL2
ENSG00000073417	chr15:85523670-85682376	NC	Sh7	38.759	29.6363	-0.387168	0.06415	0.182445	NO sig	PDE8A
ENSG00000073464	chrX:10125023-10205700	NC	Sh7	2.25001	1.62412	-0.470274	0.06885	0.190987	NO sig	CLCN4
ENSG00000073536	chr17:33448597-33469334	NC	Sh7	21.4915	16.1327	-0.413778	0.029	0.102917	down	NLE1
ENSG00000073578	chr5:218355-256815	NC	Sh7	268.729	293.122	0.125353	0.34735	0.55634	NO sig	SDHA
ENSG00000073584	chr17:38781213-38821433	NC	Sh7	90.0404	84.1258	-0.0980237	0.51725	0.710112	NO sig	SMARCE1
ENSG00000073598	chr17:33448597-33469334	NC	Sh7	0	0	0	1	1	NO sig	FNDC8
ENSG00000073605	chr17:38060847-38076107	NC	Sh7	3.52553	4.73546	0.425663	0.22745	0.424398	NO sig	GSDMB
ENSG00000073614	chr12:389294-551811	NC	Sh7	12.6245	18.4497	0.54737	0.10215	0.250017	NO sig	KDM5A
ENSG00000073670	chr17:42836398-42859214	NC	Sh7	0.799443	0.285037	-1.48785	1	1	NO sig	ADAM11
ENSG00000073711	chr3:135684514-135866733	NC	Sh7	1.3974	3.11454	1.15628	5e-05	0.0006136	up	PPP2R3A
ENSG00000073712	chr14:53323985-53419153	NC	Sh7	55.3984	74.5333	0.428041	0.00285	0.0179084	up	FERMT2
ENSG00000073734	chr2:169779447-169887832	NC	Sh7	0	0.0191498	inf	1	1	NO sig	ABCB11
ENSG00000073737	chr2:169921298-169952677	NC	Sh7	0.0494995	0.194742	1.97608	1	1	NO sig	DHRS9
ENSG00000073754	chr1:157800703-157868046	NC	Sh7	0	0	0	1	1	NO sig	CD5L
ENSG00000073756	chr1:186640922-186649559	NC	Sh7	7.50827	5.23686	-0.519779	0.0615	0.177249	NO sig	PTGS2
ENSG00000073792	chr3:185361526-185542844	NC	Sh7	47.0057	65.5008	0.478677	0.48325	0.680643	NO sig	IGF2BP2
ENSG00000073803	chr3:185000728-185216845	NC	Sh7	10.9217	10.3028	-0.0841545	0.75925	0.87527	NO sig	MAP3K13
ENSG00000073849	chr3:186648273-186796341	NC	Sh7	8.8094	17.0639	0.953835	0.00095	0.00737873	up	ST6GAL1
ENSG00000073861	chr17:45810609-45823485	NC	Sh7	0	0	0	1	1	NO sig	TBX21
ENSG00000073910	chr13:32605436-32870794	NC	Sh7	1.55789	3.15466	1.01789	0.0334	0.11411	up	FRY
ENSG00000073921	chr11:85668726-85780924	NC	Sh7	157.489	195.062	0.308674	0.1296	0.294419	NO sig	PICALM
ENSG00000073969	chr17:44668034-44834830	NC	Sh7	18.1185	22.2102	0.293759	0.1889	0.376634	NO sig	NSF
ENSG00000074047	chr2:121493198-121750229	NC	Sh7	4.14307	8.67701	1.0665	0.06705	0.18782	NO sig	GLI2
ENSG00000074054	chr2:122095351-122407163	NC	Sh7	24.7739	31.3785	0.34096	0.05655	0.166662	NO sig	CLASP1
ENSG00000074071	chr16:1821890-1823156	NC	Sh7	78.1402	71.1917	-0.134355	0.29435	0.500591	NO sig	MRPS34
ENSG00000074181	chr19:15270443-15311792	NC	Sh7	13.794	22.4984	0.705782	5e-05	0.0006136	up	NOTCH3
ENSG00000074201	chr11:77225980-77348850	NC	Sh7	97.6792	88.3329	-0.1451	0.3576	0.566254	NO sig	CLNS1A
ENSG00000074211	chr4:6322304-6565327	NC	Sh7	4.35828	13.3942	1.61978	5e-05	0.0006136	up	PPP2R2C
ENSG00000074219	chr19:49838427-49878373	NC	Sh7	20.8512	23.6513	0.181788	0.22465	0.421223	NO sig	TEAD2
ENSG00000074266	chr11:85955585-85989855	NC	Sh7	41.7421	50.0818	0.262784	0.2486	0.449973	NO sig	EED
ENSG00000074276	chr5:175969511-176037134	NC	Sh7	2.10509	3.69765	0.812723	0.57045	0.751295	NO sig	CDHR2
ENSG00000074317	chr5:176047084-176057530	NC	Sh7	0	0	0	1	1	NO sig	SNCB
ENSG00000074319	chr11:18477370-18548779	NC	Sh7	49.7085	45.1413	-0.139045	0.4276	0.630104	NO sig	TSG101
ENSG00000074356	chr17:3714459-3749545	NC	Sh7	27.9244	17.9566	-0.637009	0.1728	0.355269	NO sig	C17orf85
ENSG00000074370	chr17:3827168-3867736	NC	Sh7	2.39279	1.71988	-0.476385	0.2259	0.422534	NO sig	ATP2A3
ENSG00000074410	chr15:63613576-63674360	NC	Sh7	1.51087	2.20148	0.543093	0.24795	0.449128	NO sig	CA12
ENSG00000074416	chr3:127407908-127542051	NC	Sh7	42.3974	315.203	2.89423	0.0596	0.173443	NO sig	MGLL
ENSG00000074527	chr12:96051582-96184930	NC	Sh7	24.7817	19.8656	-0.319004	0.2752	0.480474	NO sig	NTN4
ENSG00000074582	chr2:219502638-219528166	NC	Sh7	26.1224	25.111	-0.0569656	0.8485	0.921649	NO sig	BCS1L
ENSG00000074590	chr12:106457117-106533811	NC	Sh7	5.81064	8.57231	0.560987	0.00305	0.0188278	up	NUAK1
ENSG00000074603	chr15:65734800-65810042	NC	Sh7	14.2403	16.2215	0.187927	0.52	0.711773	NO sig	DPP8
ENSG00000074621	chr15:65903703-66184329	NC	Sh7	0.56092	0.434296	-0.369117	1	1	NO sig	SLC24A1
ENSG00000074657	chr18:56529831-56653712	NC	Sh7	22.0653	18.7286	-0.236541	0.4124	0.615915	NO sig	ZNF532
ENSG00000074660	chr17:1537151-1549041	NC	Sh7	1.68906	0.817716	-1.04655	0.0043	0.024453	down	SCARF1
ENSG00000074695	chr18:56995054-57027194	NC	Sh7	78.0838	94.9831	0.282647	0.0285	0.101702	up	LMAN1
ENSG00000074696	chr15:65822755-65870687	NC	Sh7	59.3186	83.0577	0.48563	0.00025	0.00246426	up	PTPLAD1
ENSG00000074706	chr6:154331630-154677926	NC	Sh7	0.0189489	0	#NAME?	1	1	NO sig	IPCEF1
ENSG00000074755	chr17:3907738-4046314	NC	Sh7	10.726	13.0397	0.281799	0.29585	0.502446	NO sig	ZZEF1
ENSG00000074771	chr6:155716503-155777037	NC	Sh7	0	0	0	1	1	NO sig	NOX3
ENSG00000074800	chr1:8921060-8939308	NC	Sh7	1625.05	2324.35	0.516345	0.0001	0.0011321	up	ENO1
ENSG00000074803	chr15:48483735-48596275	NC	Sh7	0.425836	0.315309	-0.433533	1	1	NO sig	SLC12A1
ENSG00000074842	chr19:4639529-4670382	NC	Sh7	114.498	88.2489	-0.375667	0.0079	0.0389666	down	C19orf10
ENSG00000074855	chr19:17402939-17445638	NC	Sh7	7.88436	5.63985	-0.483338	0.1005	0.24736	NO sig	ANO8
ENSG00000074935	chr6:112375274-112408732	NC	Sh7	22.5623	7.51678	-1.58573	5e-05	0.0006136	down	TUBE1
ENSG00000074964	chr1:17866329-18024369	NC	Sh7	7.4434	7.83337	0.0736702	0.72235	0.853992	NO sig	ARHGEF10L
ENSG00000074966	chr4:48068409-48136273	NC	Sh7	0.162576	1.24873	2.94127	1	1	NO sig	TXK
ENSG00000075035	chr12:108523247-108644314	NC	Sh7	0	0.105639	inf	1	1	NO sig	WSCD2
ENSG00000075043	chr20:62037541-62103993	NC	Sh7	3.43246	4.04196	0.235812	0.2577	0.461611	NO sig	KCNQ2
ENSG00000075073	chr10:71163658-71176623	NC	Sh7	0.173767	0.296103	0.768941	1	1	NO sig	TACR2
ENSG00000075089	chr12:100592899-100660857	NC	Sh7	36.3704	45.1387	0.311602	0.06485	0.183797	NO sig	ACTR6
ENSG00000075131	chr15:66628543-66679084	NC	Sh7	13.3543	22.5889	0.758306	5e-05	0.0006136	up	TIPIN
ENSG00000075142	chr7:87834432-87856308	NC	Sh7	92.353	110.153	0.25428	0.22175	0.418214	NO sig	SRI
ENSG00000075151	chr1:21132962-21503377	NC	Sh7	45.8549	54.8142	0.257473	0.3055	0.514209	NO sig	EIF4G3
ENSG00000075188	chr12:102467966-102513902	NC	Sh7	84.5856	69.8413	-0.27633	0.1237	0.285884	NO sig	NUP37
ENSG00000075213	chr7:83585092-84122040	NC	Sh7	0.00540867	0.00776741	0.52216	1	1	NO sig	SEMA3A
ENSG00000075218	chr22:46692637-46726707	NC	Sh7	35.3419	32.5598	-0.118285	0.4725	0.671981	NO sig	GTSE1
ENSG00000075223	chr7:80371853-80551675	NC	Sh7	18.5429	32.3521	0.802995	0.0001	0.0011321	up	SEMA3C
ENSG00000075234	chr22:46663857-46689905	NC	Sh7	30.2746	19.9093	-0.604669	0.0001	0.0011321	down	TTC38
ENSG00000075239	chr11:107992242-108018503	NC	Sh7	160.787	125.787	-0.354169	0.0128	0.0560605	down	ACAT1
ENSG00000075240	chr22:46971908-47075688	NC	Sh7	6.39938	10.2635	0.681517	0.4089	0.613	NO sig	GRAMD4
ENSG00000075275	chr22:46756730-46933067	NC	Sh7	11.636	16.0781	0.466504	0.15455	0.330425	NO sig	CELSR1
ENSG00000075290	chr10:102222797-102243501	NC	Sh7	0.0108544	0.0165426	0.607903	1	1	NO sig	WNT8B
ENSG00000075292	chr2:71503690-71662199	NC	Sh7	77.6621	72.3431	-0.102355	0.6778	0.827037	NO sig	ZNF638
ENSG00000075303	chr7:87462882-87538856	NC	Sh7	32.2889	31.0569	-0.0561227	0.8285	0.91051	NO sig	SLC25A40
ENSG00000075336	chr18:71815745-71826197	NC	Sh7	49.8893	55.7855	0.161161	0.31775	0.526321	NO sig	TIMM21
ENSG00000075340	chr2:70834749-70995357	NC	Sh7	0	0.00333769	inf	1	1	NO sig	ADD2
ENSG00000075388	chr11:69587796-69590171	NC	Sh7	0	0	0	1	1	NO sig	FGF4
ENSG00000075391	chr1:178062863-178448644	NC	Sh7	8.62994	13.0475	0.596352	0.0623	0.179009	NO sig	RASAL2
ENSG00000075399	chr16:89773541-89883065	NC	Sh7	10.8615	5.8378	-0.895727	0.06785	0.189369	NO sig	VPS9D1
ENSG00000075407	chr10:38383263-38414472	NC	Sh7	16.1637	12.4754	-0.37367	0.07315	0.198781	NO sig	ZNF37A
ENSG00000075413	chr14:103851728-103970168	NC	Sh7	73.9496	60.9509	-0.278895	0.07085	0.194774	NO sig	MARK3
ENSG00000075415	chr12:98987368-98995946	NC	Sh7	679.62	717.413	0.0780744	0.52985	0.719271	NO sig	SLC25A3
ENSG00000075420	chr3:171757417-172119455	NC	Sh7	26.0756	25.9609	-0.00636227	0.97635	0.986722	NO sig	FNDC3B
ENSG00000075426	chr2:28615314-28640179	NC	Sh7	48.8613	55.2056	0.176123	0.2536	0.456465	NO sig	FOSL2
ENSG00000075429	chr17:64831234-64881603	NC	Sh7	0	0	0	1	1	NO sig	CACNG5
ENSG00000075461	chr17:64961025-65029514	NC	Sh7	0.675745	1.94525	1.5254	5e-05	0.0006136	up	CACNG4
ENSG00000075539	chr4:48499377-48782339	NC	Sh7	9.90927	11.5511	0.221178	0.35635	0.564858	NO sig	FRYL
ENSG00000075568	chr2:98372798-98612388	NC	Sh7	21.6939	20.8986	-0.0538786	0.8109	0.902373	NO sig	TMEM131
ENSG00000075618	chr7:5632438-5646286	NC	Sh7	244.849	315.812	0.367171	0.00385	0.0224027	up	FSCN1
ENSG00000075624	chr7:5566781-5603415	NC	Sh7	2543.33	2851.23	0.164866	0.26895	0.473809	NO sig	ACTB
ENSG00000075643	chr18:33767481-33852120	NC	Sh7	21.2996	7.86854	-1.43666	0.0073	0.0366253	down	MOCOS
ENSG00000075651	chr3:171318194-171528740	NC	Sh7	11.7453	10.3453	-0.183109	0.5297	0.719271	NO sig	PLD1
ENSG00000075673	chr13:25254548-25285921	NC	Sh7	0	0	0	1	1	NO sig	ATP12A
ENSG00000075702	chr19:36545782-36596008	NC	Sh7	11.4032	12.7224	0.157931	0.27485	0.480137	NO sig	WDR62
ENSG00000075711	chr3:196769430-197026171	NC	Sh7	45.7375	38.1065	-0.263341	0.6357	0.795871	NO sig	DLG1
ENSG00000075785	chr3:128444964-128533639	NC	Sh7	273.025	343.194	0.329993	0.20285	0.395641	NO sig	RAB7A
ENSG00000075790	chr7:107220421-107269615	NC	Sh7	70.242	91.0324	0.374046	0.6587	0.812745	NO sig	BCAP29
ENSG00000075826	chr10:102246398-102319755	NC	Sh7	5.74493	2.66732	-1.1069	0.1158	0.272711	NO sig	SEC31B
ENSG00000075856	chr12:108908961-108955176	NC	Sh7	33.2946	33.0997	-0.00847128	0.96195	0.979428	NO sig	SART3
ENSG00000075884	chr2:143848930-144525921	NC	Sh7	0	0	0	1	1	NO sig	ARHGAP15
ENSG00000075886	chr2:132222472-132250316	NC	Sh7	0.378511	0.240887	-0.651977	1	1	NO sig	TUBA3D
ENSG00000075891	chr10:102495359-102589698	NC	Sh7	0.0820904	0.00524072	-3.96938	1	1	NO sig	PAX2
ENSG00000075914	chr3:44956748-45077563	NC	Sh7	36.2051	34.8222	-0.0561857	0.81085	0.902373	NO sig	EXOSC7
ENSG00000075945	chr1:169890466-170054349	NC	Sh7	12.2962	14.4353	0.231387	0.237	0.436052	NO sig	KIFAP3
ENSG00000075975	chr3:12525930-12705725	NC	Sh7	26.0265	28.0444	0.107734	0.69475	0.839005	NO sig	MKRN2
ENSG00000076003	chr2:136597195-136633996	NC	Sh7	56.6811	76.2252	0.4274	0.00055	0.00472661	up	MCM6
ENSG00000076043	chr11:114262164-114321001	NC	Sh7	79.2027	104.338	0.397647	0.0141	0.0603331	up	REXO2
ENSG00000076053	chr11:114262164-114321001	NC	Sh7	26.993	35.5397	0.396849	0.11705	0.275022	NO sig	RBM7
ENSG00000076067	chr12:56915712-56984745	NC	Sh7	21.5176	35.8962	0.73831	0.00265	0.0168939	up	RBMS2
ENSG00000076108	chr12:56989379-57030600	NC	Sh7	40.2225	45.1697	0.167352	0.57485	0.754226	NO sig	BAZ2A
ENSG00000076201	chr3:47422500-47454931	NC	Sh7	16.0738	17.2341	0.100562	0.5304	0.719393	NO sig	PTPN23
ENSG00000076242	chr3:37034822-37225180	NC	Sh7	30.4971	25.6753	-0.248288	0.6267	0.790166	NO sig	MLH1
ENSG00000076248	chr12:109535378-109548797	NC	Sh7	85.8159	117.162	0.449193	0.0002	0.00203011	up	UNG
ENSG00000076258	chr1:171283346-171311223	NC	Sh7	0.149393	0.261685	0.808722	1	1	NO sig	FMO4
ENSG00000076321	chr1:173684079-173755840	NC	Sh7	12.7861	14.0331	0.134256	0.5516	0.737068	NO sig	KLHL20
ENSG00000076344	chr16:284544-333003	NC	Sh7	14.3043	5.63421	-1.34416	0.0792	0.209561	NO sig	RGS11
ENSG00000076351	chr17:26684603-26734215	NC	Sh7	9.15907	12.9258	0.496986	0.1185	0.277366	NO sig	SLC46A1
ENSG00000076356	chr1:208195586-208417665	NC	Sh7	5.71971	8.22906	0.524785	0.0457	0.14296	up	PLXNA2
ENSG00000076382	chr17:26782769-26941218	NC	Sh7	58.276	71.3883	0.292786	0.25445	0.457592	NO sig	SPAG5
ENSG00000076513	chr12:110436990-110511491	NC	Sh7	20.3481	26.0089	0.35411	0.0614	0.177086	NO sig	ANKRD13A
ENSG00000076554	chr8:80830951-81143467	NC	Sh7	155.149	245.093	0.659674	0.13965	0.308846	NO sig	TPD52
ENSG00000076555	chr12:109554399-109706031	NC	Sh7	4.48536	8.96546	0.999153	0.0019	0.0129251	up	ACACB
ENSG00000076604	chr17:27071001-27077974	NC	Sh7	94.1483	89.6068	-0.0713267	0.7841	0.888805	NO sig	TRAF4
ENSG00000076641	chr8:81880044-82024303	NC	Sh7	0.127582	0.24899	0.964668	1	1	NO sig	PAG1
ENSG00000076650	chr19:33571785-33621448	NC	Sh7	9.35756	8.00043	-0.226054	0.22215	0.418483	NO sig	GPATCH1
ENSG00000076662	chr19:10444451-10450499	NC	Sh7	5.81664	4.86571	-0.257534	0.3968	0.601845	NO sig	ICAM3
ENSG00000076685	chr10:104678049-104953056	NC	Sh7	80.4124	112.143	0.479847	0.1659	0.345952	NO sig	NT5C2
ENSG00000076706	chr11:119179240-119192231	NC	Sh7	66.8893	72.9088	0.124316	0.7444	0.866454	NO sig	MCAM
ENSG00000076716	chrX:132434130-132549518	NC	Sh7	0.624552	1.89245	1.59936	5e-05	0.0006136	up	GPC4
ENSG00000076770	chrX:131503344-131623996	NC	Sh7	37.8246	43.4585	0.200312	0.14465	0.316312	NO sig	MBNL3
ENSG00000076826	chr19:7660787-7683190	NC	Sh7	6.81223	2.1079	-1.69232	0.0001	0.0011321	down	CAMSAP3
ENSG00000076864	chr1:21922707-21995801	NC	Sh7	12.9275	16.1862	0.324317	0.1281	0.292093	NO sig	RAP1GAP
ENSG00000076924	chr19:7684410-7694451	NC	Sh7	25.7494	24.6098	-0.0653011	0.63535	0.795695	NO sig	XAB2
ENSG00000076928	chr19:42387227-42434302	NC	Sh7	51.0749	38.5636	-0.405372	0.1875	0.374695	NO sig	ARHGEF1
ENSG00000076944	chr19:7694622-7712759	NC	Sh7	52.3685	43.5255	-0.266839	0.2625	0.467229	NO sig	STXBP2
ENSG00000076984	chr19:7968727-7979363	NC	Sh7	14.0943	9.30281	-0.599369	0.00135	0.00981469	down	MAP2K7
ENSG00000077009	chr19:3933100-3942414	NC	Sh7	0.0853317	0	#NAME?	1	1	NO sig	NMRK2
ENSG00000077044	chr2:234263152-234380750	NC	Sh7	40.2965	25.8281	-0.641714	0.13215	0.298444	NO sig	DGKD
ENSG00000077063	chr7:117105837-117514193	NC	Sh7	4.60895	8.23827	0.837904	0.01015	0.0469509	up	CTTNBP2
ENSG00000077080	chr7:100240719-100254084	NC	Sh7	0	0.0435003	inf	1	1	NO sig	ACTL6B
ENSG00000077092	chr3:25215822-25639423	NC	Sh7	0.138065	0.216448	0.648676	1	1	NO sig	RARB
ENSG00000077097	chr3:25639474-25706398	NC	Sh7	79.4377	108.193	0.445716	0.0008	0.00640836	up	TOP2B
ENSG00000077147	chr10:98277865-98347209	NC	Sh7	77.4293	102.893	0.410196	0.07535	0.202473	NO sig	TM9SF3
ENSG00000077150	chr10:104153866-104162281	NC	Sh7	56.8297	45.8237	-0.310551	0.2752	0.480474	NO sig	NFKB2
ENSG00000077152	chr1:202300784-202311108	NC	Sh7	102.487	98.2842	-0.0604099	0.6581	0.812414	NO sig	UBE2T
ENSG00000077157	chr1:202317826-202679545	NC	Sh7	3.94065	6.52113	0.726686	0.01195	0.0529806	up	PPP1R12B
ENSG00000077232	chr2:183580998-183659191	NC	Sh7	68.9598	68.3386	-0.0130549	0.9331	0.966329	NO sig	DNAJC10
ENSG00000077235	chr16:27470875-27561234	NC	Sh7	16.9281	21.7631	0.362464	0.18155	0.367532	NO sig	GTF3C1
ENSG00000077238	chr16:27324988-27376099	NC	Sh7	8.27713	7.60189	-0.122774	0.6743	0.824861	NO sig	IL4R
ENSG00000077254	chr1:78161671-78225537	NC	Sh7	55.4583	54.1218	-0.0351943	0.86695	0.934191	NO sig	USP33
ENSG00000077264	chrX:110187512-110470589	NC	Sh7	0	0	0	1	1	NO sig	PAK3
ENSG00000077274	chrX:110488330-110513751	NC	Sh7	0	0	0	1	1	NO sig	CAPN6
ENSG00000077279	chrX:110537006-110655603	NC	Sh7	0.0120524	0	#NAME?	1	1	NO sig	DCX
ENSG00000077312	chr19:41197433-41271294	NC	Sh7	226.104	176.834	-0.354593	0.64475	0.802352	NO sig	SNRPA
ENSG00000077327	chr10:22634398-22743153	NC	Sh7	0.0282864	0.024005	-0.236773	1	1	NO sig	SPAG6
ENSG00000077348	chr19:41768400-41930910	NC	Sh7	34.2609	31.6444	-0.114615	0.86945	0.935186	NO sig	EXOSC5
ENSG00000077380	chr2:172543918-172604930	NC	Sh7	40.3505	44.9526	0.155819	0.2456	0.446255	NO sig	DYNC1I2
ENSG00000077420	chr10:26727131-26856732	NC	Sh7	0.0270997	0.034682	0.35591	1	1	NO sig	APBB1IP
ENSG00000077454	chr7:100169854-100198740	NC	Sh7	17.2814	13.7298	-0.331908	0.12175	0.282816	NO sig	LRCH4
ENSG00000077458	chr11:95502105-95565857	NC	Sh7	38.9477	26.9946	-0.528868	0.1675	0.3484	NO sig	FAM76B
ENSG00000077463	chr19:4174105-4182601	NC	Sh7	30.9926	23.3624	-0.407738	0.25185	0.453981	NO sig	SIRT6
ENSG00000077498	chr11:88910619-89028927	NC	Sh7	0	0	0	1	1	NO sig	TYR
ENSG00000077514	chr11:74204895-74380162	NC	Sh7	27.2588	28.6968	0.0741681	0.7519	0.870666	NO sig	POLD3
ENSG00000077522	chr1:236849753-236927931	NC	Sh7	0	0.188725	inf	1	1	NO sig	ACTN2
ENSG00000077549	chr1:19665266-19812066	NC	Sh7	123.397	214.452	0.797345	5e-05	0.0006136	up	CAPZB
ENSG00000077585	chr1:236305831-236445319	NC	Sh7	0.0349944	0	#NAME?	1	1	NO sig	GPR137B
ENSG00000077616	chr11:89864682-89926062	NC	Sh7	0.79942	0.910686	0.188	1	1	NO sig	NAALAD2
ENSG00000077684	chr4:129730778-130037795	NC	Sh7	23.7118	25.3001	0.0935396	0.5811	0.758806	NO sig	JADE1
ENSG00000077713	chrX:118533022-118588441	NC	Sh7	17.2262	14.853	-0.213853	0.5814	0.759102	NO sig	SLC25A43
ENSG00000077721	chrX:118708500-118718381	NC	Sh7	118.534	127.788	0.108446	0.38335	0.589385	NO sig	UBE2A
ENSG00000077782	chr8:38268655-38326352	NC	Sh7	18.3039	27.949	0.610641	0.0735	0.199423	NO sig	FGFR1
ENSG00000077800	chr7:72742166-72772634	NC	Sh7	3.78148	0.854401	-2.14597	0.00015	0.00159653	down	FKBP6
ENSG00000077809	chr7:74071993-74175026	NC	Sh7	191.832	255.593	0.414009	0.02655	0.096913	up	GTF2I
ENSG00000077935	chr22:45739943-45809500	NC	Sh7	0.812912	0.253832	-1.67923	1	1	NO sig	SMC1B
ENSG00000077942	chr22:45898117-45997015	NC	Sh7	244.035	282.631	0.211837	0.12175	0.282816	NO sig	FBLN1
ENSG00000077943	chr10:15555947-15762124	NC	Sh7	0	0.005211	inf	1	1	NO sig	ITGA8
ENSG00000077984	chr20:24929865-24940564	NC	Sh7	0	0	0	1	1	NO sig	CST7
ENSG00000078018	chr2:210288781-210598842	NC	Sh7	0.920546	1.16712	0.342389	0.56795	0.749692	NO sig	MAP2
ENSG00000078043	chr18:44388352-44627658	NC	Sh7	19.5673	32.4855	0.731349	0.0166	0.0680184	up	PIAS2
ENSG00000078053	chr7:38423304-38671167	NC	Sh7	0	0	0	1	1	NO sig	AMPH
ENSG00000078061	chrX:47420515-47479252	NC	Sh7	44.811	45.3955	0.0186959	0.9447	0.970921	NO sig	ARAF
ENSG00000078070	chr3:182733005-182833863	NC	Sh7	17.4313	19.6959	0.17622	0.81715	0.905305	NO sig	MCCC1
ENSG00000078081	chr3:182840000-182881627	NC	Sh7	0.0356909	0.05304	0.571524	1	1	NO sig	LAMP3
ENSG00000078098	chr2:163027193-163101661	NC	Sh7	0.584836	0.974923	0.737255	1	1	NO sig	FAP
ENSG00000078114	chr10:21068901-21463116	NC	Sh7	8.90257	10.2492	0.203225	0.33405	0.542688	NO sig	NEBL
ENSG00000078124	chr11:76571910-76737841	NC	Sh7	15.6632	16.3825	0.0647695	0.7261	0.856281	NO sig	ACER3
ENSG00000078140	chr4:39699663-39784412	NC	Sh7	30.0055	44.2692	0.561077	0.0005	0.00438286	up	UBE2K
ENSG00000078142	chr18:39535170-39667794	NC	Sh7	11.7789	15.0153	0.35022	0.44305	0.645354	NO sig	PIK3C3
ENSG00000078177	chr4:40058445-40159872	NC	Sh7	4.45336	4.40826	-0.0146839	0.9306	0.965028	NO sig	N4BP2
ENSG00000078237	chr12:4430370-4462338	NC	Sh7	15.4568	31.8074	1.04112	5e-05	0.0006136	up	C12orf5
ENSG00000078246	chr12:2921787-3050306	NC	Sh7	29.4439	31.8547	0.113542	0.6677	0.819156	NO sig	TULP3
ENSG00000078269	chr6:158402887-158520208	NC	Sh7	5.72797	8.387	0.550131	0.0555	0.164466	NO sig	SYNJ2
ENSG00000078295	chr5:7396320-7830194	NC	Sh7	0.00365243	0.00309318	-0.239764	1	1	NO sig	ADCY2
ENSG00000078304	chr14:102228134-102394326	NC	Sh7	198.93	211.502	0.0884083	0.72185	0.85373	NO sig	PPP2R5C
ENSG00000078328	chr16:6069094-7763340	NC	Sh7	0	0	0	1	1	NO sig	RBFOX1
ENSG00000078369	chr1:1716728-1822495	NC	Sh7	189.732	279.332	0.558016	0.0405	0.130587	up	GNB1
ENSG00000078399	chr7:27202053-27219880	NC	Sh7	15.7514	6.6195	-1.25068	0.0187	0.074654	down	HOXA9
ENSG00000078401	chr6:12290595-12297427	NC	Sh7	19.711	24.8324	0.333218	0.01715	0.0698754	up	EDN1
ENSG00000078403	chr10:21823093-22032559	NC	Sh7	25.0627	27.7251	0.145648	0.84185	0.918192	NO sig	MLLT10
ENSG00000078487	chr7:99998448-100031741	NC	Sh7	1.82948	2.69373	0.558169	0.5028	0.696892	NO sig	ZCWPW1
ENSG00000078549	chr7:31092075-31151089	NC	Sh7	0	0	0	1	1	NO sig	ADCYAP1R1
ENSG00000078579	chr8:16849677-16859690	NC	Sh7	0	0	0	1	1	NO sig	FGF20
ENSG00000078589	chrX:78200828-78217451	NC	Sh7	0	0	0	1	1	NO sig	P2RY10
ENSG00000078596	chrX:78615880-78623164	NC	Sh7	0	0.0445393	inf	1	1	NO sig	ITM2A
ENSG00000078618	chr1:52042850-52344477	NC	Sh7	93.0779	132.848	0.513262	0.0069	0.0350049	up	NRD1
ENSG00000078668	chr8:42249141-42263415	NC	Sh7	136.253	238.662	0.808683	5e-05	0.0006136	up	VDAC3
ENSG00000078674	chr8:17780348-17885478	NC	Sh7	79.6356	66.9212	-0.250948	0.24035	0.440367	NO sig	PCM1
ENSG00000078687	chr17:76000248-76104916	NC	Sh7	1.18171	1.06409	-0.151248	0.78755	0.890797	NO sig	TNRC6C
ENSG00000078699	chr20:32077880-32237842	NC	Sh7	11.6364	12.3874	0.0902315	0.7141	0.849618	NO sig	CBFA2T2
ENSG00000078725	chr9:121915735-122131745	NC	Sh7	0	0	0	1	1	NO sig	BRINP1
ENSG00000078747	chr20:32951040-33099198	NC	Sh7	109.486	59.8733	-0.870756	0.4398	0.642068	NO sig	ITCH
ENSG00000078795	chr5:137223656-137387650	NC	Sh7	0.516085	0.115295	-2.16228	1	1	NO sig	PKD2L2
ENSG00000078804	chr20:33284721-33413452	NC	Sh7	8.53055	7.34373	-0.216125	0.48905	0.685891	NO sig	TP53INP2
ENSG00000078808	chr1:1152287-1167411	NC	Sh7	62.6784	74.8835	0.25668	0.05255	0.157522	NO sig	SDF4
ENSG00000078814	chr20:33563205-33680674	NC	Sh7	0.553547	0.273735	-1.01593	1	1	NO sig	MYH7B
ENSG00000078898	chr20:31595405-31611515	NC	Sh7	0	0	0	1	1	NO sig	BPIFB2
ENSG00000078900	chr1:3547330-3652765	NC	Sh7	2.76344	3.90332	0.498237	0.1178	0.276413	NO sig	TP73
ENSG00000078902	chr11:1295600-1330884	NC	Sh7	8.06119	9.38631	0.219565	0.2781	0.483698	NO sig	TOLLIP
ENSG00000078967	chr7:43966036-43995735	NC	Sh7	13.9974	19.0625	0.445571	0.0313	0.108845	up	UBE2D4
ENSG00000079101	chr18:596987-712676	NC	Sh7	0	0.0602271	inf	1	1	NO sig	CLUL1
ENSG00000079102	chr8:92967202-93115514	NC	Sh7	0	0	0	1	1	NO sig	RUNX1T1
ENSG00000079112	chr8:95139398-95229531	NC	Sh7	1.03968	0.561634	-0.888444	0.13055	0.296029	NO sig	CDH17
ENSG00000079134	chr18:158382-268050	NC	Sh7	48.4669	40.4519	-0.260794	0.36325	0.571001	NO sig	THOC1
ENSG00000079150	chr2:179328390-179343327	NC	Sh7	6.43376	11.9482	0.893062	0.0002	0.00203011	up	FKBP7
ENSG00000079156	chr2:179059207-179264160	NC	Sh7	3.4908	2.99878	-0.219181	0.45625	0.656786	NO sig	OSBPL6
ENSG00000079215	chr5:36606456-36688436	NC	Sh7	0	0	0	1	1	NO sig	SLC1A3
ENSG00000079246	chr2:216972186-217071026	NC	Sh7	124.214	142.158	0.19466	0.10885	0.26141	NO sig	XRCC5
ENSG00000079257	chr3:158362066-158410364	NC	Sh7	0.0847066	0	#NAME?	1	1	NO sig	LXN
ENSG00000079263	chr2:231032008-231268447	NC	Sh7	1.33946	0.0897644	-3.89936	5e-05	0.0006136	down	SP140
ENSG00000079277	chr1:47023089-47082563	NC	Sh7	21.9405	32.936	0.586069	0.0135	0.0584381	up	MKNK1
ENSG00000079308	chr2:218664511-218867718	NC	Sh7	9.1482	11.361	0.312529	0.3199	0.528444	NO sig	TNS1
ENSG00000079313	chr19:1815247-1848452	NC	Sh7	19.7345	17.2335	-0.195502	0.8417	0.918164	NO sig	REXO1
ENSG00000079332	chr10:71907044-71930279	NC	Sh7	156.653	201.093	0.360288	0.00345	0.0207439	up	SAR1A
ENSG00000079335	chr1:100810583-100985833	NC	Sh7	3.02681	4.79662	0.66422	0.00355	0.0211689	up	CDC14A
ENSG00000079337	chr12:48128454-48226915	NC	Sh7	1.52744	2.0611	0.432304	0.458	0.658296	NO sig	RAPGEF3
ENSG00000079385	chr19:43011455-43065386	NC	Sh7	0.182447	0.131166	-0.476083	1	1	NO sig	CEACAM1
ENSG00000079387	chr12:48436680-48540187	NC	Sh7	31.4644	37.0613	0.236194	0.3659	0.573257	NO sig	SENP1
ENSG00000079393	chr10:76854191-76941881	NC	Sh7	0.104638	0.0408782	-1.356	1	1	NO sig	DUSP13
ENSG00000079432	chr19:42772688-42799949	NC	Sh7	19.2131	22.2334	0.210634	0.31495	0.523651	NO sig	CIC
ENSG00000079435	chr19:42905658-42931578	NC	Sh7	1.58249	2.51466	0.66816	0.1602	0.337738	NO sig	LIPE
ENSG00000079459	chr8:11653081-11696818	NC	Sh7	81.3169	136.439	0.746632	5e-05	0.0006136	up	FDFT1
ENSG00000079462	chr19:42801184-42814973	NC	Sh7	32.3173	39.5077	0.289828	0.19835	0.389651	NO sig	PAFAH1B3
ENSG00000079482	chrX:67262185-67653755	NC	Sh7	3.83504	4.31273	0.169363	0.44165	0.64377	NO sig	OPHN1
ENSG00000079557	chr4:74347399-74369691	NC	Sh7	0	0	0	1	1	NO sig	AFM
ENSG00000079616	chr16:29802039-29816706	NC	Sh7	47.5817	46.2986	-0.0394372	0.76655	0.879126	NO sig	KIF22
ENSG00000079689	chr6:25652463-25702011	NC	Sh7	0	0	0	1	1	NO sig	SCGN
ENSG00000079691	chr6:25279305-25620758	NC	Sh7	12.6482	20.4178	0.690892	5e-05	0.0006136	up	LRRC16A
ENSG00000079739	chr1:63906440-64125916	NC	Sh7	26.7345	28.0424	0.0689079	0.70895	0.846079	NO sig	PGM1
ENSG00000079785	chr2:15731301-15771235	NC	Sh7	118.659	164.723	0.473223	0.0002	0.00203011	up	DDX1
ENSG00000079805	chr19:10828754-10946994	NC	Sh7	48.1767	47.1075	-0.0323774	0.8831	0.942764	NO sig	DNM2
ENSG00000079819	chr6:131160486-131384462	NC	Sh7	25.1594	37.0981	0.560249	0.0647	0.183583	NO sig	EPB41L2
ENSG00000079841	chr6:72596405-73112845	NC	Sh7	0.176372	0.0891632	-0.984098	1	1	NO sig	RIMS1
ENSG00000079931	chr6:132617193-132722684	NC	Sh7	0.26688	0.196031	-0.445114	1	1	NO sig	MOXD1
ENSG00000079950	chr6:132767005-132834337	NC	Sh7	9.66071	11.7817	0.286348	0.2698	0.474693	NO sig	STX7
ENSG00000079974	chr22:51205928-51222091	NC	Sh7	10.8965	7.58385	-0.522865	0.07135	0.19571	NO sig	RABL2B
ENSG00000079999	chr19:10596795-10614417	NC	Sh7	10.3194	9.97231	-0.0493566	0.8154	0.904755	NO sig	KEAP1
ENSG00000080007	chr6:74078277-74161999	NC	Sh7	0.139195	0	#NAME?	1	1	NO sig	DDX43
ENSG00000080031	chr19:55692615-55720874	NC	Sh7	1.174	0.46273	-1.34319	0.0146	0.0617832	down	PTPRH
ENSG00000080166	chr13:95089557-95131936	NC	Sh7	0	0.0371485	inf	1	1	NO sig	DCT
ENSG00000080189	chr20:44978166-44993043	NC	Sh7	75.2815	63.6873	-0.24129	0.13645	0.304734	NO sig	SLC35C2
ENSG00000080200	chr3:97595818-97691301	NC	Sh7	4.48466	3.74109	-0.261541	0.59285	0.766693	NO sig	CRYBG3
ENSG00000080224	chr3:96533424-97471304	NC	Sh7	0	0.0200523	inf	1	1	NO sig	EPHA6
ENSG00000080293	chr2:120197418-120282070	NC	Sh7	0	0	0	1	1	NO sig	SCTR
ENSG00000080298	chr9:3218296-3526004	NC	Sh7	1.85691	1.52292	-0.286067	0.41745	0.620887	NO sig	RFX3
ENSG00000080345	chr2:152266396-152591001	NC	Sh7	18.9721	28.085	0.565924	5e-05	0.0006136	up	RIF1
ENSG00000080371	chr12:72148653-72184699	NC	Sh7	49.0551	54.655	0.155951	0.58505	0.760906	NO sig	RAB21
ENSG00000080493	chr4:72053002-72437804	NC	Sh7	0	0	0	1	1	NO sig	SLC4A4
ENSG00000080503	chr9:2015341-2193624	NC	Sh7	32.1947	31.6512	-0.0245638	0.9238	0.961798	NO sig	SMARCA2
ENSG00000080511	chr19:10123924-10132955	NC	Sh7	0	0	0	1	1	NO sig	RDH8
ENSG00000080546	chr6:109307639-109416022	NC	Sh7	6.10443	11.606	0.926945	0.0017	0.0118671	up	SESN1
ENSG00000080561	chrX:107068984-107170423	NC	Sh7	5.21789	4.75932	-0.132711	0.6075	0.776779	NO sig	MID2
ENSG00000080572	chrX:106449861-106487473	NC	Sh7	0.0354714	0	#NAME?	1	1	NO sig	PIH1D3
ENSG00000080573	chr19:10070236-10121147	NC	Sh7	0.834753	0.747912	-0.158481	1	1	NO sig	COL5A3
ENSG00000080603	chr16:30709529-30755602	NC	Sh7	19.0096	25.9989	0.45172	0.0066	0.0338467	up	SRCAP
ENSG00000080608	chr9:2717501-2844241	NC	Sh7	27.5222	31.1791	0.179981	0.4005	0.60499	NO sig	KIAA0020
ENSG00000080618	chr13:46627320-46679211	NC	Sh7	0	0	0	1	1	NO sig	CPB2
ENSG00000080644	chr15:78857861-78913637	NC	Sh7	2.56052	4.01618	0.649386	0.55405	0.739055	NO sig	CHRNA3
ENSG00000080709	chr5:113696641-113832337	NC	Sh7	0	0	0	1	1	NO sig	KCNN2
ENSG00000080802	chr7:135046546-135194875	NC	Sh7	22.4004	24.7608	0.144537	0.3809	0.587384	NO sig	CNOT4
ENSG00000080815	chr14:73603125-73690399	NC	Sh7	36.7294	42.5839	0.213375	0.3535	0.561864	NO sig	PSEN1
ENSG00000080819	chr3:98216447-98312567	NC	Sh7	11.4657	12.2958	0.100843	0.677	0.826681	NO sig	CPOX
ENSG00000080822	chr3:98216447-98312567	NC	Sh7	63.7375	61.2115	-0.0583388	0.7798	0.886823	NO sig	CLDND1
ENSG00000080823	chr14:102547074-102771537	NC	Sh7	17.3491	11.6248	-0.577654	0.213	0.407345	NO sig	MOK
ENSG00000080824	chr14:102547074-102771537	NC	Sh7	759.406	1526.84	1.0076	5e-05	0.0006136	up	HSP90AA1
ENSG00000080839	chr20:35624751-35725581	NC	Sh7	21.9182	17.1719	-0.352083	0.0345	0.116667	down	RBL1
ENSG00000080845	chr20:34894257-35157040	NC	Sh7	69.753	70.7849	0.0211865	0.8675	0.934207	NO sig	DLGAP4
ENSG00000080854	chr11:133778458-133826880	NC	Sh7	12.2917	1.73681	-2.82317	0.0001	0.0011321	down	IGSF9B
ENSG00000080910	chr1:196788886-196928356	NC	Sh7	0	0	0	1	1	NO sig	CFHR2
ENSG00000080986	chr18:2571509-2616634	NC	Sh7	28.1633	34.634	0.298373	0.061	0.176181	NO sig	NDC80
ENSG00000081014	chr15:51200868-51298097	NC	Sh7	11.482	16.842	0.552687	0.00065	0.00538609	up	AP4E1
ENSG00000081019	chr1:114304453-114355098	NC	Sh7	7.03616	11.1419	0.66313	0.06455	0.183285	NO sig	RSBN1
ENSG00000081026	chr1:113933370-114228545	NC	Sh7	6.62093	7.10876	0.102564	0.7513	0.8703	NO sig	MAGI3
ENSG00000081041	chr4:74962751-74965010	NC	Sh7	9.29338	6.0367	-0.622443	0.04215	0.134599	down	CXCL2
ENSG00000081051	chr4:74296854-74321891	NC	Sh7	0	0	0	1	1	NO sig	AFP
ENSG00000081052	chr2:227867426-228028829	NC	Sh7	5.53897	5.30732	-0.0616357	0.6299	0.792184	NO sig	COL4A4
ENSG00000081059	chr5:133450401-133706738	NC	Sh7	1.60941	0.888613	-0.856907	0.0713	0.19566	NO sig	TCF7
ENSG00000081087	chr6:108362612-108487058	NC	Sh7	13.8273	14.1493	0.0332056	0.89035	0.945568	NO sig	OSTM1
ENSG00000081138	chr18:63417487-63548638	NC	Sh7	0	0	0	1	1	NO sig	CDH7
ENSG00000081148	chr3:100941389-101039404	NC	Sh7	0.049599	0	#NAME?	1	1	NO sig	IMPG2
ENSG00000081154	chr3:101292938-101313281	NC	Sh7	179.318	192.351	0.101222	0.4208	0.623603	NO sig	PCNP
ENSG00000081177	chr14:69658227-69709075	NC	Sh7	10.2418	11.5657	0.175393	0.4136	0.616806	NO sig	EXD2
ENSG00000081181	chr14:68086514-68162531	NC	Sh7	1.8752	0.405098	-2.2107	0.06795	0.189476	NO sig	ARG2
ENSG00000081189	chr5:88013974-88199922	NC	Sh7	0.074914	0.0128182	-2.54704	1	1	NO sig	MEF2C
ENSG00000081237	chr1:198607800-198726545	NC	Sh7	0	0	0	1	1	NO sig	PTPRC
ENSG00000081248	chr1:201008641-201081694	NC	Sh7	0	0.0136369	inf	1	1	NO sig	CACNA1S
ENSG00000081277	chr1:201252579-201302121	NC	Sh7	0.031609	0.0830758	1.39409	1	1	NO sig	PKP1
ENSG00000081307	chr3:132276981-132441303	NC	Sh7	44.6854	46.7089	0.0638917	0.7148	0.850121	NO sig	UBA5
ENSG00000081320	chr2:196998289-197041227	NC	Sh7	8.05588	12.634	0.649201	5e-05	0.0006136	up	STK17B
ENSG00000081377	chr9:99212482-99382112	NC	Sh7	9.19765	9.97025	0.116364	0.70025	0.842993	NO sig	CDC14B
ENSG00000081386	chr9:99518146-99540411	NC	Sh7	5.99351	6.99202	0.22231	0.36605	0.573346	NO sig	ZNF510
ENSG00000081479	chr2:169983618-170219195	NC	Sh7	0	0	0	1	1	NO sig	LRP2
ENSG00000081665	chr19:19896647-19932560	NC	Sh7	6.5332	3.55809	-0.876685	0.0014	0.0101004	down	ZNF506
ENSG00000081692	chr1:227916239-227968927	NC	Sh7	10.4297	15.8509	0.603866	0.02745	0.0990492	up	JMJD4
ENSG00000081721	chr1:161719547-161727028	NC	Sh7	34.6297	23.1695	-0.579782	0.03635	0.121022	down	DUSP12
ENSG00000081760	chr12:125549924-125627873	NC	Sh7	23.5565	34.0403	0.53112	0.00095	0.00737873	up	AACS
ENSG00000081791	chr5:141303372-141321612	NC	Sh7	35.7881	27.654	-0.371988	0.06485	0.183797	NO sig	KIAA0141
ENSG00000081800	chr7:122753584-122840040	NC	Sh7	0.035915	0.103303	1.52423	1	1	NO sig	SLC13A1
ENSG00000081803	chr7:121958480-122526813	NC	Sh7	0	0	0	1	1	NO sig	CADPS2
ENSG00000081818	chr5:140501580-140505201	NC	Sh7	0.0686237	0.014335	-2.25916	1	1	NO sig	PCDHB4
ENSG00000081842	chr5:140165875-140391936	NC	Sh7	0	0	0	1	1	NO sig	PCDHA6
ENSG00000081853	chr5:140710251-140892546	NC	Sh7	0.0182858	0	#NAME?	1	1	NO sig	PCDHGA2
ENSG00000081870	chr1:54382246-54411602	NC	Sh7	40.5413	45.4475	0.164806	0.4282	0.630837	NO sig	HSPB11
ENSG00000081913	chr18:60382671-60647666	NC	Sh7	6.58386	10.8942	0.726561	0.11605	0.273143	NO sig	PHLPP1
ENSG00000081923	chr18:55313657-55470333	NC	Sh7	0.780605	2.28519	1.54965	0.0155	0.0645895	up	ATP8B1
ENSG00000081985	chr1:67773046-67862583	NC	Sh7	0.327132	0.0917195	-1.83457	1	1	NO sig	IL12RB2
ENSG00000082014	chr7:150929574-150974982	NC	Sh7	20.4839	14.3766	-0.510769	0.22735	0.424341	NO sig	SMARCD3
ENSG00000082068	chr5:37379313-37753537	NC	Sh7	37.7432	32.7986	-0.202582	0.5304	0.719393	NO sig	WDR70
ENSG00000082074	chr5:39105337-39274630	NC	Sh7	0.0579186	0.0352108	-0.718009	1	1	NO sig	FYB
ENSG00000082126	chr2:202509592-202563417	NC	Sh7	0.0983425	0.109669	0.157268	1	1	NO sig	MPP4
ENSG00000082146	chr2:202241929-202345569	NC	Sh7	18.0089	19.0221	0.0789616	0.86705	0.934191	NO sig	STRADB
ENSG00000082153	chr2:201675316-201688569	NC	Sh7	351.717	358.573	0.0278548	0.87965	0.941321	NO sig	BZW1
ENSG00000082175	chr11:100900354-101001255	NC	Sh7	0.0432026	0	#NAME?	1	1	NO sig	PGR
ENSG00000082196	chr5:33986282-34124633	NC	Sh7	3.84763	1.50567	-1.35357	0.0836	0.217452	NO sig	C1QTNF3
ENSG00000082212	chr18:48405418-48474691	NC	Sh7	25.3471	41.7451	0.719788	0.00245	0.0157829	up	ME2
ENSG00000082213	chr5:31532372-31555165	NC	Sh7	47.483	46.6313	-0.0261142	0.85565	0.926709	NO sig	C5orf22
ENSG00000082258	chr2:135675804-135716912	NC	Sh7	10.9525	11.4525	0.0644046	0.70195	0.843873	NO sig	CCNT2
ENSG00000082269	chr6:71122643-71270877	NC	Sh7	27.1948	31.7484	0.223353	0.3578	0.566497	NO sig	FAM135A
ENSG00000082293	chr6:70576462-70919679	NC	Sh7	0	0	0	1	1	NO sig	COL19A1
ENSG00000082397	chr18:5392382-5630699	NC	Sh7	0.966279	2.06491	1.09557	0.00175	0.0121196	up	EPB41L3
ENSG00000082438	chr2:165510133-165700189	NC	Sh7	5.34979	7.97736	0.576429	0.0478	0.14735	up	COBLL1
ENSG00000082458	chrX:69664710-69725337	NC	Sh7	13.8386	13.4113	-0.0452501	0.83015	0.911234	NO sig	DLG3
ENSG00000082482	chr1:215179117-215410436	NC	Sh7	0	0	0	1	1	NO sig	KCNK2
ENSG00000082497	chr1:210406143-210419976	NC	Sh7	11.8351	17.0039	0.522791	0.02255	0.0862098	up	SERTAD4
ENSG00000082512	chr1:211499956-211548288	NC	Sh7	21.2333	17.2626	-0.298683	0.03355	0.114368	down	TRAF5
ENSG00000082515	chr5:154320629-154348971	NC	Sh7	47.3304	40.9627	-0.208458	0.36895	0.575977	NO sig	MRPL22
ENSG00000082516	chr5:154266975-154317769	NC	Sh7	12.4636	17.2472	0.468638	0.00705	0.0355893	up	GEMIN5
ENSG00000082556	chr8:54138283-54164257	NC	Sh7	0.0144272	0	#NAME?	1	1	NO sig	OPRK1
ENSG00000082641	chr17:46125690-46138849	NC	Sh7	61.0135	71.4689	0.228188	0.35825	0.56699	NO sig	NFE2L1
ENSG00000082684	chr3:122628040-122747452	NC	Sh7	0.108235	0.0481977	-1.16713	1	1	NO sig	SEMA5B
ENSG00000082701	chr3:119540169-119813264	NC	Sh7	37.1345	41.7881	0.170333	0.28685	0.493236	NO sig	GSK3B
ENSG00000082781	chr3:124480794-124620265	NC	Sh7	84.4856	92.9826	0.138255	0.4667	0.666513	NO sig	ITGB5
ENSG00000082805	chr12:1099674-1605099	NC	Sh7	28.7379	26.5115	-0.116336	0.8191	0.906238	NO sig	ERC1
ENSG00000082898	chr2:61704983-61765761	NC	Sh7	495.151	1047.3	1.08073	0.1238	0.285954	NO sig	XPO1
ENSG00000082929	chr4:5526295-5529528	NC	Sh7	0	0	0	1	1	NO sig	C4orf6
ENSG00000082996	chr3:149478891-149768575	NC	Sh7	63.4072	61.8801	-0.0351712	0.91365	0.957499	NO sig	RNF13
ENSG00000083067	chr9:73143978-74061820	NC	Sh7	0.0336729	0.030481	-0.143676	1	1	NO sig	TRPM3
ENSG00000083093	chr16:23614487-23652631	NC	Sh7	13.8417	14.8318	0.0996743	0.5414	0.72921	NO sig	PALB2
ENSG00000083097	chr6:83777384-83908651	NC	Sh7	2.64724	3.75952	0.50606	0.16905	0.35014	NO sig	DOPEY1
ENSG00000083099	chr6:90142888-90348472	NC	Sh7	16.9063	21.7583	0.364004	0.12455	0.286984	NO sig	LYRM2
ENSG00000083123	chr6:80816363-81055987	NC	Sh7	5.19999	14.0929	1.43839	0.0004	0.00364425	up	BCKDHB
ENSG00000083168	chr8:41786996-41909508	NC	Sh7	11.2709	14.0508	0.318047	0.0785	0.208157	NO sig	KAT6A
ENSG00000083223	chr9:88902647-88969369	NC	Sh7	16.6864	15.3405	-0.121331	0.49965	0.69371	NO sig	ZCCHC6
ENSG00000083290	chr17:19674141-19771249	NC	Sh7	9.56756	11.8019	0.302794	0.1943	0.383969	NO sig	ULK2
ENSG00000083307	chr8:102504659-102681954	NC	Sh7	0.00635651	0.0246988	1.95813	1	1	NO sig	GRHL2
ENSG00000083312	chr5:72112138-72212560	NC	Sh7	125.538	213.897	0.768792	0.0004	0.00364425	up	TNPO1
ENSG00000083444	chr1:11994261-12035595	NC	Sh7	45.5499	52.6759	0.209696	0.1823	0.368423	NO sig	PLOD1
ENSG00000083454	chr17:3566195-3599698	NC	Sh7	19.3564	19.2909	-0.00489343	0.98695	0.992581	NO sig	P2RX5
ENSG00000083457	chr17:3617921-3704537	NC	Sh7	30.147	42.2565	0.487157	0.0613	0.176881	NO sig	ITGAE
ENSG00000083520	chr13:73302060-73590591	NC	Sh7	21.7419	34.2514	0.655682	0.0003	0.00288075	up	DIS3
ENSG00000083535	chr13:73302060-73590591	NC	Sh7	16.3449	15.6587	-0.0618729	0.85505	0.926468	NO sig	PIBF1
ENSG00000083544	chr13:60970590-61148012	NC	Sh7	15.0062	16.2358	0.113619	0.6735	0.824129	NO sig	TDRD3
ENSG00000083635	chr13:45513383-45563618	NC	Sh7	8.21965	6.98933	-0.233923	0.1709	0.352544	NO sig	NUFIP1
ENSG00000083642	chr13:33160563-33352157	NC	Sh7	26.8732	32.3996	0.269811	0.16485	0.344288	NO sig	PDS5B
ENSG00000083720	chr5:41730166-41870621	NC	Sh7	92.7864	101.878	0.134861	0.6144	0.781663	NO sig	OXCT1
ENSG00000083750	chrX:55744171-55785207	NC	Sh7	9.47557	13.186	0.476721	0.43815	0.640956	NO sig	RRAGB
ENSG00000083782	chr12:91357455-91398803	NC	Sh7	0	0	0	1	1	NO sig	EPYC
ENSG00000083799	chr16:50775960-50835846	NC	Sh7	7.53423	15.4822	1.03908	5e-05	0.0006136	up	CYLD
ENSG00000083807	chr19:58985383-59023780	NC	Sh7	10.9149	11.7335	0.104329	0.76405	0.878032	NO sig	SLC27A5
ENSG00000083812	chr19:58978422-58984945	NC	Sh7	4.69221	5.00297	0.0925191	0.57215	0.752687	NO sig	ZNF324
ENSG00000083814	chr19:58193336-58269527	NC	Sh7	1.20309	0.56299	-1.09556	0.19255	0.381432	NO sig	ZNF671
ENSG00000083817	chr19:58082933-58105145	NC	Sh7	1.86101	2.00945	0.110714	0.6373	0.797386	NO sig	ZNF416
ENSG00000083828	chr19:58281022-58427978	NC	Sh7	5.76966	5.0707	-0.1863	0.6926	0.838141	NO sig	ZNF586
ENSG00000083838	chr19:58985383-59023780	NC	Sh7	5.51978	5.34833	-0.0455246	0.929	0.964414	NO sig	ZNF446
ENSG00000083842	chr19:58739959-58826563	NC	Sh7	0.364219	0.922098	1.34012	1	1	NO sig	ZNF8
ENSG00000083844	chr19:57702867-57724724	NC	Sh7	3.00038	2.16141	-0.473176	0.24515	0.445899	NO sig	ZNF264
ENSG00000083845	chr19:58897766-58906173	NC	Sh7	1115.57	1094.18	-0.0279323	0.81675	0.905271	NO sig	RPS5
ENSG00000083857	chr4:187508936-187647876	NC	Sh7	19.8319	25.363	0.354901	0.13795	0.306911	NO sig	FAT1
ENSG00000083896	chr4:69176104-69215807	NC	Sh7	53.721	79.2813	0.561494	0.30135	0.508969	NO sig	YTHDC1
ENSG00000083937	chr3:87276420-87304698	NC	Sh7	46.0437	59.9537	0.380847	0.00765	0.0380855	up	CHMP2B
ENSG00000084070	chr1:40810521-40888998	NC	Sh7	14.7749	9.15827	-0.690003	0.22745	0.424398	NO sig	SMAP2
ENSG00000084072	chr1:40157853-40254533	NC	Sh7	43.4287	42.1936	-0.0416241	0.8009	0.897132	NO sig	PPIE
ENSG00000084073	chr1:40723778-40759856	NC	Sh7	77.3531	89.1518	0.204803	0.10075	0.247677	NO sig	ZMPSTE24
ENSG00000084090	chr2:96850596-96874563	NC	Sh7	135.096	130.23	-0.0529136	0.8287	0.910539	NO sig	STARD7
ENSG00000084092	chr4:57829535-57976551	NC	Sh7	16.2235	10.2485	-0.662671	0.1006	0.247407	NO sig	NOA1
ENSG00000084093	chr4:57774074-57802010	NC	Sh7	11.5647	14.6046	0.336692	0.0239	0.0896944	up	REST
ENSG00000084110	chr12:96366439-96390143	NC	Sh7	0.122962	0.0972297	-0.338741	1	1	NO sig	HAL
ENSG00000084112	chr12:109176465-109251366	NC	Sh7	11.1997	12.5497	0.164193	0.30905	0.517911	NO sig	SSH1
ENSG00000084207	chr11:67351065-67354131	NC	Sh7	442.427	519.667	0.232149	0.09265	0.233758	NO sig	GSTP1
ENSG00000084234	chr11:129936835-130014699	NC	Sh7	304.22	419.79	0.464553	0.00355	0.0211689	up	APLP2
ENSG00000084444	chr12:13197217-13295455	NC	Sh7	2.3725	2.28044	-0.0570963	0.7988	0.895976	NO sig	KIAA1467
ENSG00000084453	chr12:21417533-21572528	NC	Sh7	0.860436	1.21328	0.495773	0.36685	0.57372	NO sig	SLCO1A2
ENSG00000084463	chr12:14939409-14956474	NC	Sh7	69.2801	83.6495	0.271915	0.02305	0.0875757	up	WBP11
ENSG00000084623	chr1:32674694-32697205	NC	Sh7	170.634	160.326	-0.0898994	0.47465	0.673711	NO sig	EIF3I
ENSG00000084628	chr1:31652591-31712401	NC	Sh7	0.86941	0.505914	-0.781144	1	1	NO sig	NKAIN1
ENSG00000084636	chr1:32117847-32169920	NC	Sh7	3.61028	2.82281	-0.354981	0.5588	0.742968	NO sig	COL16A1
ENSG00000084652	chr1:32645286-32663886	NC	Sh7	26.4775	27.2943	0.0438346	0.71745	0.851645	NO sig	TXLNA
ENSG00000084674	chr2:21224300-21266945	NC	Sh7	0	0	0	1	1	NO sig	APOB
ENSG00000084676	chr2:24714782-24993571	NC	Sh7	4.3765	4.98138	0.186767	0.40685	0.610973	NO sig	NCOA1
ENSG00000084693	chr2:27265231-27294641	NC	Sh7	20.6097	25.8569	0.327225	0.05765	0.169213	NO sig	AGBL5
ENSG00000084710	chr2:25264998-25378243	NC	Sh7	2.13822	2.76813	0.372506	0.0469	0.145563	up	EFR3B
ENSG00000084731	chr2:26149470-26205618	NC	Sh7	0.560313	1.78974	1.67544	0.00585	0.031065	up	KIF3C
ENSG00000084733	chr2:26256975-26360323	NC	Sh7	101.56	98.9516	-0.0375446	0.7593	0.87527	NO sig	RAB10
ENSG00000084734	chr2:27719708-27746554	NC	Sh7	0	0	0	1	1	NO sig	GCKR
ENSG00000084754	chr2:26413503-26513336	NC	Sh7	116.259	124.867	0.103045	0.44445	0.646626	NO sig	HADHA
ENSG00000084764	chr2:27193479-27250064	NC	Sh7	4.49513	7.23512	0.686654	0.00365	0.0216077	up	MAPRE3
ENSG00000084774	chr2:27440257-27466811	NC	Sh7	37.2912	46.3761	0.314548	0.0695	0.192312	NO sig	CAD
ENSG00000085063	chr11:33719806-33757991	NC	Sh7	264.51	607.081	1.19857	5e-05	0.0006136	up	CD59
ENSG00000085117	chr11:44585976-44641913	NC	Sh7	10.9774	21.3043	0.956608	0.00825	0.0402401	up	CD82
ENSG00000085185	chrX:129115082-129192058	NC	Sh7	3.86485	5.36469	0.473083	0.0337	0.11472	up	BCORL1
ENSG00000085224	chrX:76760355-77041702	NC	Sh7	53.3209	76.8451	0.527252	0.35795	0.566662	NO sig	ATRX
ENSG00000085231	chr5:68646810-68710628	NC	Sh7	247.531	189.078	-0.388631	0.0077	0.0382259	down	TAF9
ENSG00000085265	chr9:137801430-137809809	NC	Sh7	0	0.01982	inf	1	1	NO sig	FCN1
ENSG00000085274	chr3:169490618-169507504	NC	Sh7	9.71174	11.8741	0.290016	0.0888	0.226985	NO sig	MYNN
ENSG00000085276	chr3:168801286-169381406	NC	Sh7	19.0671	34.7062	0.864106	0.06395	0.182045	NO sig	MECOM
ENSG00000085365	chr5:77656338-77776562	NC	Sh7	54.0418	54.0206	-0.000567915	0.99665	0.998214	NO sig	SCAMP1
ENSG00000085377	chr6:105725439-105850959	NC	Sh7	22.5068	30.9086	0.45765	0.005	0.0274051	up	PREP
ENSG00000085382	chr6:105175967-105307794	NC	Sh7	5.89034	4.23819	-0.474904	0.06975	0.192743	NO sig	HACE1
ENSG00000085415	chr18:12947131-12987535	NC	Sh7	52.0698	64.8816	0.317362	0.0192	0.0762285	up	SEH1L
ENSG00000085433	chr1:109512835-109584850	NC	Sh7	9.59094	16.4648	0.779643	5e-05	0.0006136	up	WDR47
ENSG00000085449	chr2:224720432-224810104	NC	Sh7	22.3131	21.982	-0.0215652	0.9518	0.974348	NO sig	WDFY1
ENSG00000085465	chr1:111956935-111970399	NC	Sh7	2.4756	1.4358	-0.785921	0.0801	0.211077	NO sig	OVGP1
ENSG00000085491	chr1:108676657-108743471	NC	Sh7	55.7688	96.4852	0.79085	5e-05	0.0006136	up	SLC25A24
ENSG00000085511	chr6:161412758-161538417	NC	Sh7	6.36173	6.45924	0.021946	0.9555	0.975757	NO sig	MAP3K4
ENSG00000085514	chr7:99933736-99997719	NC	Sh7	2.13199	1.3076	-0.705283	0.53585	0.723972	NO sig	PILRA
ENSG00000085552	chr1:159896828-159915386	NC	Sh7	0.0238468	0.0416154	0.803319	1	1	NO sig	IGSF9
ENSG00000085563	chr7:87133174-87461611	NC	Sh7	3.25616	3.46788	0.0908837	0.8403	0.917779	NO sig	ABCB1
ENSG00000085644	chr16:3179777-3192806	NC	Sh7	6.00084	4.70445	-0.351139	0.13815	0.307022	NO sig	ZNF213
ENSG00000085662	chr7:134127101-134144036	NC	Sh7	98.529	174.949	0.828312	5e-05	0.0006136	up	AKR1B1
ENSG00000085719	chr8:87354966-87755903	NC	Sh7	44.9481	55.4229	0.302221	0.09955	0.245909	NO sig	CPNE3
ENSG00000085721	chr16:15068447-15233196	NC	Sh7	32.8829	47.639	0.534804	0.0422	0.134654	up	RRN3
ENSG00000085733	chr11:70244509-70282690	NC	Sh7	93.7666	104.991	0.163121	0.31455	0.523198	NO sig	CTTN
ENSG00000085741	chr11:75897368-75921780	NC	Sh7	1.99908	0.541674	-1.88384	0.00195	0.013163	down	WNT11
ENSG00000085760	chr2:55463730-55496483	NC	Sh7	51.9522	41.8601	-0.31161	0.0243	0.0907239	down	MTIF2
ENSG00000085788	chr8:38082735-38239790	NC	Sh7	46.8737	36.938	-0.343675	0.22175	0.418214	NO sig	DDHD2
ENSG00000085831	chr1:51752929-51810788	NC	Sh7	1.22266	0.660525	-0.88834	0.03475	0.117254	down	TTC39A
ENSG00000085832	chr1:51819934-51985000	NC	Sh7	26.2754	33.9339	0.369013	0.04735	0.146404	up	EPS15
ENSG00000085840	chr1:52838500-52870131	NC	Sh7	14.0076	18.4881	0.400386	0.00235	0.0152831	up	ORC1
ENSG00000085871	chr4:140586921-141075338	NC	Sh7	33.0751	26.655	-0.31134	0.4829	0.680299	NO sig	MGST2
ENSG00000085872	chr19:16589867-16771253	NC	Sh7	31.0479	28.3656	-0.130355	0.5567	0.741059	NO sig	CHERP
ENSG00000085978	chr2:234118696-234204320	NC	Sh7	15.349	17.7089	0.206329	0.2229	0.419287	NO sig	ATG16L1
ENSG00000085982	chr2:234384165-234475428	NC	Sh7	9.35282	9.29065	-0.0096224	0.96765	0.98178	NO sig	USP40
ENSG00000085998	chr1:46654353-46686933	NC	Sh7	23.9832	23.7256	-0.0155805	0.93235	0.965879	NO sig	POMGNT1
ENSG00000085999	chr1:46713359-46769280	NC	Sh7	27.275	24.275	-0.16811	0.52615	0.716638	NO sig	RAD54L
ENSG00000086015	chr1:46252658-46501796	NC	Sh7	15.2117	19.428	0.352962	0.12185	0.282995	NO sig	MAST2
ENSG00000086061	chr9:33025208-33039905	NC	Sh7	133.701	217.847	0.704298	5e-05	0.0006136	up	DNAJA1
ENSG00000086062	chr9:33104079-33167354	NC	Sh7	129.034	136.193	0.077906	0.69885	0.841863	NO sig	B4GALT1
ENSG00000086065	chr9:33264939-33281977	NC	Sh7	47.8515	51.1379	0.0958283	0.51815	0.710791	NO sig	CHMP5
ENSG00000086102	chr9:33290508-33371155	NC	Sh7	21.5471	16.0429	-0.425557	0.0148	0.0625002	down	NFX1
ENSG00000086159	chr12:50360976-50426919	NC	Sh7	0	0.0504302	inf	1	1	NO sig	AQP6
ENSG00000086189	chr5:61601988-61924409	NC	Sh7	47.0782	47.892	0.024727	0.9147	0.958027	NO sig	DIMT1
ENSG00000086200	chr5:61601988-61924409	NC	Sh7	27.5369	37.5415	0.44712	0.1712	0.352866	NO sig	IPO11
ENSG00000086205	chr11:49168186-49230222	NC	Sh7	0	0	0	1	1	NO sig	FOLH1
ENSG00000086232	chr7:6048875-6098861	NC	Sh7	126.408	163.251	0.369006	0.0547	0.162655	NO sig	EIF2AK1
ENSG00000086288	chr7:37723398-38065297	NC	Sh7	0	0	0	1	1	NO sig	NME8
ENSG00000086289	chr7:37723398-38065297	NC	Sh7	25.2922	32.9658	0.382275	0.00375	0.0219561	up	EPDR1
ENSG00000086300	chr7:26331540-26413949	NC	Sh7	26.9931	28.7402	0.09048	0.59625	0.769339	NO sig	SNX10
ENSG00000086475	chr10:13359423-13390297	NC	Sh7	39.4136	43.0646	0.127808	0.43655	0.639606	NO sig	SEPHS1
ENSG00000086504	chr16:417383-420527	NC	Sh7	55.396	49.1345	-0.173044	0.1988	0.389973	NO sig	MRPL28
ENSG00000086506	chr16:230451-231180	NC	Sh7	0.191034	0	#NAME?	1	1	NO sig	HBQ1
ENSG00000086544	chr19:41197433-41271294	NC	Sh7	2.72914	3.36042	0.300192	0.5547	0.739506	NO sig	ITPKC
ENSG00000086548	chr19:42212503-42276113	NC	Sh7	0	0	0	1	1	NO sig	CEACAM6
ENSG00000086570	chr5:150883653-150948505	NC	Sh7	0.0680534	0.0140653	-2.27453	1	1	NO sig	FAT2
ENSG00000086589	chr5:150070355-150080669	NC	Sh7	40.1507	41.3455	0.0423038	0.7531	0.871398	NO sig	RBM22
ENSG00000086598	chr12:124069077-124083116	NC	Sh7	345.963	399.862	0.208881	0.08525	0.220715	NO sig	TMED2
ENSG00000086619	chr1:236305831-236445319	NC	Sh7	0.237429	0.0828782	-1.51843	1	1	NO sig	ERO1LB
ENSG00000086666	chr15:80351909-80430735	NC	Sh7	106.946	136.42	0.351181	0.00985	0.0460317	up	ZFAND6
ENSG00000086696	chr16:82068608-82132139	NC	Sh7	0	0	0	1	1	NO sig	HSD17B2
ENSG00000086712	chrX:16804549-16888537	NC	Sh7	29.2657	31.7804	0.118926	0.6425	0.801134	NO sig	TXLNG
ENSG00000086717	chrX:18694028-18846039	NC	Sh7	10.4067	13.0809	0.329952	0.25985	0.463837	NO sig	PPEF1
ENSG00000086730	chr7:73613981-73644161	NC	Sh7	0.859253	0.495249	-0.794929	1	1	NO sig	LAT2
ENSG00000086758	chrX:53559056-53713673	NC	Sh7	141.253	146.594	0.0535444	0.802	0.897734	NO sig	HUWE1
ENSG00000086827	chr11:113603908-113644533	NC	Sh7	11.274	18.2804	0.697301	5e-05	0.0006136	up	ZW10
ENSG00000086848	chr11:111652918-111756699	NC	Sh7	57.0668	71.8478	0.332292	0.13345	0.30044	NO sig	ALG9
ENSG00000086967	chr19:50936159-50969578	NC	Sh7	0.0661633	0.295779	2.16042	1	1	NO sig	MYBPC2
ENSG00000086991	chr11:89057523-89322779	NC	Sh7	0	0	0	1	1	NO sig	NOX4
ENSG00000087008	chr4:8368008-8495258	NC	Sh7	2.12691	2.97541	0.48433	0.1393	0.308405	NO sig	ACOX3
ENSG00000087053	chr11:95566045-95658479	NC	Sh7	56.6775	107.17	0.919051	5e-05	0.0006136	up	MTMR2
ENSG00000087074	chr19:49375648-49379314	NC	Sh7	47.2539	24.2933	-0.959874	5e-05	0.0006136	down	PPP1R15A
ENSG00000087076	chr19:49316273-49339935	NC	Sh7	1.31948	0.356963	-1.88612	0.0137	0.0590124	down	HSD17B14
ENSG00000087077	chr7:100464759-100471076	NC	Sh7	96.0467	95.8907	-0.00234515	0.98845	0.993388	NO sig	TRIP6
ENSG00000087085	chr7:100487614-100494594	NC	Sh7	0.122773	0.144154	0.231613	1	1	NO sig	ACHE
ENSG00000087086	chr19:49468557-49470135	NC	Sh7	1535.07	2457.68	0.678994	5e-05	0.0006136	up	FTL
ENSG00000087087	chr7:100472732-100486285	NC	Sh7	93.0886	91.3476	-0.0272386	0.8891	0.944731	NO sig	SRRT
ENSG00000087088	chr19:49458071-49465055	NC	Sh7	45.319	59.3166	0.388318	0.0358	0.119907	up	BAX
ENSG00000087095	chr17:26368762-26523407	NC	Sh7	10.2614	16.4162	0.677895	0.0007	0.00572693	up	NLK
ENSG00000087111	chr17:26782769-26941218	NC	Sh7	29.3675	30.7623	0.066943	0.80205	0.897734	NO sig	PIGS
ENSG00000087116	chr5:178537851-178772431	NC	Sh7	0	0	0	1	1	NO sig	ADAMTS2
ENSG00000087128	chr4:69313166-69363322	NC	Sh7	0	0	0	1	1	NO sig	TMPRSS11E
ENSG00000087152	chr17:42269172-42277481	NC	Sh7	28.1774	35.641	0.339002	0.3367	0.54562	NO sig	ATXN7L3
ENSG00000087157	chr17:76374720-76573476	NC	Sh7	20.1375	16.0994	-0.322881	0.2254	0.422307	NO sig	PGS1
ENSG00000087191	chr17:61896792-61909379	NC	Sh7	107.841	133.611	0.309136	0.06525	0.184547	NO sig	PSMC5
ENSG00000087206	chr5:176332005-176449634	NC	Sh7	28.9995	28.715	-0.0142228	0.9563	0.976024	NO sig	UIMC1
ENSG00000087237	chr16:56995761-57017757	NC	Sh7	0	0	0	1	1	NO sig	CETP
ENSG00000087245	chr16:55423611-55540603	NC	Sh7	0.166847	0.118666	-0.491615	1	1	NO sig	MMP2
ENSG00000087250	chr16:56622985-56625000	NC	Sh7	0.0145553	0.0827961	2.50802	1	1	NO sig	MT3
ENSG00000087253	chr16:55542909-55620582	NC	Sh7	2.94966	3.55265	0.268347	0.45335	0.654377	NO sig	LPCAT2
ENSG00000087258	chr16:56225301-56391356	NC	Sh7	7.45781	13.7429	0.881859	0.07635	0.204667	NO sig	GNAO1
ENSG00000087263	chr16:56463044-56554195	NC	Sh7	42.9367	51.3211	0.25734	0.34265	0.552272	NO sig	OGFOD1
ENSG00000087266	chr4:2794749-2842825	NC	Sh7	17.5452	13.4675	-0.381592	0.139	0.307963	NO sig	SH3BP2
ENSG00000087269	chr4:2939659-2965112	NC	Sh7	27.3014	21.9264	-0.316303	0.0176	0.0712829	down	NOP14
ENSG00000087274	chr4:2845583-2931803	NC	Sh7	25.5792	31.7261	0.310702	0.09985	0.246155	NO sig	ADD1
ENSG00000087299	chr14:50704280-50883179	NC	Sh7	11.8543	13.7235	0.211245	0.4401	0.642201	NO sig	L2HGDH
ENSG00000087301	chr14:52897307-53019240	NC	Sh7	7.16413	9.4555	0.400362	0.0859	0.221639	NO sig	TXNDC16
ENSG00000087302	chr14:52456192-52471420	NC	Sh7	201.782	206.584	0.0339328	0.7919	0.892443	NO sig	C14orf166
ENSG00000087303	chr14:52471520-52535712	NC	Sh7	10.4673	9.69569	-0.110478	0.64555	0.802897	NO sig	NID2
ENSG00000087338	chr2:70056773-70108528	NC	Sh7	13.4362	16.1817	0.268234	0.1019	0.249554	NO sig	GMCL1
ENSG00000087365	chr11:65818199-65837090	NC	Sh7	168.918	146.021	-0.210144	0.17275	0.355226	NO sig	SF3B2
ENSG00000087448	chr12:27932952-27955973	NC	Sh7	11.6976	8.4847	-0.463282	0.01565	0.0650379	down	KLHL42
ENSG00000087460	chr20:57414772-57486247	NC	Sh7	2481.67	2211.74	-0.166126	0.2581	0.462057	NO sig	GNAS
ENSG00000087470	chr12:32832133-32908836	NC	Sh7	58.0939	74.134	0.351748	0.09815	0.243776	NO sig	DNM1L
ENSG00000087494	chr12:28111016-28125638	NC	Sh7	0	0.0739441	inf	1	1	NO sig	PTHLH
ENSG00000087495	chr20:58152563-58422766	NC	Sh7	0.327645	0.464057	0.502169	1	1	NO sig	PHACTR3
ENSG00000087502	chr12:29302035-29534122	NC	Sh7	49.4287	94.9638	0.942029	0.0037	0.0217464	up	ERGIC2
ENSG00000087510	chr20:55204357-55214339	NC	Sh7	13.9579	18.4053	0.399041	0.00295	0.0184049	up	TFAP2C
ENSG00000087586	chr20:54944444-54967393	NC	Sh7	119.286	131.488	0.14051	0.3195	0.528139	NO sig	AURKA
ENSG00000087589	chr20:54987167-55034396	NC	Sh7	0	0	0	1	1	NO sig	CASS4
ENSG00000087842	chrX:15402920-15574652	NC	Sh7	26.183	41.8282	0.675845	0.00125	0.00926888	up	PIR
ENSG00000087884	chr11:77532154-77705724	NC	Sh7	9.23018	12.3902	0.424768	0.53895	0.726653	NO sig	AAMDC
ENSG00000087903	chr19:5993174-6199583	NC	Sh7	10.7781	15.2384	0.499611	0.19785	0.38898	NO sig	RFX2
ENSG00000087916	chrX:115567789-115592625	NC	Sh7	0.881796	0.325112	-1.43951	1	1	NO sig	SLC6A14
ENSG00000087995	chr17:60501227-60527454	NC	Sh7	14.4548	13.8404	-0.0626653	0.78715	0.890797	NO sig	METTL2A
ENSG00000088002	chr19:49055331-49102682	NC	Sh7	0.20251	0.149877	-0.434217	1	1	NO sig	SULT2B1
ENSG00000088035	chr1:63833260-63904233	NC	Sh7	15.0969	14.9246	-0.0165606	0.9483	0.972542	NO sig	ALG6
ENSG00000088038	chr19:54641443-54663620	NC	Sh7	35.7339	31.6935	-0.173107	0.3008	0.50839	NO sig	CNOT3
ENSG00000088053	chr19:55525072-55549632	NC	Sh7	1.92069	0.491232	-1.96715	5e-05	0.0006136	down	GP6
ENSG00000088179	chr2:120517206-120741394	NC	Sh7	9.50182	9.65111	0.0224905	0.95795	0.976977	NO sig	PTPN4
ENSG00000088205	chr2:118572225-118589955	NC	Sh7	82.6363	117.801	0.5115	5e-05	0.0006136	up	DDX18
ENSG00000088247	chr19:6413358-6424805	NC	Sh7	279.291	260.285	-0.101678	0.56055	0.744569	NO sig	KHSRP
ENSG00000088256	chr19:3094407-3124002	NC	Sh7	14.3117	21.5181	0.588356	0.20295	0.395648	NO sig	GNA11
ENSG00000088280	chr1:23755055-23811061	NC	Sh7	4.91878	3.50626	-0.488368	0.05555	0.164466	NO sig	ASAP3
ENSG00000088298	chr20:33703166-33865928	NC	Sh7	15.1748	19.814	0.384841	0.14475	0.316475	NO sig	EDEM2
ENSG00000088305	chr20:31350190-31397162	NC	Sh7	3.88645	3.76467	-0.0459282	0.7663	0.879126	NO sig	DNMT3B
ENSG00000088320	chr20:30053308-30072708	NC	Sh7	0	0	0	1	1	NO sig	REM1
ENSG00000088325	chr20:30327073-30389608	NC	Sh7	165.984	185.217	0.158165	0.18725	0.3745	NO sig	TPX2
ENSG00000088356	chr20:30435439-30539895	NC	Sh7	13.0352	10.4257	-0.322279	0.03755	0.123742	down	PDRG1
ENSG00000088367	chr20:34679425-34820721	NC	Sh7	41.81	71.4083	0.772243	0.15265	0.327561	NO sig	EPB41L1
ENSG00000088386	chr13:99336054-99404908	NC	Sh7	0	0.0811134	inf	1	1	NO sig	SLC15A1
ENSG00000088387	chr13:99445740-99738879	NC	Sh7	18.7387	44.0974	1.23468	0.0063	0.0328435	up	DOCK9
ENSG00000088448	chr13:111530886-111567416	NC	Sh7	355.593	268.533	-0.405125	0.07505	0.20211	NO sig	ANKRD10
ENSG00000088451	chr13:95226307-95248511	NC	Sh7	14.9459	14.2519	-0.068596	0.71855	0.851857	NO sig	TGDS
ENSG00000088538	chr3:50712671-51421629	NC	Sh7	0.269706	0.527096	0.966678	1	1	NO sig	DOCK3
ENSG00000088543	chr3:50595461-50622366	NC	Sh7	4.10906	5.53539	0.429875	0.3072	0.515656	NO sig	C3orf18
ENSG00000088682	chr16:57462080-57495187	NC	Sh7	48.6157	37.0431	-0.392217	0.05545	0.164368	NO sig	COQ9
ENSG00000088726	chr3:12775023-12810956	NC	Sh7	1.84257	1.70369	-0.113057	0.779	0.886324	NO sig	TMEM40
ENSG00000088727	chr3:47269515-47388306	NC	Sh7	6.12631	3.61254	-0.762005	0.24105	0.440688	NO sig	KIF9
ENSG00000088756	chr18:6729716-6915715	NC	Sh7	2.45184	11.2503	2.19803	5e-05	0.0006136	up	ARHGAP28
ENSG00000088766	chr20:5986735-6020699	NC	Sh7	33.3563	24.6185	-0.438214	0.0787	0.208507	NO sig	CRLS1
ENSG00000088782	chr20:138110-139804	NC	Sh7	0	0	0	1	1	NO sig	DEFB127
ENSG00000088808	chr14:104200088-104313927	NC	Sh7	7.26993	6.79491	-0.0974871	0.716	0.850829	NO sig	PPP1R13B
ENSG00000088812	chr20:3451686-3631769	NC	Sh7	5.66813	7.54743	0.413111	0.00355	0.0211689	up	ATRN
ENSG00000088826	chr20:4101626-4168394	NC	Sh7	75.2536	22.3992	-1.74832	0.00485	0.0268105	down	SMOX
ENSG00000088827	chr20:3667616-3687775	NC	Sh7	0.102755	0.0583543	-0.816302	1	1	NO sig	SIGLEC1
ENSG00000088832	chr20:1349621-1373806	NC	Sh7	166.884	206.759	0.309105	0.04615	0.143781	up	FKBP1A
ENSG00000088833	chr20:1422806-1472233	NC	Sh7	23.8722	22.4884	-0.0861461	0.6199	0.785547	NO sig	NSFL1C
ENSG00000088836	chr20:3208062-3219836	NC	Sh7	4.62377	7.2453	0.647975	0.00865	0.0416122	up	SLC4A11
ENSG00000088854	chr20:3229950-3388272	NC	Sh7	0.905644	1.27637	0.495031	0.0525	0.157449	NO sig	C20orf194
ENSG00000088876	chr20:2442279-2505348	NC	Sh7	4.48313	3.64276	-0.299474	0.551	0.736587	NO sig	ZNF343
ENSG00000088881	chr20:2673523-2740753	NC	Sh7	0.111708	0.0352126	-1.66557	1	1	NO sig	EBF4
ENSG00000088882	chr20:2774714-2781283	NC	Sh7	0	0.0101451	inf	1	1	NO sig	CPXM1
ENSG00000088888	chr20:3827486-3849280	NC	Sh7	8.24826	8.15615	-0.0162005	0.91595	0.958312	NO sig	MAVS
ENSG00000088899	chr20:3143262-3154192	NC	Sh7	0.738473	0.736656	-0.00355299	1	1	NO sig	LZTS3
ENSG00000088926	chr4:187187098-187210835	NC	Sh7	0	0	0	1	1	NO sig	F11
ENSG00000088930	chr20:21283941-21370463	NC	Sh7	33.0079	45.381	0.459277	0.0004	0.00364425	up	XRN2
ENSG00000088986	chr12:120907652-120936296	NC	Sh7	271.668	274.642	0.0157052	0.90545	0.954255	NO sig	DYNLL1
ENSG00000088992	chr12:117476727-117537284	NC	Sh7	13.4886	17.9577	0.412861	0.5937	0.767178	NO sig	TESC
ENSG00000089006	chr20:17922240-18039832	NC	Sh7	94.3422	74.6285	-0.338177	0.076	0.203863	NO sig	SNX5
ENSG00000089009	chr12:112842993-112947717	NC	Sh7	2572.63	2295.58	-0.164383	0.3266	0.535118	NO sig	RPL6
ENSG00000089012	chr20:1609797-1638425	NC	Sh7	0	0	0	1	1	NO sig	SIRPG
ENSG00000089022	chr12:112279781-112334343	NC	Sh7	25.3998	21.8434	-0.217619	0.1822	0.368423	NO sig	MAPKAPK5
ENSG00000089041	chr12:121570621-121623876	NC	Sh7	0.0269147	0	#NAME?	1	1	NO sig	P2RX7
ENSG00000089048	chr20:13694968-13765532	NC	Sh7	26.189	27.3848	0.0644168	0.6244	0.788806	NO sig	ESF1
ENSG00000089050	chr20:18467183-18477887	NC	Sh7	8.47909	8.12772	-0.0610586	0.7228	0.8543	NO sig	RBBP9
ENSG00000089053	chr12:121746047-121837699	NC	Sh7	145.62	152.224	0.0639864	0.6915	0.837465	NO sig	ANAPC5
ENSG00000089057	chr20:4833001-4990939	NC	Sh7	5.94366	4.89855	-0.278997	0.089	0.227354	NO sig	SLC23A2
ENSG00000089060	chr12:113736563-113827203	NC	Sh7	28.4631	27.672	-0.040663	0.80985	0.901777	NO sig	SLC8B1
ENSG00000089063	chr20:5080485-5093749	NC	Sh7	75.4106	62.1927	-0.27802	0.13865	0.307465	NO sig	TMEM230
ENSG00000089091	chr20:18364010-18465287	NC	Sh7	0.579766	0.46805	-0.308807	1	1	NO sig	DZANK1
ENSG00000089094	chr12:121837843-122018920	NC	Sh7	11.2952	16.6641	0.561033	0.0353	0.118653	up	KDM2B
ENSG00000089101	chr20:20015011-20341346	NC	Sh7	0	0.0259767	inf	1	1	NO sig	C20orf26
ENSG00000089116	chr12:113899838-113910085	NC	Sh7	0	0	0	1	1	NO sig	LHX5
ENSG00000089123	chr20:13202417-13619587	NC	Sh7	3.32083	4.7266	0.509256	0.16395	0.343051	NO sig	TASP1
ENSG00000089127	chr12:113344581-113369990	NC	Sh7	17.7592	19.7666	0.154498	0.514	0.706836	NO sig	OAS1
ENSG00000089154	chr12:120565006-120632513	NC	Sh7	79.5981	79.6033	9.33116e-05	0.9999	0.999981	NO sig	GCN1L1
ENSG00000089157	chr12:120634488-120639038	NC	Sh7	2108.09	1764.25	-0.256888	0.0478	0.14735	down	RPLP0
ENSG00000089159	chr12:120648249-120703574	NC	Sh7	95.5711	96.114	0.00817243	0.9633	0.980133	NO sig	PXN
ENSG00000089163	chr12:120740118-120751052	NC	Sh7	1.17001	3.08008	1.39645	0.01195	0.0529806	up	SIRT4
ENSG00000089169	chr12:113008183-113336686	NC	Sh7	0	0	0	1	1	NO sig	RPH3A
ENSG00000089177	chr20:16252748-16554078	NC	Sh7	7.3103	7.88584	0.109334	0.82435	0.908117	NO sig	KIF16B
ENSG00000089195	chr20:5917880-5931182	NC	Sh7	20.3455	22.1213	0.120728	0.3956	0.600842	NO sig	TRMT6
ENSG00000089199	chr20:5892075-5906007	NC	Sh7	0	0	0	1	1	NO sig	CHGB
ENSG00000089220	chr12:118501397-118583389	NC	Sh7	101.986	107.063	0.0700825	0.63605	0.796084	NO sig	PEBP1
ENSG00000089225	chr12:114791735-114846247	NC	Sh7	0	0	0	1	1	NO sig	TBX5
ENSG00000089234	chr12:112079949-112123790	NC	Sh7	14.9002	16.6637	0.161381	0.31725	0.525978	NO sig	BRAP
ENSG00000089248	chr12:112451119-112461255	NC	Sh7	92.9169	51.9783	-0.838032	0.0023	0.0150136	down	ERP29
ENSG00000089250	chr12:117645946-117889975	NC	Sh7	0	0.00369777	inf	1	1	NO sig	NOS1
ENSG00000089280	chr16:31191430-31203127	NC	Sh7	417.844	341.065	-0.292918	0.2729	0.478159	NO sig	FUS
ENSG00000089289	chrX:69353298-69386174	NC	Sh7	48.401	40.4254	-0.259775	0.04435	0.139949	down	IGBP1
ENSG00000089327	chr19:35645632-35660786	NC	Sh7	143.299	215.093	0.585933	5e-05	0.0006136	up	FXYD5
ENSG00000089335	chr19:35168543-35177302	NC	Sh7	31.2286	26.6058	-0.231127	0.2109	0.40478	NO sig	ZNF302
ENSG00000089351	chr19:35485687-35517375	NC	Sh7	55.0583	42.2458	-0.382153	0.03425	0.116109	down	GRAMD1A
ENSG00000089356	chr19:35606731-35615228	NC	Sh7	1.01312	4.99409	2.30141	5e-05	0.0006136	up	FXYD3
ENSG00000089472	chrX:65382390-65488709	NC	Sh7	0	0	0	1	1	NO sig	HEPH
ENSG00000089486	chr16:4560675-4588829	NC	Sh7	30.4292	27.8569	-0.127423	0.60575	0.775222	NO sig	CDIP1
ENSG00000089505	chr16:66586465-66613040	NC	Sh7	6.12437	20.4331	1.73828	0.18545	0.372052	NO sig	CMTM1
ENSG00000089558	chr17:40308908-40333296	NC	Sh7	0.127784	0.161758	0.340127	1	1	NO sig	KCNH4
ENSG00000089597	chr11:62392297-62414104	NC	Sh7	129.79	165.238	0.348371	0.06875	0.190839	NO sig	GANAB
ENSG00000089639	chr19:19740284-19754476	NC	Sh7	7.89117	9.28949	0.23536	0.37635	0.583079	NO sig	GMIP
ENSG00000089682	chrX:106307649-106362057	NC	Sh7	26.113	20.5955	-0.342435	0.2548	0.457953	NO sig	RBM41
ENSG00000089685	chr17:76210266-76221717	NC	Sh7	53.8981	49.1541	-0.132925	0.30405	0.51233	NO sig	BIRC5
ENSG00000089692	chr12:6881677-6887621	NC	Sh7	0.557626	1.28385	1.2031	0.10695	0.258009	NO sig	LAG3
ENSG00000089693	chr12:6857169-6880116	NC	Sh7	143.743	172.264	0.26113	0.32535	0.534211	NO sig	MLF2
ENSG00000089723	chr14:94492674-94515276	NC	Sh7	0.410314	0.782652	0.931643	1	1	NO sig	OTUB2
ENSG00000089737	chr14:94517265-94547591	NC	Sh7	66.4723	98.5866	0.568637	0.0002	0.00203011	up	DDX24
ENSG00000089775	chr14:64854748-65000408	NC	Sh7	24.0951	21.2827	-0.179062	0.8169	0.905305	NO sig	ZBTB25
ENSG00000089818	chr12:8234806-8250367	NC	Sh7	16.209	18.4038	0.183202	0.28125	0.486607	NO sig	NECAP1
ENSG00000089820	chrX:153126968-153200676	NC	Sh7	1.30286	0.937803	-0.474326	0.38325	0.589379	NO sig	ARHGAP4
ENSG00000089847	chr19:4183350-4224811	NC	Sh7	0.356903	0.323663	-0.141042	1	1	NO sig	ANKRD24
ENSG00000089876	chr10:127512114-127585005	NC	Sh7	27.9167	35.573	0.349653	0.0903	0.229433	NO sig	DHX32
ENSG00000089902	chr14:103058997-103196913	NC	Sh7	25.1148	34.4671	0.456683	0.0105	0.0482607	up	RCOR1
ENSG00000089916	chr14:76618258-76720685	NC	Sh7	20.9339	14.9396	-0.486694	0.1542	0.329964	NO sig	GPATCH2L
ENSG00000090006	chr19:41098788-41135725	NC	Sh7	138.914	100.414	-0.468232	0.1856	0.372231	NO sig	LTBP4
ENSG00000090013	chr19:40953695-40971747	NC	Sh7	71.957	53.9455	-0.415634	0.00215	0.0142006	down	BLVRB
ENSG00000090020	chr1:27425305-27493472	NC	Sh7	12.4593	10.517	-0.244494	0.52925	0.719082	NO sig	SLC9A1
ENSG00000090054	chr9:94794280-94877666	NC	Sh7	45.9482	57.7296	0.329303	0.0373	0.123116	up	SPTLC1
ENSG00000090060	chr14:96967769-97033448	NC	Sh7	139.391	185.965	0.415893	0.0182	0.0732537	up	PAPOLA
ENSG00000090061	chr14:99947505-100070363	NC	Sh7	57.0078	62.5803	0.134549	0.86295	0.931407	NO sig	CCNK
ENSG00000090097	chr3:51989329-52023213	NC	Sh7	12.8066	15.296	0.256264	0.31645	0.525007	NO sig	PCBP4
ENSG00000090104	chr1:192544856-192549161	NC	Sh7	0	0	0	1	1	NO sig	RGS1
ENSG00000090238	chr16:30103634-30108236	NC	Sh7	4.6447	5.94403	0.355855	0.25525	0.458561	NO sig	YPEL3
ENSG00000090263	chr7:140705853-140715028	NC	Sh7	41.3477	48.4872	0.229798	0.14795	0.320445	NO sig	MRPS33
ENSG00000090266	chr7:140218219-140624564	NC	Sh7	94.7369	140.887	0.572539	0.0605	0.175066	NO sig	NDUFB2
ENSG00000090273	chr1:27216978-27273353	NC	Sh7	77.5749	88.3718	0.187996	0.1409	0.310547	NO sig	NUDC
ENSG00000090316	chr4:1283638-1333935	NC	Sh7	22.3637	18.6248	-0.263938	0.0664	0.186681	NO sig	MAEA
ENSG00000090339	chr19:10381510-10397291	NC	Sh7	12.4152	16.4079	0.402289	0.1109	0.264831	NO sig	ICAM1
ENSG00000090372	chr19:47222763-47291851	NC	Sh7	45.8204	35.9912	-0.348344	0.169	0.350096	NO sig	STRN4
ENSG00000090376	chr12:66582658-66648402	NC	Sh7	0.00724485	0.0231825	1.67801	1	1	NO sig	IRAK3
ENSG00000090382	chr12:69742120-69748014	NC	Sh7	0.429004	0.267967	-0.678936	1	1	NO sig	LYZ
ENSG00000090402	chr3:164696685-164796283	NC	Sh7	0	0	0	1	1	NO sig	SI
ENSG00000090432	chr1:20825942-20834654	NC	Sh7	9.68405	10.7496	0.150601	0.2946	0.500738	NO sig	MUL1
ENSG00000090447	chr16:4307186-4323076	NC	Sh7	60.6511	40.663	-0.576816	0.0077	0.0382259	down	TFAP4
ENSG00000090470	chr15:65409716-65426174	NC	Sh7	42.9928	21.3041	-1.01297	0.0682	0.189828	NO sig	PDCD7
ENSG00000090487	chr15:65255361-65282648	NC	Sh7	98.6627	81.0215	-0.2842	0.0366	0.121426	down	SPG21
ENSG00000090512	chr3:186353757-186370930	NC	Sh7	0	0	0	1	1	NO sig	FETUB
ENSG00000090520	chr3:186256229-186315061	NC	Sh7	73.6774	68.4954	-0.105214	0.52155	0.712905	NO sig	DNAJB11
ENSG00000090530	chr3:189674516-189840226	NC	Sh7	67.6301	78.0202	0.206183	0.40435	0.608409	NO sig	LEPREL1
ENSG00000090534	chr3:183852825-184402546	NC	Sh7	0.333918	0.0859732	-1.95754	1	1	NO sig	THPO
ENSG00000090539	chr3:183852825-184402546	NC	Sh7	1.56248	0.977912	-0.676062	0.45255	0.653597	NO sig	CHRD
ENSG00000090554	chr19:49949554-49989488	NC	Sh7	0.500234	0.85441	0.772327	1	1	NO sig	FLT3LG
ENSG00000090565	chr16:475618-573011	NC	Sh7	22.2821	17.0124	-0.389295	0.46625	0.666025	NO sig	RAB11FIP3
ENSG00000090581	chr16:1401923-1464752	NC	Sh7	19.8976	13.0375	-0.609926	0.0281	0.100625	down	GNPTG
ENSG00000090612	chr12:133707160-133783698	NC	Sh7	2.856	2.13611	-0.419009	0.2043	0.397081	NO sig	ZNF268
ENSG00000090615	chr12:133345494-133532892	NC	Sh7	46.8908	39.983	-0.229918	0.46495	0.664555	NO sig	GOLGA3
ENSG00000090621	chr1:40026487-40042462	NC	Sh7	266.153	224.434	-0.245966	0.3014	0.508983	NO sig	PABPC4
ENSG00000090659	chr19:7804878-7812464	NC	Sh7	0.0200751	0.0241754	0.268131	1	1	NO sig	CD209
ENSG00000090661	chr19:8271619-8327305	NC	Sh7	2.35747	0.83473	-1.49786	0.0013	0.00950751	down	CERS4
ENSG00000090674	chr19:7587511-7626650	NC	Sh7	22.9509	25.1149	0.129995	0.6198	0.78552	NO sig	MCOLN1
ENSG00000090686	chr1:22004790-22110099	NC	Sh7	46.0383	55.5071	0.26984	0.06405	0.182245	NO sig	USP48
ENSG00000090776	chrX:68048839-68061990	NC	Sh7	1.63941	1.43305	-0.19409	0.3239	0.532757	NO sig	EFNB1
ENSG00000090857	chr16:70147528-70195203	NC	Sh7	7.87265	7.78136	-0.0168264	0.92395	0.961798	NO sig	PDPR
ENSG00000090861	chr16:70286197-70323446	NC	Sh7	178.946	78.1594	-1.19503	5e-05	0.0006136	down	AARS
ENSG00000090863	chr16:74485855-74641012	NC	Sh7	33.0012	34.0656	0.0457971	0.78835	0.891189	NO sig	GLG1
ENSG00000090889	chrX:69506444-69640682	NC	Sh7	18.9708	24.202	0.351344	0.02625	0.0961038	up	KIF4A
ENSG00000090905	chr16:24741015-24838953	NC	Sh7	28.724	29.392	0.0331663	0.9422	0.970422	NO sig	TNRC6A
ENSG00000090920	chr19:40353962-40440533	NC	Sh7	0.0513261	0.0126137	-2.0247	1	1	NO sig	FCGBP
ENSG00000090924	chr19:39903224-39919054	NC	Sh7	19.8331	24.6907	0.316058	0.7986	0.895972	NO sig	PLEKHG2
ENSG00000090932	chr19:39989534-39999121	NC	Sh7	2.68116	1.69592	-0.660788	0.0145	0.0614872	down	DLL3
ENSG00000090971	chr19:55996370-55998935	NC	Sh7	10.6609	7.1153	-0.583332	0.00145	0.0103697	down	NAT14
ENSG00000090975	chr12:123468026-123634562	NC	Sh7	7.72604	5.95424	-0.375812	0.07145	0.195853	NO sig	PITPNM2
ENSG00000090989	chr4:56719781-56771200	NC	Sh7	14.4391	11.9883	-0.268353	0.1701	0.351544	NO sig	EXOC1
ENSG00000091009	chr5:145583112-145720083	NC	Sh7	27.9762	32.331	0.208718	0.2497	0.451655	NO sig	RBM27
ENSG00000091010	chr5:145583112-145720083	NC	Sh7	0.103315	0.0850938	-0.279929	1	1	NO sig	POU4F3
ENSG00000091039	chr12:76745576-76953589	NC	Sh7	41.0009	53.0925	0.372851	0.0229	0.0871407	up	OSBPL8
ENSG00000091073	chr7:76090992-76135312	NC	Sh7	19.096	19.5331	0.0326448	0.91715	0.958711	NO sig	DTX2
ENSG00000091106	chr2:32449521-32490923	NC	Sh7	0.0985342	0.107453	0.125003	1	1	NO sig	NLRC4
ENSG00000091127	chr7:105080107-105162714	NC	Sh7	51.5949	37.1435	-0.474121	0.38335	0.589385	NO sig	PUS7
ENSG00000091128	chr7:107663992-107770801	NC	Sh7	0	0.0190697	inf	1	1	NO sig	LAMB4
ENSG00000091129	chr7:107788067-108097161	NC	Sh7	0	0.125977	inf	1	1	NO sig	NRCAM
ENSG00000091136	chr7:107531414-107643700	NC	Sh7	164.939	118.934	-0.471771	0.0186	0.0744243	down	LAMB1
ENSG00000091137	chr7:107301079-107358254	NC	Sh7	0.118423	0.305646	1.36792	1	1	NO sig	SLC26A4
ENSG00000091138	chr7:107405911-107443670	NC	Sh7	0	0	0	1	1	NO sig	SLC26A3
ENSG00000091140	chr7:107531414-107643700	NC	Sh7	117.059	173.269	0.565782	0.0315	0.109293	up	DLD
ENSG00000091157	chr18:54264438-54698828	NC	Sh7	5.90302	5.71469	-0.046778	0.92725	0.963523	NO sig	WDR7
ENSG00000091164	chr18:54264438-54698828	NC	Sh7	45.217	48.1978	0.0921035	0.56415	0.74757	NO sig	TXNL1
ENSG00000091181	chr3:3111232-3168297	NC	Sh7	0	0	0	1	1	NO sig	IL5RA
ENSG00000091262	chr16:16242784-16317379	NC	Sh7	0.733803	0.549158	-0.41817	1	1	NO sig	ABCC6
ENSG00000091317	chr3:32433162-32544900	NC	Sh7	16.9433	27.0473	0.674771	5e-05	0.0006136	up	CMTM6
ENSG00000091409	chr2:173292081-173371181	NC	Sh7	31.336	56.2802	0.844806	5e-05	0.0006136	up	ITGA6
ENSG00000091428	chr2:173600001-173917621	NC	Sh7	2.31159	2.1191	-0.125429	0.83875	0.916575	NO sig	RAPGEF4
ENSG00000091436	chr2:173940162-174132738	NC	Sh7	26.0435	26.7654	0.0394437	0.80815	0.901192	NO sig	MLTK
ENSG00000091482	chrX:21724089-21776281	NC	Sh7	0	0	0	1	1	NO sig	SMPX
ENSG00000091483	chr1:241660902-241683061	NC	Sh7	122.693	164.039	0.41899	0.0005	0.00438286	up	FH
ENSG00000091490	chr4:25749054-25931435	NC	Sh7	19.7586	24.6672	0.320114	0.47675	0.675208	NO sig	SEL1L3
ENSG00000091513	chr3:133464799-133497850	NC	Sh7	0.0343687	0.0780593	1.18347	1	1	NO sig	TF
ENSG00000091527	chr3:133292573-133309105	NC	Sh7	146.782	187.684	0.354628	0.03815	0.125148	up	CDV3
ENSG00000091536	chr17:18012019-18083116	NC	Sh7	0.0618539	0.0268435	-1.20429	1	1	NO sig	MYO15A
ENSG00000091542	chr17:18086391-18113268	NC	Sh7	94.9629	82.3375	-0.205815	0.13495	0.302706	NO sig	ALKBH5
ENSG00000091583	chr17:64208150-64252643	NC	Sh7	0	0	0	1	1	NO sig	APOH
ENSG00000091592	chr17:5402746-5522744	NC	Sh7	1.94419	2.54479	0.388382	0.3594	0.567858	NO sig	NLRP1
ENSG00000091622	chr17:6347734-6459814	NC	Sh7	3.79881	4.14527	0.125915	0.6223	0.787225	NO sig	PITPNM3
ENSG00000091640	chr17:4862520-4871167	NC	Sh7	34.2642	28.7994	-0.250667	0.12455	0.286984	NO sig	SPAG7
ENSG00000091651	chr16:46723554-46732306	NC	Sh7	56.697	43.531	-0.381231	0.0078	0.0385663	down	ORC6
ENSG00000091656	chr8:77593453-77779521	NC	Sh7	0	0.00617176	inf	1	1	NO sig	ZFHX4
ENSG00000091664	chr11:22359642-22401049	NC	Sh7	0	0	0	1	1	NO sig	SLC17A6
ENSG00000091704	chr7:130020179-130027955	NC	Sh7	0	0	0	1	1	NO sig	CPA1
ENSG00000091732	chr7:129658125-129691291	NC	Sh7	24.2213	24.0629	-0.00946611	0.9636	0.980133	NO sig	ZC3HC1
ENSG00000091831	chr6:151977825-152958936	NC	Sh7	0.136217	0.136744	0.00556897	1	1	NO sig	ESR1
ENSG00000091844	chr6:153325593-153452384	NC	Sh7	0.67902	0.185662	-1.87078	1	1	NO sig	RGS17
ENSG00000091879	chr8:6264112-6501144	NC	Sh7	0.198163	0.127499	-0.636206	1	1	NO sig	ANGPT2
ENSG00000091947	chr17:42088555-42101314	NC	Sh7	21.823	15.2982	-0.512492	0.0008	0.00640836	down	TMEM101
ENSG00000091972	chr3:112051193-112081659	NC	Sh7	0.117056	0	#NAME?	1	1	NO sig	CD200
ENSG00000091986	chr3:112323406-112368377	NC	Sh7	3.51353	10.4737	1.57578	5e-05	0.0006136	up	CCDC80
ENSG00000092009	chr14:24970799-24977894	NC	Sh7	0	0	0	1	1	NO sig	CMA1
ENSG00000092010	chr14:24605366-24610797	NC	Sh7	44.9812	61.7406	0.456897	0.0018	0.0123821	up	PSME1
ENSG00000092020	chr14:35514112-35786699	NC	Sh7	14.156	14.4345	0.0281052	0.9549	0.975757	NO sig	PPP2R3C
ENSG00000092036	chr14:23415436-23451851	NC	Sh7	69.2413	53.8559	-0.362527	0.07	0.193043	NO sig	HAUS4
ENSG00000092051	chr14:23990065-24048009	NC	Sh7	0	0.0104559	inf	1	1	NO sig	JPH4
ENSG00000092054	chr14:23881946-23904927	NC	Sh7	0	0	0	1	1	NO sig	MYH7
ENSG00000092067	chr14:23586512-23588825	NC	Sh7	0	0.0314425	inf	1	1	NO sig	CEBPE
ENSG00000092068	chr14:23594503-23652883	NC	Sh7	0.627578	0.483002	-0.377764	1	1	NO sig	SLC7A8
ENSG00000092094	chr14:20914569-20923264	NC	Sh7	24.5689	11.2678	-1.12462	5e-05	0.0006136	down	OSGEP
ENSG00000092096	chr14:23815514-23822121	NC	Sh7	0	0	0	1	1	NO sig	SLC22A17
ENSG00000092098	chr14:24612573-24636611	NC	Sh7	21.6922	17.9951	-0.269569	0.5438	0.731011	NO sig	RNF31
ENSG00000092108	chr14:31091317-31205018	NC	Sh7	32.9907	37.3165	0.177758	0.34355	0.552997	NO sig	SCFD1
ENSG00000092140	chr14:31028328-31089269	NC	Sh7	11.9362	18.1896	0.607777	0.02665	0.0970471	up	G2E3
ENSG00000092148	chr14:31569317-31677010	NC	Sh7	40.4797	46.4923	0.199793	0.2045	0.397281	NO sig	HECTD1
ENSG00000092199	chr14:21677294-21737653	NC	Sh7	500.003	557.76	0.157707	0.2087	0.402256	NO sig	HNRNPC
ENSG00000092200	chr14:21756097-21819460	NC	Sh7	0	0.072651	inf	1	1	NO sig	RPGRIP1
ENSG00000092201	chr14:21819630-21852425	NC	Sh7	73.3575	93.6346	0.352097	0.00795	0.0391188	up	SUPT16H
ENSG00000092203	chr14:21927178-21979517	NC	Sh7	22.1473	24.6205	0.152732	0.40675	0.610973	NO sig	TOX4
ENSG00000092208	chr14:39583426-39606177	NC	Sh7	16.208	18.9829	0.22799	0.2576	0.461566	NO sig	GEMIN2
ENSG00000092295	chr14:24718319-24733638	NC	Sh7	3.46813	6.16457	0.829843	0.03095	0.107995	up	TGM1
ENSG00000092330	chr14:24708848-24711880	NC	Sh7	17.0126	11.2599	-0.595404	0.00095	0.00737873	down	TINF2
ENSG00000092345	chr3:16628298-16711813	NC	Sh7	0	0	0	1	1	NO sig	DAZL
ENSG00000092377	chrY:6778726-6959724	NC	Sh7	0	0	0	1	1	NO sig	TBL1Y
ENSG00000092421	chr5:115779311-115910630	NC	Sh7	0.618812	0.357717	-0.790683	1	1	NO sig	SEMA6A
ENSG00000092439	chr15:50844669-50979012	NC	Sh7	36.5612	44.6832	0.28942	0.07905	0.209344	NO sig	TRPM7
ENSG00000092445	chr15:41849872-41871536	NC	Sh7	8.93632	13.2241	0.565419	0.00235	0.0152831	up	TYRO3
ENSG00000092470	chr15:44119160-44160617	NC	Sh7	14.551	15.3685	0.0788625	0.60095	0.772965	NO sig	WDR76
ENSG00000092529	chr15:42502729-42704516	NC	Sh7	0.261093	0.875202	1.74505	1	1	NO sig	CAPN3
ENSG00000092531	chr15:42783430-42841000	NC	Sh7	20.1016	28.7526	0.516383	0.0104	0.0478369	up	SNAP23
ENSG00000092607	chr1:119425668-119532179	NC	Sh7	0.0787958	0.0326059	-1.27298	1	1	NO sig	TBX15
ENSG00000092621	chr1:120202420-120286838	NC	Sh7	299.771	42.8508	-2.80647	5e-05	0.0006136	down	PHGDH
ENSG00000092758	chr20:61447595-61493115	NC	Sh7	73.0447	57.2252	-0.35213	0.17745	0.361498	NO sig	COL9A3
ENSG00000092820	chr6:159186772-159240444	NC	Sh7	113.648	150.707	0.407168	0.00125	0.00926888	up	EZR
ENSG00000092841	chr12:56546039-56583351	NC	Sh7	601.98	1019.38	0.759901	0.0039	0.0226292	up	MYL6
ENSG00000092847	chr1:36335408-36395211	NC	Sh7	3.83795	6.15141	0.680582	5e-05	0.0006136	up	AGO1
ENSG00000092850	chr1:36549675-36553876	NC	Sh7	0	0.147359	inf	1	1	NO sig	TEKT2
ENSG00000092853	chr1:36185818-36235568	NC	Sh7	32.979	53.9451	0.709944	0.0069	0.0350049	up	CLSPN
ENSG00000092871	chr17:33333008-33448541	NC	Sh7	8.11343	5.62544	-0.528344	0.0857	0.221366	NO sig	RFFL
ENSG00000092929	chr17:73823305-73840798	NC	Sh7	80.8006	85.9932	0.0898561	0.78605	0.890111	NO sig	UNC13D
ENSG00000092931	chr17:74722911-74777531	NC	Sh7	52.8687	45.3871	-0.220132	0.6875	0.83452	NO sig	MFSD11
ENSG00000092964	chr8:26371790-26515694	NC	Sh7	35.8136	62.6657	0.807168	5e-05	0.0006136	up	DPYSL2
ENSG00000092969	chr1:218519576-218617961	NC	Sh7	4.4483	5.10048	0.19738	0.6928	0.838218	NO sig	TGFB2
ENSG00000092978	chr1:217600333-217804424	NC	Sh7	10.1186	16.1076	0.670736	0.0001	0.0011321	up	GPATCH2
ENSG00000093000	chr22:45559721-45583896	NC	Sh7	33.3268	33.8099	0.0207646	0.8836	0.942916	NO sig	NUP50
ENSG00000093009	chr22:19466981-19508135	NC	Sh7	81.2224	60.4084	-0.427128	0.13955	0.308791	NO sig	CDC45
ENSG00000093010	chr22:19863039-20004331	NC	Sh7	60.6103	47.9792	-0.337154	0.13275	0.299193	NO sig	COMT
ENSG00000093072	chr22:17660193-17702879	NC	Sh7	0	0	0	1	1	NO sig	CECR1
ENSG00000093134	chr6:133043925-133055904	NC	Sh7	0	0	0	1	1	NO sig	VNN3
ENSG00000093144	chr6:127609854-127664754	NC	Sh7	113.805	116.227	0.0303812	0.9058	0.954267	NO sig	ECHDC1
ENSG00000093167	chr3:37034822-37225180	NC	Sh7	43.0048	38.8294	-0.147346	0.4954	0.690622	NO sig	LRRFIP2
[truncated: 18,312 more rows]

## Sheet: SNU398
gene_id	locus	sample_1	sample_2	fpkm_value_1	fpkm_value_2	log2(fold_change)	p_value	q_value	type	func_anno
ENSG00000000003	chrX:99883666-99894988	NC2	SH72	20.3099	23.5334	0.212525	0.0148	0.0512661	up	TSPAN6
ENSG00000000005	chrX:99839798-99854882	NC2	SH72	0	0	0	1	1	No sig	TNMD
ENSG00000000419	chr20:49551403-49575092	NC2	SH72	107.989	103.4	-0.0626419	0.49225	0.675998	No sig	DPM1
ENSG00000000457	chr1:169631244-169863408	NC2	SH72	3.77997	3.64877	-0.0509656	0.81635	0.906297	No sig	SCYL3
ENSG00000000460	chr1:169631244-169863408	NC2	SH72	14.5259	13.5112	-0.104468	0.56455	0.736036	No sig	C1orf112
ENSG00000000938	chr1:27938574-27961788	NC2	SH72	0.17004	0.0781091	-1.12232	1	1	No sig	FGR
ENSG00000000971	chr1:196621007-196716634	NC2	SH72	0	0.0381053	inf	1	1	No sig	CFH
ENSG00000001036	chr6:143815947-143832827	NC2	SH72	77.7755	83.6455	0.104973	0.2488	0.431033	No sig	FUCA2
ENSG00000001084	chr6:53362138-53481768	NC2	SH72	30.249	25.0543	-0.271827	0.0184	0.0608763	down	GCLC
ENSG00000001167	chr6:40994771-41067715	NC2	SH72	12.4571	10.369	-0.264688	0.03405	0.0983623	down	NFYA
ENSG00000001460	chr1:24645811-24799466	NC2	SH72	5.45279	5.2793	-0.0466463	0.89905	0.952736	No sig	STPG1
ENSG00000001461	chr1:24645811-24799466	NC2	SH72	10.2006	10.7437	0.0748405	0.54915	0.724113	No sig	NIPAL3
ENSG00000001497	chrX:64732461-64754655	NC2	SH72	77.1429	63.3915	-0.283245	0.0058	0.023471	down	LAS1L
ENSG00000001561	chr6:46097729-46114436	NC2	SH72	0	0	0	1	1	No sig	ENPP4
ENSG00000001617	chr3:50192477-50226508	NC2	SH72	22.9965	9.15451	-1.32886	5e-05	0.000383024	down	SEMA3F
ENSG00000001626	chr7:117105837-117514193	NC2	SH72	1.55062	0.815442	-0.927189	0.1478	0.299297	No sig	CFTR
ENSG00000001629	chr7:91875547-92030698	NC2	SH72	13.9138	19.5337	0.489455	0.007	0.0275267	up	ANKIB1
ENSG00000001630	chr7:91741464-91808845	NC2	SH72	35.8731	27.3263	-0.39261	5e-05	0.000383024	down	CYP51A1
ENSG00000001631	chr7:91828282-91875480	NC2	SH72	17.1117	15.7474	-0.119866	0.4717	0.657389	No sig	KRIT1
ENSG00000002016	chr12:1021242-1099219	NC2	SH72	14.2097	15.9293	0.1648	0.3014	0.488862	No sig	RAD52
ENSG00000002330	chr11:64037301-64056972	NC2	SH72	40.6176	47.0134	0.210966	0.2268	0.404459	No sig	BAD
ENSG00000002549	chr4:17578814-17609595	NC2	SH72	31.3673	28.2109	-0.153011	0.1337	0.278016	No sig	LAP3
ENSG00000002586	chrX:2609219-2659350	NC2	SH72	228.469	207.759	-0.137087	0.17685	0.339529	No sig	CD99
ENSG00000002587	chr4:11394773-11431389	NC2	SH72	0	0.00541559	inf	1	1	No sig	HS3ST1
ENSG00000002726	chr7:150521714-150558592	NC2	SH72	0	0.00817999	inf	1	1	No sig	AOC1
ENSG00000002745	chr7:120965420-120981158	NC2	SH72	0	0.0670632	inf	1	1	No sig	WNT16
ENSG00000002746	chr7:43152197-43605600	NC2	SH72	1.01285	0.807902	-0.326173	0.5012	0.683658	No sig	HECW1
ENSG00000002822	chr7:1855428-2272878	NC2	SH72	21.9737	28.0431	0.351867	0.0666	0.165127	No sig	MAD1L1
ENSG00000002834	chr17:37026111-37078023	NC2	SH72	106.841	93.1847	-0.197301	0.02405	0.0752481	down	LASP1
ENSG00000002919	chr17:46180718-46200436	NC2	SH72	11.6949	11.8036	0.0133491	0.90895	0.957833	No sig	SNX11
ENSG00000002933	chr7:150488372-150502208	NC2	SH72	0	0	0	1	1	No sig	TMEM176A
ENSG00000003056	chr12:9066491-9102551	NC2	SH72	149.401	161.594	0.113186	0.3003	0.488293	No sig	M6PR
ENSG00000003096	chrX:117031775-117251303	NC2	SH72	0.205832	0.0227602	-3.17688	1	1	No sig	KLHL13
ENSG00000003137	chr2:72356366-72375167	NC2	SH72	7.08144	15.7875	1.15666	5e-05	0.000383024	up	CYP26B1
ENSG00000003147	chr7:8152813-8302317	NC2	SH72	2.56578	5.243	1.031	0.02395	0.0749921	up	ICA1
ENSG00000003249	chr16:90071272-90111383	NC2	SH72	3.37451	4.06032	0.266915	0.16485	0.323357	No sig	DBNDD1
ENSG00000003393	chr2:202565276-202645912	NC2	SH72	5.94353	6.96041	0.227854	0.2337	0.413077	No sig	ALS2
ENSG00000003400	chr2:202047603-202094129	NC2	SH72	1.30962	1.65591	0.338476	0.25685	0.439751	No sig	CASP10
ENSG00000003402	chr2:201980826-202041410	NC2	SH72	17.3117	22.473	0.376445	0.0872	0.202806	No sig	CFLAR
ENSG00000003436	chr2:188328956-188430487	NC2	SH72	28.5297	62.8461	1.13936	5e-05	0.000383024	up	TFPI
ENSG00000003509	chr2:37394962-37551951	NC2	SH72	17.9081	18.6918	0.0617946	0.8508	0.925761	No sig	NDUFAF7
ENSG00000003756	chr3:49977439-50156454	NC2	SH72	58.1421	58.0473	-0.00235448	0.9909	0.99659	No sig	RBM5
ENSG00000003987	chr8:17086736-17271037	NC2	SH72	0.698579	1.07958	0.627977	0.308	0.495416	No sig	MTMR7
ENSG00000003989	chr8:17354596-17428082	NC2	SH72	3.02558	10.0005	1.72479	5e-05	0.000383024	up	SLC7A2
ENSG00000004059	chr7:127220671-127242198	NC2	SH72	98.2273	82.0516	-0.259592	0.01665	0.0561818	down	ARF5
ENSG00000004139	chr17:26684603-26734215	NC2	SH72	15.8222	10.0634	-0.652827	0.16645	0.325716	No sig	SARM1
ENSG00000004142	chr17:26662627-26684545	NC2	SH72	159.609	177.454	0.152903	0.16835	0.328298	No sig	POLDIP2
ENSG00000004399	chr3:129274017-129325661	NC2	SH72	23.5286	28.5711	0.280139	0.1038	0.230136	No sig	PLXND1
ENSG00000004455	chr1:33473584-33546597	NC2	SH72	174.848	217.881	0.317446	0.0083	0.0318304	up	AK2
ENSG00000004468	chr4:15779897-15854853	NC2	SH72	0	0	0	1	1	No sig	CD38
ENSG00000004478	chr12:2904118-2914576	NC2	SH72	123.553	116.2	-0.0885123	0.348	0.538565	No sig	FKBP4
ENSG00000004487	chr1:23345940-23410182	NC2	SH72	54.6032	50.4184	-0.115037	0.2685	0.453739	No sig	KDM1A
ENSG00000004534	chr3:49977439-50156454	NC2	SH72	32.4579	32.2187	-0.0106715	0.95545	0.981571	No sig	RBM6
ENSG00000004660	chr17:3763608-3798185	NC2	SH72	5.55645	3.55802	-0.643088	5e-05	0.000383024	down	CAMKK1
ENSG00000004700	chr12:21590548-21654603	NC2	SH72	80.7765	69.6853	-0.213081	0.04235	0.116653	down	RECQL
ENSG00000004766	chr7:92861652-92988338	NC2	SH72	10.0405	11.4311	0.18713	0.25615	0.438795	No sig	CCDC132
ENSG00000004776	chr19:36245468-36248980	NC2	SH72	0.326975	0.308316	-0.0847683	1	1	No sig	HSPB6
ENSG00000004777	chr19:36265433-36279724	NC2	SH72	2.55633	1.50757	-0.761846	0.0119	0.0428753	down	ARHGAP33
ENSG00000004779	chr16:23592322-23607677	NC2	SH72	181.81	199.948	0.137197	0.13385	0.278152	No sig	NDUFAB1
ENSG00000004799	chr7:95212810-95225803	NC2	SH72	5.52747	4.15272	-0.412562	0.0247	0.0767007	down	PDK4
ENSG00000004809	chr6:110745889-110797844	NC2	SH72	0	0	0	1	1	No sig	SLC22A16
ENSG00000004838	chr3:50378540-50384283	NC2	SH72	0.53764	0.536961	-0.0018236	1	1	No sig	ZMYND10
ENSG00000004846	chr7:20654829-20816658	NC2	SH72	0.00485699	0	#NAME?	1	1	No sig	ABCB5
ENSG00000004848	chrX:25021810-25034065	NC2	SH72	0	0	0	1	1	No sig	ARX
ENSG00000004864	chr7:95749531-95951459	NC2	SH72	17.9421	22.2864	0.312816	0.00535	0.0219148	up	SLC25A13
ENSG00000004866	chr7:116593291-116870157	NC2	SH72	27.8169	15.1428	-0.877332	5e-05	0.000383024	down	ST7
ENSG00000004897	chr17:45195068-45266788	NC2	SH72	38.2756	38.168	-0.00406156	0.9773	0.99017	No sig	CDC27
ENSG00000004939	chr17:42325752-42355825	NC2	SH72	0	0.0040201	inf	1	1	No sig	SLC4A1
ENSG00000004948	chr7:93053798-93204042	NC2	SH72	0.0464758	0.0344197	-0.433244	1	1	No sig	CALCR
ENSG00000004961	chrX:11129420-11683821	NC2	SH72	76.8102	82.4535	0.102282	0.28265	0.468574	No sig	HCCS
ENSG00000004975	chr17:7128659-7137864	NC2	SH72	31.7744	33.4629	0.0746997	0.5109	0.69149	No sig	DVL2
ENSG00000005001	chr16:2902727-2908171	NC2	SH72	0	0.130985	inf	1	1	No sig	PRSS22
ENSG00000005007	chr19:18942746-18979045	NC2	SH72	38.7046	44.4344	0.199169	0.05325	0.139216	No sig	UPF1
ENSG00000005020	chr7:26706680-27034858	NC2	SH72	9.31458	14.1886	0.607166	0.001	0.00543051	up	SKAP2
ENSG00000005022	chrX:118602362-118605282	NC2	SH72	353.186	277.105	-0.349999	5e-05	0.000383024	down	SLC25A5
ENSG00000005059	chr4:110481360-110624739	NC2	SH72	23.6317	18.4383	-0.358019	0.15315	0.307218	No sig	CCDC109B
ENSG00000005073	chr7:27221128-27224842	NC2	SH72	6.19596	8.94942	0.530466	5e-05	0.000383024	up	HOXA11
ENSG00000005075	chr7:102105375-102119354	NC2	SH72	60.0738	63.2671	0.0747197	0.566	0.736996	No sig	POLR2J
ENSG00000005100	chr17:5185557-5372380	NC2	SH72	18.225	19.9552	0.130843	0.59935	0.761046	No sig	DHX33
ENSG00000005102	chr17:41717755-41739322	NC2	SH72	5.76752	3.00307	-0.941516	5e-05	0.000383024	down	MEOX1
ENSG00000005108	chr7:11409983-11871824	NC2	SH72	0	0	0	1	1	No sig	THSD7A
ENSG00000005156	chr17:33254877-33332083	NC2	SH72	12.7644	13.796	0.112124	0.6024	0.763447	No sig	LIG3
ENSG00000005175	chr12:48057069-48099844	NC2	SH72	34.6331	44.1766	0.351132	0.03015	0.0894963	up	RPAP3
ENSG00000005187	chr16:20621564-20936328	NC2	SH72	0.4091	0.778163	0.927619	0.11365	0.245858	No sig	ACSM3
ENSG00000005189	chr16:20621564-20936328	NC2	SH72	10.2627	7.303	-0.490847	0.1074	0.236257	No sig	AC004381.6
ENSG00000005194	chr16:57462080-57495187	NC2	SH72	38.837	31.1262	-0.3193	0.0851	0.198931	No sig	CIAPIN1
ENSG00000005238	chr9:35104108-35116338	NC2	SH72	9.72685	7.76611	-0.324781	0.0097	0.0363003	down	FAM214B
ENSG00000005243	chr17:46103532-46115392	NC2	SH72	20.9621	66.9088	1.67441	5e-05	0.000383024	up	COPZ2
ENSG00000005249	chr7:106685093-106802256	NC2	SH72	0.0301803	0.0267436	-0.174414	1	1	No sig	PRKAR2B
ENSG00000005302	chrX:11776277-11793870	NC2	SH72	35.2227	34.5761	-0.026733	0.87175	0.936869	No sig	MSL3
ENSG00000005339	chr16:3775054-3930727	NC2	SH72	17.1717	16.1496	-0.0885342	0.59485	0.75774	No sig	CREBBP
ENSG00000005379	chr17:56378591-56406152	NC2	SH72	0	0	0	1	1	No sig	BZRAP1
ENSG00000005381	chr17:56347216-56358296	NC2	SH72	0	0	0	1	1	No sig	MPO
ENSG00000005421	chr7:94926987-95025680	NC2	SH72	0.0991582	0.00918299	-3.4327	1	1	No sig	PON1
ENSG00000005436	chr2:75873908-75938115	NC2	SH72	13.8704	14.8572	0.0991495	0.68155	0.820363	No sig	GCFC2
ENSG00000005448	chr2:74648804-74652882	NC2	SH72	59.8861	52.0826	-0.201418	0.0466	0.12565	down	WDR54
ENSG00000005469	chr7:86974996-87029111	NC2	SH72	8.15841	4.24208	-0.943517	5e-05	0.000383024	down	CROT
ENSG00000005471	chr7:87031012-87109751	NC2	SH72	0	0	0	1	1	No sig	ABCB4
ENSG00000005483	chr7:104654625-105039755	NC2	SH72	11.1663	10.1939	-0.131441	0.3964	0.588966	No sig	KMT2E
ENSG00000005486	chr7:75471919-75518244	NC2	SH72	23.6916	33.6787	0.50746	5e-05	0.000383024	up	RHBDD2
ENSG00000005513	chr16:1031807-1036979	NC2	SH72	0	0	0	1	1	No sig	SOX8
ENSG00000005700	chr6:82879699-82957471	NC2	SH72	32.3935	33.3794	0.0432547	0.64655	0.795516	No sig	IBTK
ENSG00000005801	chr11:3360490-3400448	NC2	SH72	27.7829	37.6748	0.439402	0.0007	0.00400689	up	ZNF195
ENSG00000005810	chr13:77618791-77901185	NC2	SH72	13.8701	16.0019	0.20626	0.4076	0.599637	No sig	MYCBP2
ENSG00000005812	chr13:77564794-77601330	NC2	SH72	21.6141	18.939	-0.190615	0.1798	0.343224	No sig	FBXL3
ENSG00000005844	chr16:30483978-30534506	NC2	SH72	0	0	0	1	1	No sig	ITGAL
ENSG00000005882	chr17:48172100-48207246	NC2	SH72	46.6771	29.419	-0.665968	5e-05	0.000383024	down	PDK2
ENSG00000005884	chr17:48133331-48167845	NC2	SH72	86.8359	110.011	0.341283	0.0108	0.0396149	up	ITGA3
ENSG00000005889	chrX:24167289-24234372	NC2	SH72	17.0829	15.7949	-0.113095	0.414	0.605744	No sig	ZFX
ENSG00000005893	chrX:119561681-119603220	NC2	SH72	49.9902	49.2996	-0.0200712	0.842	0.92085	No sig	LAMP2
ENSG00000005955	chr17:34900736-34946278	NC2	SH72	49.3822	44.4526	-0.151723	0.2351	0.414782	No sig	GGNBP2
ENSG00000005961	chr17:42449547-42466873	NC2	SH72	1.36494	1.19134	-0.196249	0.6679	0.811106	No sig	ITGA2B
ENSG00000005981	chr7:95107755-95169544	NC2	SH72	0	0	0	1	1	No sig	ASB4
ENSG00000006007	chr16:19513014-19533467	NC2	SH72	60.8959	48.367	-0.332321	0.0065	0.0258809	down	GDE1
ENSG00000006015	chr19:18682539-18731849	NC2	SH72	113.583	86.5772	-0.391684	0.2261	0.403559	No sig	C19orf60
ENSG00000006016	chr19:18682539-18731849	NC2	SH72	6.66048	5.99513	-0.151836	0.8248	0.910669	No sig	CRLF1
ENSG00000006025	chr17:45884737-45899200	NC2	SH72	3.01175	3.03581	0.0114794	0.95115	0.980028	No sig	OSBPL7
ENSG00000006042	chr17:31254927-31272124	NC2	SH72	0	0	0	1	1	No sig	TMEM98
ENSG00000006047	chr17:7184985-7197934	NC2	SH72	0.284428	0.384338	0.434314	1	1	No sig	YBX2
ENSG00000006059	chr17:39502343-39507064	NC2	SH72	0	0	0	1	1	No sig	KRT33A
ENSG00000006071	chr11:17414431-17498449	NC2	SH72	0	0.270596	inf	1	1	No sig	ABCC8
ENSG00000006074	chr17:34391639-34399392	NC2	SH72	0	0	0	1	1	No sig	CCL18
ENSG00000006075	chr17:34415601-34417515	NC2	SH72	0	0.0415	inf	1	1	No sig	CCL3
ENSG00000006114	chr17:35874899-35969544	NC2	SH72	8.32497	10.5788	0.345655	0.0551	0.142907	No sig	SYNRG
ENSG00000006116	chr16:24266873-24374122	NC2	SH72	0.00820271	0	#NAME?	1	1	No sig	CACNG3
ENSG00000006118	chr11:60691934-60720002	NC2	SH72	19.6363	45.6205	1.21616	5e-05	0.000383024	up	TMEM132A
ENSG00000006125	chr17:33901813-34053436	NC2	SH72	75.7998	77.0111	0.0228725	0.82895	0.913704	No sig	AP2B1
ENSG00000006128	chr7:97361219-97369784	NC2	SH72	0	0	0	1	1	No sig	TAC1
ENSG00000006194	chr16:3313742-3368852	NC2	SH72	21.6217	23.2741	0.106249	0.50215	0.684509	No sig	ZNF263
ENSG00000006210	chr16:57406369-57418960	NC2	SH72	0.010952	0.0367997	1.7485	1	1	No sig	CX3CL1
ENSG00000006282	chr17:48609903-48633213	NC2	SH72	43.2075	45.202	0.0651046	0.5897	0.753675	No sig	SPATA20
ENSG00000006283	chr17:48638428-48704835	NC2	SH72	0.491413	0.34404	-0.514358	1	1	No sig	CACNA1G
ENSG00000006327	chr16:3064712-3072384	NC2	SH72	123.251	167.702	0.444298	0.1964	0.365726	No sig	TNFRSF12A
ENSG00000006377	chr7:96634859-96640351	NC2	SH72	0.227306	0.159462	-0.51142	1	1	No sig	DLX6
ENSG00000006432	chr14:71189242-71276251	NC2	SH72	5.66689	4.79362	-0.241443	0.04875	0.130116	down	MAP3K9
ENSG00000006451	chr7:39663081-39747723	NC2	SH72	28.1857	34.0594	0.273089	0.0053	0.0217604	up	RALA
ENSG00000006453	chr7:97881690-98030380	NC2	SH72	16.3574	22.0423	0.43033	0.01945	0.0636195	up	BAIAP2L1
ENSG00000006459	chr7:139784545-139876835	NC2	SH72	1.23283	2.7761	1.17108	5e-05	0.000383024	up	KDM7A
ENSG00000006468	chr7:13930852-14031050	NC2	SH72	0.0179021	0.165296	3.20685	1	1	No sig	ETV1
ENSG00000006530	chr7:141250988-141355044	NC2	SH72	20.2958	19.0485	-0.0915048	0.4216	0.612235	No sig	AGK
ENSG00000006534	chr11:67776047-67796744	NC2	SH72	55.3046	31.7682	-0.799816	5e-05	0.000383024	down	ALDH3B1
ENSG00000006555	chr1:55245384-55266940	NC2	SH72	0	0	0	1	1	No sig	TTC22
ENSG00000006576	chr7:77428121-77586818	NC2	SH72	21.7113	30.6829	0.498989	0.00035	0.00219628	up	PHTF2
ENSG00000006606	chr7:75398850-75419214	NC2	SH72	1.6019	2.61575	0.707436	0.07955	0.188844	No sig	CCL26
ENSG00000006607	chr2:242295657-242449145	NC2	SH72	8.50025	6.13633	-0.470129	0.07165	0.17447	No sig	FARP2
ENSG00000006611	chr11:17515441-17565963	NC2	SH72	0	0	0	1	1	No sig	USH1C
ENSG00000006625	chr7:30536236-30591095	NC2	SH72	116.608	89.7089	-0.378345	5e-05	0.000383024	down	GGCT
ENSG00000006634	chr7:87462882-87538856	NC2	SH72	18.7982	13.4703	-0.480804	0.0057	0.0231343	down	DBF4
ENSG00000006638	chr19:3594503-3606838	NC2	SH72	6.06537	3.86307	-0.650847	5e-05	0.000383024	down	TBXA2R
ENSG00000006652	chr7:112063022-112131117	NC2	SH72	36.1647	50.4927	0.481494	5e-05	0.000383024	up	IFRD1
ENSG00000006659	chr19:40194945-40200084	NC2	SH72	0	0	0	1	1	No sig	LGALS14
ENSG00000006695	chr17:13972812-14111994	NC2	SH72	12.449	11.7605	-0.0820804	0.48255	0.667338	No sig	COX10
ENSG00000006704	chr7:73868119-74016931	NC2	SH72	23.5572	20.34	-0.211853	0.03925	0.109898	down	GTF2IRD1
ENSG00000006712	chr19:39876491-39881835	NC2	SH72	23.3265	24.149	0.0499963	0.6631	0.807414	No sig	PAF1
ENSG00000006715	chr7:38762562-38971994	NC2	SH72	14.669	14.1409	-0.0528953	0.73905	0.858782	No sig	VPS41
ENSG00000006740	chr17:12692855-12894960	NC2	SH72	5.44718	5.31462	-0.035541	0.81605	0.906297	No sig	ARHGAP44
ENSG00000006744	chr17:12895707-12921504	NC2	SH72	59.1361	53.0865	-0.155695	0.24145	0.42172	No sig	ELAC2
ENSG00000006747	chr7:12610202-12693228	NC2	SH72	11.1728	2.22537	-2.32788	5e-05	0.000383024	down	SCIN
ENSG00000006756	chrX:2822010-2847392	NC2	SH72	0	0	0	1	1	No sig	ARSD
ENSG00000006757	chrX:7866287-7895780	NC2	SH72	0	0	0	1	1	No sig	PNPLA4
ENSG00000006788	chr17:10201400-10276447	NC2	SH72	0	0	0	1	1	No sig	MYH13
ENSG00000006831	chr12:1797739-1897844	NC2	SH72	38.6191	57.1201	0.564682	5e-05	0.000383024	up	ADIPOR2
ENSG00000006837	chr5:133450401-133706738	NC2	SH72	1.02508	1.98671	0.954645	0.2021	0.373457	No sig	CDKL3
ENSG00000007001	chr2:158733213-158992666	NC2	SH72	0	0	0	1	1	No sig	UPP2
ENSG00000007038	chr16:2867163-2876305	NC2	SH72	127.066	161.498	0.34594	0.0017	0.00847059	up	PRSS21
ENSG00000007047	chr19:45582452-45808541	NC2	SH72	3.07844	3.69434	0.263117	0.29425	0.481553	No sig	MARK4
ENSG00000007062	chr4:15961865-16086001	NC2	SH72	0.0675364	0.0192363	-1.81184	1	1	No sig	PROM1
ENSG00000007080	chr19:18043824-18054800	NC2	SH72	95.3262	101.705	0.0934453	0.30705	0.494465	No sig	CCDC124
ENSG00000007129	chr19:42055885-42093197	NC2	SH72	0	0.0350877	inf	1	1	No sig	CEACAM21
ENSG00000007168	chr17:2496503-2588909	NC2	SH72	64.9232	72.1686	0.152638	0.2899	0.476234	No sig	PAFAH1B1
ENSG00000007171	chr17:26083791-26221778	NC2	SH72	0	0	0	1	1	No sig	NOS2
ENSG00000007174	chr17:11501747-11873065	NC2	SH72	0	0	0	1	1	No sig	DNAH9
ENSG00000007202	chr17:26941457-26972472	NC2	SH72	58.0931	60.3641	0.0553217	0.6548	0.801008	No sig	KIAA0100
ENSG00000007216	chr17:26782769-26941218	NC2	SH72	0	0	0	1	1	No sig	SLC13A2
ENSG00000007237	chr17:9813925-10101868	NC2	SH72	2.25025	1.42339	-0.660754	0.056	0.144395	No sig	GAS7
ENSG00000007255	chr19:45582452-45808541	NC2	SH72	9.07091	9.72572	0.100558	0.7999	0.896441	No sig	TRAPPC6A
ENSG00000007264	chr19:3777970-3802127	NC2	SH72	0.242375	0.287883	0.248243	1	1	No sig	MATK
ENSG00000007306	chr19:42177234-42210895	NC2	SH72	0	0	0	1	1	No sig	CEACAM7
ENSG00000007312	chr17:62006099-62009714	NC2	SH72	0	0.019966	inf	1	1	No sig	CD79B
ENSG00000007314	chr17:62015913-62050278	NC2	SH72	0.62628	2.52493	2.01137	0.0005	0.00298626	up	SCN4A
ENSG00000007341	chr1:113009162-113214241	NC2	SH72	12.922	13.732	0.0877132	0.8046	0.899349	No sig	ST7L
ENSG00000007350	chrX:153524023-153558700	NC2	SH72	0.0111938	0.011713	0.065409	1	1	No sig	TKTL1
ENSG00000007372	chr11:31806339-32127301	NC2	SH72	0.135791	0.115884	-0.228701	1	1	No sig	PAX6
ENSG00000007376	chr16:834973-850737	NC2	SH72	33.3487	36.8659	0.144655	0.35725	0.547545	No sig	RPUSD1
ENSG00000007384	chr16:108057-126354	NC2	SH72	5.58137	9.12841	0.709742	5e-05	0.000383024	up	RHBDF1
ENSG00000007392	chr16:238967-279462	NC2	SH72	19.582	18.2187	-0.104113	0.3464	0.537028	No sig	LUC7L
ENSG00000007402	chr3:50384760-50541675	NC2	SH72	0.0309625	0.0609273	0.976568	1	1	No sig	CACNA2D2
ENSG00000007516	chr16:1383601-1401912	NC2	SH72	0.687021	1.28129	0.899174	0.1162	0.250369	No sig	BAIAP3
ENSG00000007520	chr16:1383601-1401912	NC2	SH72	61.243	75.8242	0.308115	0.0013	0.00679456	up	TSR3
ENSG00000007541	chr16:616994-634136	NC2	SH72	36.8758	43.9031	0.251648	0.0246	0.0765052	up	PIGQ
ENSG00000007545	chr16:1662325-1752281	NC2	SH72	8.70138	10.4032	0.257717	0.3461	0.536899	No sig	CRAMP1L
ENSG00000007866	chr6:35441373-35464853	NC2	SH72	7.23966	6.22406	-0.218065	0.12505	0.264108	No sig	TEAD3
ENSG00000007908	chr1:169631244-169863408	NC2	SH72	0	0	0	1	1	No sig	SELE
ENSG00000007923	chr1:6684925-6761984	NC2	SH72	28.3446	22.6308	-0.324791	0.00535	0.0219148	down	DNAJC11
ENSG00000007933	chr1:171060017-171086959	NC2	SH72	0	0	0	1	1	No sig	FMO3
ENSG00000007944	chr6:16129355-16148479	NC2	SH72	3.93109	6.1206	0.638745	5e-05	0.000383024	up	MYLIP
ENSG00000007952	chrX:100098312-100129334	NC2	SH72	0	0	0	1	1	No sig	NOX1
ENSG00000007968	chr1:23832921-23857712	NC2	SH72	24.0945	20.9042	-0.204909	0.34195	0.532864	No sig	E2F2
ENSG00000008018	chr6:170844204-170862429	NC2	SH72	317.529	255.698	-0.312447	0.00035	0.00219628	down	PSMB1
ENSG00000008056	chrX:47420515-47479252	NC2	SH72	0.0073628	0.0195298	1.40735	1	1	No sig	SYN1
ENSG00000008083	chr6:15246526-15522252	NC2	SH72	7.07674	8.20394	0.213232	0.0139	0.0487622	up	JARID2
ENSG00000008086	chrX:18443702-18690229	NC2	SH72	0.982279	0.94056	-0.0626128	0.76225	0.872884	No sig	CDKL5
ENSG00000008118	chr1:209757061-209787283	NC2	SH72	0.0103328	0.132038	3.67565	1	1	No sig	CAMK1G
ENSG00000008128	chr1:1634168-1655766	NC2	SH72	32.1808	36.9259	0.198436	0.16335	0.321228	No sig	CDK11A
ENSG00000008130	chr1:1682670-1711896	NC2	SH72	41.7372	40.9792	-0.0264412	0.86455	0.933939	No sig	NADK
ENSG00000008196	chr6:50786435-50815326	NC2	SH72	0	0	0	1	1	No sig	TFAP2B
ENSG00000008197	chr6:50681540-50740701	NC2	SH72	0	0	0	1	1	No sig	TFAP2D
ENSG00000008226	chr3:38080695-38178733	NC2	SH72	0	0.0109796	inf	1	1	No sig	DLEC1
ENSG00000008256	chr7:6201406-6312275	NC2	SH72	22.4059	24.0585	0.102668	0.3604	0.550941	No sig	CYTH3
ENSG00000008277	chr7:87563457-87832204	NC2	SH72	3.22237	4.57857	0.506776	0.03605	0.102868	up	ADAM22
ENSG00000008282	chr7:105730948-105753022	NC2	SH72	73.4068	60.0688	-0.289297	0.00195	0.00951345	down	SYPL1
ENSG00000008283	chr17:61509664-61523739	NC2	SH72	30.2938	29.7228	-0.0274501	0.83445	0.917317	No sig	CYB561
ENSG00000008294	chr17:49039534-49198226	NC2	SH72	25.8074	29.7339	0.204325	0.19115	0.358591	No sig	SPAG9
ENSG00000008300	chr3:48673901-48700348	NC2	SH72	13.9671	12.811	-0.124658	0.5008	0.68327	No sig	CELSR3
ENSG00000008311	chr7:121715700-121784334	NC2	SH72	0	0	0	1	1	No sig	AASS
ENSG00000008323	chr12:6419601-6437672	NC2	SH72	1.30747	1.30655	-0.00101787	0.99765	0.999179	No sig	PLEKHG6
ENSG00000008324	chr3:42589460-42690227	NC2	SH72	31.301	29.3556	-0.0925726	0.79375	0.892973	No sig	SS18L2
ENSG00000008382	chr19:4343523-4360083	NC2	SH72	6.8897	6.26689	-0.136692	0.4191	0.610178	No sig	MPND
ENSG00000008394	chr12:16500075-16763528	NC2	SH72	568.966	446.312	-0.35029	0.00025	0.0016273	down	MGST1
ENSG00000008405	chr12:107385141-107487607	NC2	SH72	13.9864	15.8746	0.182699	0.1003	0.224587	No sig	CRY1
ENSG00000008438	chr19:46498338-46526323	NC2	SH72	0	0.190319	inf	1	1	No sig	PGLYRP1
ENSG00000008441	chr19:13106421-13209610	NC2	SH72	10.3845	9.7327	-0.0935146	0.67555	0.816474	No sig	NFIX
ENSG00000008513	chr8:134467090-134584183	NC2	SH72	6.16383	6.32164	0.0364701	0.85255	0.927095	No sig	ST3GAL1
ENSG00000008516	chr16:3096681-3110727	NC2	SH72	0.660617	0.796774	0.270356	0.5761	0.744047	No sig	MMP25
ENSG00000008517	chr16:3115297-3131908	NC2	SH72	0.200162	1.41498	2.82153	5e-05	0.000383024	up	IL32
ENSG00000008710	chr16:2089815-2185899	NC2	SH72	53.9328	67.1485	0.316193	0.231	0.41006	No sig	PKD1
ENSG00000008735	chr22:51007289-51052409	NC2	SH72	0.119371	0.233562	0.968349	1	1	No sig	MAPK8IP2
ENSG00000008838	chr17:38175349-38256978	NC2	SH72	45.9197	34.3767	-0.41768	0.0236	0.0741962	down	MED24
ENSG00000008853	chr8:22570768-22926692	NC2	SH72	18.0687	21.3	0.237362	0.2215	0.39816	No sig	RHOBTB2
ENSG00000008869	chr2:37195525-37311485	NC2	SH72	6.42669	8.15469	0.343553	0.01005	0.0374179	up	HEATR5B
ENSG00000008952	chr3:169684422-169716161	NC2	SH72	46.875	56.5871	0.271655	0.03565	0.101938	up	SEC62
ENSG00000008988	chr8:56979853-56987069	NC2	SH72	1004.94	802.95	-0.323726	0.0004	0.0024614	down	RPS20
ENSG00000009307	chr1:115259533-115301297	NC2	SH72	202.961	160.194	-0.341379	0.00025	0.0016273	down	CSDE1
ENSG00000009335	chr7:156931606-157062066	NC2	SH72	51.3028	58.1114	0.179783	0.05165	0.136038	No sig	UBE3C
ENSG00000009413	chr6:111620233-111804918	NC2	SH72	10.9127	10.2402	-0.0917596	0.65025	0.798025	No sig	REV3L
ENSG00000009694	chrX:123094061-124097666	NC2	SH72	0.0044635	0.0132745	1.57241	1	1	No sig	TENM1
ENSG00000009709	chr1:18957499-19075360	NC2	SH72	0	0	0	1	1	No sig	PAX7
ENSG00000009724	chr1:11086579-11107290	NC2	SH72	0.421788	0.455157	0.109844	1	1	No sig	MASP2
ENSG00000009765	chr6:150690027-150727105	NC2	SH72	0	0	0	1	1	No sig	IYD
ENSG00000009780	chr1:28052489-28089633	NC2	SH72	4.15127	4.04239	-0.0383455	0.83145	0.915618	No sig	FAM76A
ENSG00000009790	chr1:209929376-209957904	NC2	SH72	1.14344	2.34162	1.03412	0.00365	0.0159367	up	TRAF3IP3
ENSG00000009830	chr14:77741298-77797940	NC2	SH72	18.0578	11.6573	-0.631391	0.0029	0.013197	down	POMT2
ENSG00000009844	chr6:142468366-142545826	NC2	SH72	23.3482	18.3252	-0.349482	0.0012	0.00635231	down	VTA1
ENSG00000009950	chr7:73007523-73038873	NC2	SH72	27.7861	22.9725	-0.274458	0.0661	0.164084	No sig	MLXIPL
ENSG00000009954	chr7:72854727-72936608	NC2	SH72	36.2046	33.8756	-0.0959245	0.2759	0.461793	No sig	BAZ1B
ENSG00000010017	chr6:13615558-13711796	NC2	SH72	37.5086	33.9627	-0.14327	0.354	0.543851	No sig	RANBP9
ENSG00000010030	chr6:36322418-36356164	NC2	SH72	0	0	0	1	1	No sig	ETV7
ENSG00000010072	chr1:231468479-231490769	NC2	SH72	12.6738	13.0029	0.0369855	0.79895	0.895944	No sig	SPRTN
ENSG00000010165	chr1:171750787-171783163	NC2	SH72	27.7143	27.0923	-0.0327494	0.80475	0.89941	No sig	METTL13
ENSG00000010219	chr12:4671369-4960277	NC2	SH72	19.4531	23.6583	0.28235	0.35265	0.542576	No sig	DYRK4
ENSG00000010244	chr17:30677135-30708905	NC2	SH72	121.914	102.823	-0.245698	0.01575	0.0537452	down	ZNF207
ENSG00000010256	chr3:48636434-48648409	NC2	SH72	196.965	218.636	0.150594	0.1792	0.342501	No sig	UQCRC1
ENSG00000010270	chr7:38217823-38270272	NC2	SH72	25.1859	35.8558	0.509591	5e-05	0.000383024	up	STARD3NL
ENSG00000010278	chr12:6308880-6347425	NC2	SH72	184.567	183.826	-0.00580642	0.9515	0.980062	No sig	CD9
ENSG00000010282	chr3:42734154-42846023	NC2	SH72	0	0	0	1	1	No sig	HHATL
ENSG00000010292	chr12:6601149-6641121	NC2	SH72	131.03	81.2142	-0.690094	5e-05	0.000383024	down	NCAPD2
ENSG00000010295	chr12:6647540-6665239	NC2	SH72	0.0549217	0.0888002	0.693187	1	1	No sig	IFFO1
ENSG00000010310	chr19:46171501-46186982	NC2	SH72	0.693972	1.1079	0.67488	0.19765	0.367446	No sig	GIPR
ENSG00000010318	chr3:52444672-52457657	NC2	SH72	2.39559	2.99573	0.322525	0.1915	0.35903	No sig	PHF7
ENSG00000010319	chr3:52467068-52479101	NC2	SH72	0.198238	0.251741	0.34471	1	1	No sig	SEMA3G
ENSG00000010322	chr3:52489133-52527087	NC2	SH72	15.4801	16.2062	0.0661297	0.71715	0.843942	No sig	NISCH
ENSG00000010327	chr3:52529353-52742182	NC2	SH72	0.0455722	0.0298783	-0.609055	1	1	No sig	STAB1
ENSG00000010361	chr19:50270224-50320633	NC2	SH72	2.36699	1.58933	-0.574635	0.2752	0.461286	No sig	FUZ
ENSG00000010379	chr12:329788-372039	NC2	SH72	0.35677	0.369007	0.0486533	1	1	No sig	SLC6A13
ENSG00000010404	chrX:148558520-148615470	NC2	SH72	18.3629	18.1876	-0.0138371	0.92395	0.965848	No sig	IDS
ENSG00000010438	chr9:33750514-33799230	NC2	SH72	0.378201	2.89121	2.93445	0.00025	0.0016273	up	PRSS3
ENSG00000010539	chr16:3272324-3286221	NC2	SH72	10.5348	10.5488	0.00191941	0.98855	0.995947	No sig	ZNF200
ENSG00000010610	chr12:6896023-6929974	NC2	SH72	0.0188174	0	#NAME?	1	1	No sig	CD4
ENSG00000010626	chr12:6976282-7032861	NC2	SH72	8.52407	7.19417	-0.244714	0.68595	0.823002	No sig	LRRC23
ENSG00000010671	chrX:100604434-100641183	NC2	SH72	0	0.0572307	inf	1	1	No sig	BTK
ENSG00000010704	chr6:26087508-26098571	NC2	SH72	13.6022	13.8163	0.0225355	0.8765	0.939493	No sig	HFE
ENSG00000010803	chr1:41492871-41707826	NC2	SH72	9.61188	12.1329	0.336031	0.02695	0.0819616	up	SCMH1
ENSG00000010810	chr6:111981534-112194655	NC2	SH72	14.4934	31.4722	1.11868	5e-05	0.000383024	up	FYN
ENSG00000010818	chr6:143072603-143266338	NC2	SH72	2.49645	5.09192	1.02833	5e-05	0.000383024	up	HIVEP2
ENSG00000010932	chr1:171217637-171255117	NC2	SH72	0	0	0	1	1	No sig	FMO1
ENSG00000011007	chr1:24069644-24088549	NC2	SH72	19.0339	15.6594	-0.281543	0.0042	0.0179151	down	TCEB3
ENSG00000011009	chr1:24117459-24122029	NC2	SH72	53.2836	67.4646	0.340441	0.0008	0.0044779	up	LYPLA2
ENSG00000011021	chr1:11821843-11903201	NC2	SH72	3.93829	4.33741	0.139263	0.4261	0.616745	No sig	CLCN6
ENSG00000011028	chr17:60704761-60770958	NC2	SH72	49.0749	52.8465	0.106823	0.34945	0.539798	No sig	MRC2
ENSG00000011052	chr17:49230896-49249108	NC2	SH72	13.2901	17.9235	0.431502	0.60645	0.766715	No sig	NME2
ENSG00000011083	chr5:149569519-149669854	NC2	SH72	0.105106	0.0841511	-0.320791	1	1	No sig	SLC6A7
ENSG00000011105	chr12:3186520-3395730	NC2	SH72	5.68106	4.19192	-0.438551	0.08755	0.203353	No sig	TSPAN9
ENSG00000011114	chr14:93703895-93799438	NC2	SH72	8.19534	7.85906	-0.0604466	0.73605	0.85642	No sig	BTBD7
ENSG00000011132	chr19:3750816-3761697	NC2	SH72	13.0684	16.0398	0.295572	0.0251	0.0776508	up	APBA3
ENSG00000011143	chr17:56282802-56345879	NC2	SH72	18.4087	12.9812	-0.503962	0.0001	0.000718503	down	MKS1
ENSG00000011198	chr3:43328003-43775863	NC2	SH72	29.4413	36.9884	0.329234	0.04175	0.11536	up	ABHD5
ENSG00000011201	chrX:8496914-8700227	NC2	SH72	0	0	0	1	1	No sig	KAL1
ENSG00000011243	chr19:15490858-15529952	NC2	SH72	31.6085	37.392	0.242419	0.0633	0.158853	No sig	AKAP8L
ENSG00000011258	chr17:49254785-49337524	NC2	SH72	9.20231	11.4108	0.310328	0.0066	0.0262033	up	MBTD1
ENSG00000011260	chr17:49337888-49375297	NC2	SH72	53.5362	37.9212	-0.497511	5e-05	0.000383024	down	UTP18
ENSG00000011275	chr7:5659677-5821370	NC2	SH72	11.4112	13.7653	0.27059	0.01945	0.0636195	up	RNF216
ENSG00000011295	chr17:15879873-16256970	NC2	SH72	31.4333	36.7226	0.224375	0.29415	0.481453	No sig	TTC19
ENSG00000011304	chr19:797074-812327	NC2	SH72	179.294	167.689	-0.0965424	0.3679	0.55882	No sig	PTBP1
ENSG00000011332	chr19:38701645-38720354	NC2	SH72	1.81859	1.60399	-0.181151	0.528	0.706748	No sig	DPF1
ENSG00000011347	chr11:61282784-61348620	NC2	SH72	1.63451	1.95317	0.256962	0.1187	0.25412	No sig	SYT7
ENSG00000011376	chr3:45429997-45590913	NC2	SH72	17.5574	16.6287	-0.0784017	0.6553	0.801461	No sig	LARS2
ENSG00000011405	chr11:17095935-17229530	NC2	SH72	17.2193	22.1813	0.365318	0.27675	0.462258	No sig	PIK3C2A
ENSG00000011422	chr19:44150246-44174699	NC2	SH72	31.3832	28.0651	-0.161214	0.0669	0.165705	No sig	PLAUR
ENSG00000011426	chr7:36363829-36493400	NC2	SH72	132.412	88.7359	-0.57744	5e-05	0.000383024	down	ANLN
ENSG00000011451	chr19:15532318-15560762	NC2	SH72	20.6969	19.3098	-0.100083	0.31035	0.497967	No sig	WIZ
ENSG00000011454	chr9:125703111-125867145	NC2	SH72	23.7055	33.3544	0.492651	5e-05	0.000383024	up	RABGAP1
ENSG00000011465	chr12:91539024-91576900	NC2	SH72	19.0008	3.75257	-2.34011	5e-05	0.000383024	down	DCN
ENSG00000011478	chr19:46190711-46207247	NC2	SH72	12.0641	12.1965	0.0157439	0.9527	0.980809	No sig	QPCTL
ENSG00000011485	chr19:46850250-46896238	NC2	SH72	49.3863	44.5923	-0.147315	0.23575	0.415336	No sig	PPP5C
ENSG00000011523	chr2:65283499-65357240	NC2	SH72	4.05158	4.32439	0.0940127	0.71185	0.839098	No sig	CEP68
ENSG00000011566	chr2:39476406-39664453	NC2	SH72	12.8335	13.3008	0.051594	0.6984	0.830158	No sig	MAP4K3
ENSG00000011590	chr19:36195428-36207940	NC2	SH72	0.0135543	0.228304	4.07414	1	1	No sig	ZBTB32
ENSG00000011600	chr19:36395302-36399197	NC2	SH72	0	0	0	1	1	No sig	TYROBP
ENSG00000011638	chr16:20944432-21191937	NC2	SH72	15.1679	10.5033	-0.53018	0.0002	0.00135155	down	TMEM159
ENSG00000011677	chrX:151334705-151619830	NC2	SH72	0.129925	0.0498899	-1.38086	1	1	No sig	GABRA3
ENSG00000012048	chr17:41196311-41277500	NC2	SH72	18.679	19.6394	0.0723319	0.63495	0.787047	No sig	BRCA1
ENSG00000012061	chr19:45882891-45982086	NC2	SH72	25.5104	23.8176	-0.0990614	0.60895	0.768367	No sig	ERCC1
ENSG00000012124	chr19:35810163-35838258	NC2	SH72	3.47381	6.0196	0.793146	0.0002	0.00135155	up	CD22
ENSG00000012174	chrX:21857753-21903542	NC2	SH72	35.6873	42.5049	0.252221	0.00875	0.0332677	up	MBTPS2
ENSG00000012211	chrX:49028272-49042845	NC2	SH72	15.1818	11.5648	-0.3926	0.06495	0.161976	No sig	PRICKLE3
ENSG00000012223	chr3:46477135-46526724	NC2	SH72	0	0	0	1	1	No sig	LTF
ENSG00000012232	chr8:28457985-28613116	NC2	SH72	14.2805	20.5516	0.525199	0.00275	0.0126257	up	EXTL3
ENSG00000012504	chr12:100867485-100958191	NC2	SH72	0	0.0811201	inf	1	1	No sig	NR1H4
ENSG00000012660	chr6:53132195-53213947	NC2	SH72	156.089	125.216	-0.317948	0.00115	0.00613218	down	ELOVL5
ENSG00000012779	chr10:45869660-45941561	NC2	SH72	2.79093	5.59223	1.00268	0.0032	0.0143306	up	ALOX5
ENSG00000012817	chrY:21865750-21906825	NC2	SH72	0	0	0	1	1	No sig	KDM5D
ENSG00000012822	chr12:54104902-54121529	NC2	SH72	24.8547	32.4115	0.382991	0.00295	0.013395	up	CALCOCO1
ENSG00000012963	chr14:93651295-93695561	NC2	SH72	41.3405	31.875	-0.37513	0.0057	0.0231343	down	UBR7
ENSG00000012983	chr14:50885218-51135049	NC2	SH72	49.4144	46.4504	-0.0892387	0.6488	0.797149	No sig	MAP4K5
ENSG00000013016	chr2:31456879-31492313	NC2	SH72	0	0	0	1	1	No sig	EHD3
ENSG00000013275	chr19:40476911-40487348	NC2	SH72	52.6947	47.8575	-0.138914	0.14735	0.298776	No sig	PSMC4
ENSG00000013288	chr4:6576901-6625089	NC2	SH72	3.17034	1.86869	-0.762613	0.00045	0.00272175	down	MAN2B2
ENSG00000013293	chr3:170136652-170578169	NC2	SH72	0	0	0	1	1	No sig	SLC7A14
ENSG00000013297	chr3:170136652-170578169	NC2	SH72	0.232737	0.172145	-0.435079	1	1	No sig	CLDN11
ENSG00000013306	chr17:42396992-42402238	NC2	SH72	206.854	287.12	0.473043	5e-05	0.000383024	up	SLC25A39
ENSG00000013364	chr16:29827284-29859355	NC2	SH72	27.7058	23.8767	-0.214586	0.42685	0.617397	No sig	MVP
ENSG00000013374	chr7:151038784-151107813	NC2	SH72	49.8471	56.4349	0.17908	0.10685	0.235424	No sig	NUB1
ENSG00000013375	chr6:83777384-83908651	NC2	SH72	22.7873	20.6935	-0.139055	0.49445	0.678097	No sig	PGM3
ENSG00000013392	chr6:83777384-83908651	NC2	SH72	5.24512	6.08606	0.214533	0.4339	0.624169	No sig	RWDD2A
ENSG00000013441	chr2:201717731-201729422	NC2	SH72	21.7488	23.9957	0.14184	0.2042	0.376123	No sig	CLK1
ENSG00000013503	chr12:106751435-107283090	NC2	SH72	6.58669	6.45903	-0.0282357	0.81285	0.904361	No sig	POLR3B
ENSG00000013523	chr14:77253587-77292589	NC2	SH72	8.26321	9.81369	0.248092	0.0381	0.107285	up	ANGEL1
ENSG00000013561	chr5:141323149-141369856	NC2	SH72	22.3913	22.2556	-0.00877409	0.93735	0.972523	No sig	RNF14
ENSG00000013563	chrX:153618314-153650065	NC2	SH72	29.2832	19.7802	-0.566012	0.18885	0.35546	No sig	DNASE1L1
ENSG00000013573	chr12:31226778-31257725	NC2	SH72	73.6118	95.9001	0.381596	0.0202	0.0655878	up	DDX11
ENSG00000013583	chr12:13127797-13153207	NC2	SH72	39.9656	34.4996	-0.212181	0.02145	0.068781	down	HEBP1
ENSG00000013588	chr12:13043715-13070871	NC2	SH72	346.235	377.308	0.12399	0.4968	0.679678	No sig	GPRC5A
ENSG00000013619	chrX:149529688-149682448	NC2	SH72	14.8108	6.30337	-1.23246	5e-05	0.000383024	down	MAMLD1
ENSG00000013725	chr11:60739114-60787849	NC2	SH72	0	0.00716998	inf	1	1	No sig	CD6
ENSG00000013810	chr4:1723226-1746898	NC2	SH72	28.7589	26.4919	-0.118458	0.4146	0.606191	No sig	TACC3
ENSG00000014123	chr6:96969470-97003152	NC2	SH72	11.6822	11.27	-0.0518249	0.5517	0.726305	No sig	UFL1
ENSG00000014138	chr11:65029232-65073060	NC2	SH72	52.1488	60.52	0.214779	0.11315	0.245076	No sig	POLA2
ENSG00000014164	chr8:144519824-144623623	NC2	SH72	4.70371	4.49469	-0.0655792	0.503	0.685215	No sig	ZC3H3
ENSG00000014216	chr11:64945076-64979477	NC2	SH72	23.0143	21.0397	-0.129414	0.40215	0.594591	No sig	CAPN1
ENSG00000014257	chr3:132036210-132087142	NC2	SH72	0.0600523	0.909152	3.92023	0.0004	0.0024614	up	ACPP
ENSG00000014641	chr2:63348517-64054977	NC2	SH72	363.309	310.683	-0.225754	0.01455	0.0505698	down	MDH1
ENSG00000014824	chr4:41992488-42092474	NC2	SH72	31.8899	32.867	0.0435425	0.73085	0.853958	No sig	SLC30A9
ENSG00000014914	chr1:149900542-149908791	NC2	SH72	2.83276	2.61551	-0.115115	0.5538	0.727037	No sig	MTMR11
ENSG00000014919	chr10:101419262-101515891	NC2	SH72	64.3693	39.226	-0.714564	5e-05	0.000383024	down	COX15
ENSG00000015133	chr14:91737666-91884188	NC2	SH72	5.17676	5.02867	-0.0418706	0.7875	0.888898	No sig	CCDC88C
ENSG00000015153	chr12:42550905-42632151	NC2	SH72	18.7163	22.5596	0.269444	0.0339	0.098112	up	YAF2
ENSG00000015171	chr10:180404-300577	NC2	SH72	10.1531	9.04016	-0.167493	0.07165	0.17447	No sig	ZMYND11
ENSG00000015285	chrX:48534984-48549818	NC2	SH72	0.683868	0.544409	-0.329025	1	1	No sig	WAS
ENSG00000015413	chr16:89679715-89704839	NC2	SH72	0.39406	0.320246	-0.299237	1	1	No sig	DPEP1
ENSG00000015475	chr22:18216905-18257536	NC2	SH72	16.5267	24.6803	0.578557	5e-05	0.000383024	up	BID
ENSG00000015479	chr5:138282408-138667360	NC2	SH72	201.93	183.272	-0.139869	0.20245	0.373789	No sig	MATR3
ENSG00000015520	chr7:44552133-44580914	NC2	SH72	0.039175	0.0600192	0.615489	1	1	No sig	NPC1L1
ENSG00000015532	chr17:48423452-48440499	NC2	SH72	10.5087	10.3375	-0.023691	0.80965	0.902687	No sig	XYLT2
ENSG00000015568	chr2:110550334-110615272	NC2	SH72	9.85916	16.5345	0.745944	0.0117	0.0423147	up	RGPD5
ENSG00000015592	chr8:27092839-27115937	NC2	SH72	0.0223714	0	#NAME?	1	1	No sig	STMN4
ENSG00000015676	chr7:44418719-44530479	NC2	SH72	32.1896	27.7274	-0.215283	0.23555	0.415191	No sig	NUDCD3
ENSG00000016082	chr5:50678920-50690564	NC2	SH72	0	0	0	1	1	No sig	ISL1
ENSG00000016391	chr3:53528682-53880417	NC2	SH72	2.07287	2.0157	-0.0403434	0.8997	0.953062	No sig	CHDH
ENSG00000016402	chr6:137321107-137366298	NC2	SH72	0	0	0	1	1	No sig	IL20RA
ENSG00000016490	chr1:86934050-86965972	NC2	SH72	0	0	0	1	1	No sig	CLCA1
ENSG00000016602	chr1:87012760-87046437	NC2	SH72	0	0	0	1	1	No sig	CLCA4
ENSG00000016864	chr3:52529353-52742182	NC2	SH72	51.7298	54.7339	0.0814382	0.78855	0.889677	No sig	GLT8D1
ENSG00000017260	chr3:130569438-131069309	NC2	SH72	49.0328	56.5921	0.206854	0.2219	0.398474	No sig	ATP2C1
ENSG00000017373	chr17:36686250-36762183	NC2	SH72	4.61111	10.0402	1.1226	5e-05	0.000383024	up	SRCIN1
ENSG00000017427	chr12:102789644-102874423	NC2	SH72	0.0044418	0.018897	2.08894	1	1	No sig	IGF1
ENSG00000017483	chrX:48316919-48328644	NC2	SH72	0.887077	2.0737	1.22508	0.0005	0.00298626	up	SLC38A5
ENSG00000017621	chrX:49019060-49024822	NC2	SH72	1.43912	1.69838	0.238979	0.45015	0.638718	No sig	MAGIX
ENSG00000017797	chr18:9475006-9538114	NC2	SH72	34.7447	32.9102	-0.0782583	0.403	0.595344	No sig	RALBP1
ENSG00000018189	chr4:71569920-71673032	NC2	SH72	5.21565	3.83244	-0.444583	0.0582	0.148491	No sig	RUFY3
ENSG00000018236	chr12:41086243-41466220	NC2	SH72	0	0	0	1	1	No sig	CNTN1
ENSG00000018280	chr2:219246751-219261617	NC2	SH72	0.153739	0.301529	0.971813	1	1	No sig	SLC11A1
ENSG00000018408	chr3:149235021-149454501	NC2	SH72	19.2889	23.7754	0.301696	0.0587	0.149428	No sig	WWTR1
ENSG00000018510	chr2:178092322-178408564	NC2	SH72	16.3545	13.0838	-0.32191	0.02805	0.0845184	down	AGPS
ENSG00000018610	chrX:118672111-118699397	NC2	SH72	12.4058	5.66053	-1.13201	5e-05	0.000383024	down	CXorf56
ENSG00000018625	chr1:160085548-160113381	NC2	SH72	0.25342	0.300662	0.246611	1	1	No sig	ATP1A2
ENSG00000018699	chr2:32853098-33046118	NC2	SH72	10.9448	11.7238	0.0991988	0.46415	0.650819	No sig	TTC27
ENSG00000018869	chr19:56887412-56904914	NC2	SH72	0	0	0	1	1	No sig	ZNF582
ENSG00000019102	chr11:124617367-124632186	NC2	SH72	0.11266	0.0182487	-2.6261	1	1	No sig	VSIG2
ENSG00000019144	chr11:118477154-118550399	NC2	SH72	18.413	7.80553	-1.23816	5e-05	0.000383024	down	PHLDB1
ENSG00000019169	chr2:119699741-119752236	NC2	SH72	0.108296	1.03724	3.2597	0.1115	0.242501	No sig	MARCO
ENSG00000019186	chr20:52769987-52790512	NC2	SH72	0.342508	0.0774397	-2.14499	1	1	No sig	CYP24A1
ENSG00000019485	chr11:45115563-45247734	NC2	SH72	7.36177	3.94566	-0.899786	5e-05	0.000383024	down	PRDM11
ENSG00000019505	chr11:45261851-45307870	NC2	SH72	0.105856	0.0928744	-0.188745	1	1	No sig	SYT13
ENSG00000019549	chr8:49830248-49834299	NC2	SH72	1.97061	0.422242	-2.2225	5e-05	0.000383024	down	SNAI2
ENSG00000019582	chr5:149781199-149792492	NC2	SH72	0.182925	0.0488606	-1.90451	1	1	No sig	CD74
ENSG00000019991	chr7:81328321-81399754	NC2	SH72	0	0	0	1	1	No sig	HGF
ENSG00000019995	chr10:126630691-126849739	NC2	SH72	12.7653	16.6784	0.385752	0.0056	0.0227957	up	ZRANB1
ENSG00000020129	chr1:35899090-36032875	NC2	SH72	19.5077	21.2333	0.122288	0.4051	0.597165	No sig	NCDN
ENSG00000020181	chr8:37641708-37707422	NC2	SH72	1.94339	1.98308	0.029165	0.86105	0.931432	No sig	GPR124
ENSG00000020256	chr20:50668201-50820847	NC2	SH72	11.8725	11.1344	-0.092603	0.46945	0.655368	No sig	ZFP64
ENSG00000020426	chr14:61201459-61436671	NC2	SH72	30.6147	38.9449	0.347207	0.00275	0.0126257	up	MNAT1
ENSG00000020577	chr14:55033814-55260033	NC2	SH72	1.39662	4.04795	1.53525	5e-05	0.000383024	up	SAMD4A
ENSG00000020633	chr1:25226001-25291612	NC2	SH72	0.520169	0.45164	-0.203807	1	1	No sig	RUNX3
ENSG00000020922	chr11:94152894-94232749	NC2	SH72	36.7543	35.876	-0.0348955	0.8163	0.906297	No sig	MRE11A
ENSG00000021300	chr11:73357222-73373864	NC2	SH72	0.206637	1.23533	2.57973	5e-05	0.000383024	up	PLEKHB1
ENSG00000021355	chr6:2832565-2842240	NC2	SH72	33.1409	33.129	-0.000518072	0.9972	0.998994	No sig	SERPINB1
ENSG00000021461	chr7:99425635-99463718	NC2	SH72	0	0	0	1	1	No sig	CYP3A43
ENSG00000021488	chr19:33321414-33360672	NC2	SH72	0.0188369	0.0198715	0.0771443	1	1	No sig	SLC7A9
ENSG00000021574	chr2:32288679-32382706	NC2	SH72	9.44909	8.52503	-0.148472	0.07205	0.175168	No sig	SPAST
ENSG00000021645	chr14:78708733-80330762	NC2	SH72	0.539908	0.205361	-1.39455	1	1	No sig	NRXN3
ENSG00000021762	chr11:3108345-3187969	NC2	SH72	15.9421	11.0147	-0.533407	0.0018	0.00889019	down	OSBPL5
ENSG00000021776	chr15:35147731-35262040	NC2	SH72	15.8463	14.0656	-0.171971	0.10485	0.231759	No sig	AQR
ENSG00000021826	chr2:211342405-211543831	NC2	SH72	470.798	312.222	-0.592536	0.0006	0.00350245	down	CPS1
ENSG00000021852	chr1:57394882-57431813	NC2	SH72	0	0	0	1	1	No sig	C8B
ENSG00000022267	chrX:135229558-135293518	NC2	SH72	13.8127	29.5586	1.09758	5e-05	0.000383024	up	FHL1
ENSG00000022277	chr20:55043646-55101198	NC2	SH72	115.151	99.6772	-0.208196	0.0249	0.0772056	down	RTFDC1
ENSG00000022355	chr5:161274196-161326975	NC2	SH72	0	0	0	1	1	No sig	GABRA1
ENSG00000022556	chr19:55434876-55512510	NC2	SH72	0	0	0	1	1	No sig	NLRP2
ENSG00000022567	chr8:142217264-142318404	NC2	SH72	5.17166	5.14648	-0.00704096	0.97605	0.990169	No sig	SLC45A4
ENSG00000022840	chr12:120941076-121015397	NC2	SH72	70.1693	64.5376	-0.1207	0.4691	0.655027	No sig	RNF10
ENSG00000022976	chr14:102783713-102829253	NC2	SH72	10.6403	12.1321	0.189292	0.37565	0.567404	No sig	ZNF839
ENSG00000023041	chr10:114190057-114206672	NC2	SH72	44.2954	31.6824	-0.483476	5e-05	0.000383024	down	ZDHHC6
ENSG00000023171	chr11:123396343-123498482	NC2	SH72	24.6879	22.6684	-0.123122	0.29955	0.487265	No sig	GRAMD1B
ENSG00000023191	chr11:494511-507300	NC2	SH72	42.0144	41.1309	-0.030663	0.7562	0.870058	No sig	RNH1
ENSG00000023228	chr2:206979540-207027652	NC2	SH72	54.4118	51.1692	-0.0886454	0.62775	0.781266	No sig	NDUFS1
ENSG00000023287	chr8:53535015-53658403	NC2	SH72	15.2812	24.8617	0.702169	0.0002	0.00135155	up	RB1CC1
ENSG00000023318	chr9:102741460-102861322	NC2	SH72	12.9307	12.9508	0.00224072	0.97825	0.990697	No sig	ERP44
ENSG00000023330	chr3:52232101-52248343	NC2	SH72	38.8137	54.2036	0.481823	5e-05	0.000383024	up	ALAS1
ENSG00000023445	chr11:102188214-102210134	NC2	SH72	12.7463	40.278	1.65991	5e-05	0.000383024	up	BIRC3
ENSG00000023516	chr13:42846288-42897396	NC2	SH72	5.45205	5.41286	-0.0104073	0.89835	0.952373	No sig	AKAP11
ENSG00000023572	chr1:193065597-193075244	NC2	SH72	32.7732	35.6994	0.12338	0.2202	0.396571	No sig	GLRX2
ENSG00000023608	chr14:62229074-62263146	NC2	SH72	10.8713	14.8527	0.450196	5e-05	0.000383024	up	SNAPC1
ENSG00000023697	chr12:16064105-16190220	NC2	SH72	39.8557	35.2383	-0.177644	0.0759	0.18231	No sig	DERA
ENSG00000023734	chr12:16035324-16056412	NC2	SH72	204.189	195.216	-0.0648383	0.46955	0.655433	No sig	STRAP
ENSG00000023839	chr10:101542488-101611949	NC2	SH72	4.59906	2.81361	-0.708913	0.00025	0.0016273	down	ABCC2
ENSG00000023892	chr6:35265594-35289548	NC2	SH72	0.104538	0.131884	0.335247	1	1	No sig	DEF6
ENSG00000023902	chr1:150121372-150136916	NC2	SH72	0.553972	0.823919	0.57269	0.2245	0.401978	No sig	PLEKHO1
ENSG00000023909	chr1:94350760-94374966	NC2	SH72	15.7268	17.1072	0.121376	0.2752	0.461286	No sig	GCLM
ENSG00000024048	chr6:42531799-42661242	NC2	SH72	8.10044	8.46069	0.0627758	0.5118	0.692557	No sig	UBR2
ENSG00000024422	chr19:48216599-48246391	NC2	SH72	36.9024	32.6377	-0.177174	0.0661	0.164084	No sig	EHD2
ENSG00000024526	chr1:68939834-68962904	NC2	SH72	31.7944	30.8641	-0.0428393	0.73905	0.858782	No sig	DEPDC1
ENSG00000024862	chr6:139094656-139114456	NC2	SH72	7.56733	8.12124	0.101915	0.378	0.56976	No sig	CCDC28A
ENSG00000025039	chr6:90074354-90121989	NC2	SH72	2.03575	2.79948	0.459603	0.13875	0.28583	No sig	RRAGD
ENSG00000025156	chr6:122720690-122754264	NC2	SH72	11.3298	11.3178	-0.00152857	0.99015	0.996556	No sig	HSF2
ENSG00000025293	chr20:34359895-34538303	NC2	SH72	33.3547	25.5957	-0.381993	0.00935	0.0352139	down	PHF20
ENSG00000025423	chr12:57106211-57181574	NC2	SH72	3.78247	5.04616	0.415855	0.6142	0.771988	No sig	HSD17B6
ENSG00000025434	chr11:47260852-47290396	NC2	SH72	25.1986	25.1415	-0.00327353	0.9882	0.995837	No sig	NR1H3
ENSG00000025708	chr22:50961996-50971009	NC2	SH72	6.81694	6.79811	-0.00399178	0.98555	0.994299	No sig	TYMP
ENSG00000025770	chr22:50946644-50961901	NC2	SH72	35.5343	33.2398	-0.0963043	0.3421	0.532918	No sig	NCAPH2
ENSG00000025772	chr20:43538702-43589127	NC2	SH72	45.1987	35.3407	-0.354952	0.00095	0.00518856	down	TOMM34
ENSG00000025796	chr6:108188959-108279393	NC2	SH72	48.1886	66.4937	0.464527	0.00625	0.0250384	up	SEC63
ENSG00000025800	chr1:32573638-32642169	NC2	SH72	26.4949	16.8557	-0.652478	5e-05	0.000383024	down	KPNA6
ENSG00000026025	chr10:17270257-17279592	NC2	SH72	613.577	412.938	-0.571321	5e-05	0.000383024	down	VIM
ENSG00000026036	chr20:62289162-62374858	NC2	SH72	7.59738	6.41406	-0.244264	0.4255	0.616236	No sig	RTEL1-TNFRSF6B
ENSG00000026103	chr10:90639490-90775542	NC2	SH72	11.4866	18.3692	0.677337	0.0004	0.0024614	up	FAS
ENSG00000026297	chr6:166822851-167370679	NC2	SH72	7.73751	9.75997	0.335008	0.00505	0.0209072	up	RNASET2
ENSG00000026508	chr11:35160416-35253949	NC2	SH72	64.2899	117.356	0.86823	5e-05	0.000383024	up	CD44
ENSG00000026559	chr20:49620192-49639666	NC2	SH72	2.92116	2.60818	-0.163498	0.3384	0.528729	No sig	KCNG1
ENSG00000026652	chr6:161551010-161695093	NC2	SH72	0.617845	1.0465	0.760252	0.04445	0.121198	up	AGPAT4
ENSG00000026751	chr1:160709036-160724611	NC2	SH72	0	0	0	1	1	No sig	SLAMF7
ENSG00000026950	chr6:26402464-26415444	NC2	SH72	11.8891	17.5807	0.564356	5e-05	0.000383024	up	BTN3A1
ENSG00000027001	chr13:24304327-24463558	NC2	SH72	4.85843	5.04485	0.0543228	0.68875	0.823966	No sig	MIPEP
ENSG00000027075	chr14:61654276-62125414	NC2	SH72	0.860882	1.99355	1.21145	0.0003	0.0019165	up	PRKCH
ENSG00000027644	chr1:156776034-156851642	NC2	SH72	0	0.0078238	inf	1	1	No sig	INSRR
ENSG00000027697	chr6:137518620-137540586	NC2	SH72	19.1285	26.229	0.455441	5e-05	0.000383024	up	IFNGR1
ENSG00000027847	chr5:177027100-177037348	NC2	SH72	17.4967	25.6867	0.553943	5e-05	0.000383024	up	B4GALT7
ENSG00000027869	chr1:156776034-156851642	NC2	SH72	1.00097	2.01507	1.00944	0.00745	0.0290564	up	SH2D2A
ENSG00000028116	chr2:58134785-58468507	NC2	SH72	9.81292	7.90439	-0.312029	0.13095	0.273491	No sig	VRK2
ENSG00000028137	chr1:12227059-12269285	NC2	SH72	0.00606557	0.0154726	1.351	1	1	No sig	TNFRSF1B
ENSG00000028203	chr12:95611521-95696566	NC2	SH72	44.0644	42.0025	-0.0691408	0.62165	0.776404	No sig	VEZT
ENSG00000028277	chr19:42590262-42700737	NC2	SH72	0.0676184	0.119996	0.827503	1	1	No sig	POU2F2
ENSG00000028310	chr5:710470-919472	NC2	SH72	33.2921	35.2448	0.0822269	0.6382	0.789495	No sig	BRD9
ENSG00000028528	chr15:64386321-64438289	NC2	SH72	63.2809	60.1128	-0.0740981	0.49185	0.675823	No sig	SNX1
ENSG00000028839	chr6:134273307-134373774	NC2	SH72	18.1316	20.4109	0.170833	0.41045	0.60226	No sig	TBPL1
ENSG00000029153	chr12:27485786-27576241	NC2	SH72	2.60296	4.32678	0.733141	5e-05	0.000383024	up	ARNTL2
ENSG00000029363	chr6:136578000-136610989	NC2	SH72	60.1207	48.5146	-0.309444	0.0228	0.0721942	down	BCLAF1
ENSG00000029364	chr14:69846847-69929105	NC2	SH72	31.4743	21.4583	-0.55264	0.0033	0.0147146	down	SLC39A9
ENSG00000029534	chr8:41510738-41754280	NC2	SH72	1.00352	2.16792	1.11124	5e-05	0.000383024	up	ANK1
ENSG00000029559	chr4:88720732-88733074	NC2	SH72	0	0	0	1	1	No sig	IBSP
ENSG00000029639	chr6:155054458-155635627	NC2	SH72	6.45968	9.55947	0.565468	0.05435	0.141406	No sig	TFB1M
ENSG00000029725	chr17:5185557-5372380	NC2	SH72	22.5855	26.0754	0.207293	0.3843	0.57638	No sig	RABEP1
ENSG00000029993	chrX:150148981-150159248	NC2	SH72	104.824	74.9562	-0.483845	5e-05	0.000383024	down	HMGB3
ENSG00000030066	chr11:47799638-47870107	NC2	SH72	84.1296	79.0396	-0.0900386	0.4225	0.612823	No sig	NUP160
ENSG00000030110	chr6:33540328-33548019	NC2	SH72	21.3673	14.9328	-0.516915	5e-05	0.000383024	down	BAK1
ENSG00000030304	chr9:113431050-113563859	NC2	SH72	0	0	0	1	1	No sig	MUSK
ENSG00000030419	chr2:213864428-214017151	NC2	SH72	1.64275	1.42959	-0.200519	0.54165	0.717201	No sig	IKZF2
ENSG00000030582	chr17:42422613-42430470	NC2	SH72	233.572	270.282	0.210598	0.06205	0.156413	No sig	GRN
ENSG00000031003	chr5:137223656-137387650	NC2	SH72	25.1399	24.1502	-0.057945	0.6211	0.775936	No sig	FAM13B
ENSG00000031081	chr3:119013219-119139561	NC2	SH72	0.123753	0.215163	0.797974	1	1	No sig	ARHGAP31
ENSG00000031691	chr6:49431090-49460820	NC2	SH72	17.3603	21.7991	0.328474	0.0001	0.000718503	up	CENPQ
ENSG00000031698	chr1:109756539-109780791	NC2	SH72	80.9428	120.936	0.579264	5e-05	0.000383024	up	SARS
ENSG00000031823	chr19:5916149-5978153	NC2	SH72	22.9174	19.6962	-0.218522	0.09365	0.213872	No sig	RANBP3
ENSG00000032219	chr14:58765102-58840605	NC2	SH72	7.67948	8.27862	0.108382	0.44245	0.632064	No sig	ARID4A
ENSG00000032389	chr2:3192695-3381653	NC2	SH72	18.031	19.8122	0.135907	0.27595	0.461793	No sig	TSSC1
ENSG00000032444	chr19:7587511-7626650	NC2	SH72	58.1377	50.9486	-0.190431	0.2763	0.461942	No sig	PNPLA6
ENSG00000032742	chr13:21140584-21265503	NC2	SH72	3.65471	3.76319	0.0421962	0.8776	0.939652	No sig	IFT88
ENSG00000033011	chr16:5074844-5147809	NC2	SH72	26.8372	28.6912	0.0963723	0.57035	0.739822	No sig	ALG1
ENSG00000033030	chr12:122957416-122985518	NC2	SH72	24.5829	26.3498	0.100141	0.41045	0.60226	No sig	ZCCHC8
ENSG00000033050	chr7:150904922-150924316	NC2	SH72	47.0745	46.1397	-0.0289362	0.7703	0.878586	No sig	ABCF2
ENSG00000033100	chr7:150929574-150974982	NC2	SH72	47.867	64.5544	0.431483	5e-05	0.000383024	up	CHPF2
ENSG00000033122	chr1:70034080-70671303	NC2	SH72	0.0913913	0.0650196	-0.491183	1	1	No sig	LRRC7
ENSG00000033170	chr14:65877309-66210839	NC2	SH72	12.8261	15.5977	0.282254	0.08465	0.19829	No sig	FUT8
ENSG00000033178	chr4:68478369-68566897	NC2	SH72	18.0549	18.3612	0.0242647	0.8769	0.939493	No sig	UBA6
ENSG00000033327	chr11:77926342-78129394	NC2	SH72	3.8115	3.0305	-0.330803	0.1536	0.307622	No sig	GAB2
ENSG00000033627	chr17:40610861-40674629	NC2	SH72	22.6528	20.9836	-0.110426	0.39895	0.59169	No sig	ATP6V0A1
ENSG00000033800	chr15:68346516-68549549	NC2	SH72	17.5314	18.4673	0.0750326	0.6848	0.822497	No sig	PIAS1
ENSG00000033867	chr3:27414213-27525911	NC2	SH72	25.463	37.1813	0.546174	5e-05	0.000383024	up	SLC4A7
ENSG00000034053	chr15:29129628-29410518	NC2	SH72	0	0	0	1	1	No sig	APBA2
ENSG00000034152	chr17:21187983-21218552	NC2	SH72	38.7769	33.5444	-0.209124	0.3186	0.507132	No sig	MAP2K3
ENSG00000034239	chr8:49623347-49647870	NC2	SH72	0	0	0	1	1	No sig	EFCAB1
ENSG00000034510	chr2:85048773-85134132	NC2	SH72	2105.98	2064.69	-0.0285646	0.74755	0.864846	No sig	TMSB10
ENSG00000034533	chr3:130569438-131069309	NC2	SH72	7.84178	6.73532	-0.219435	0.53215	0.709782	No sig	ASTE1
ENSG00000034677	chr8:101170133-101348446	NC2	SH72	16.6671	10.5935	-0.65383	0.0005	0.00298626	down	RNF19A
ENSG00000034693	chr6:143771943-143811147	NC2	SH72	23.573	22.381	-0.0748624	0.6322	0.784911	No sig	PEX3
ENSG00000034713	chr16:75600248-75611779	NC2	SH72	85.7865	98.4751	0.199009	0.03035	0.0899822	up	GABARAPL2
ENSG00000034971	chr1:171604556-171621823	NC2	SH72	0.00964823	0	#NAME?	1	1	No sig	MYOC
ENSG00000035115	chr2:217729-278283	NC2	SH72	3.61792	5.62149	0.635793	0.131	0.27355	No sig	SH3YL1
ENSG00000035141	chr2:70523106-70529222	NC2	SH72	65.1545	63.55	-0.0359724	0.6983	0.830119	No sig	FAM136A
ENSG00000035403	chr10:75757871-75879918	NC2	SH72	101.741	89.3814	-0.18686	0.03395	0.0981879	down	VCL
ENSG00000035499	chr5:59892738-59996017	NC2	SH72	10.1061	6.13943	-0.71905	5e-05	0.000383024	down	DEPDC1B
ENSG00000035664	chr15:64199234-64364232	NC2	SH72	11.784	15.5539	0.400439	0.0329	0.0959351	up	DAPK2
ENSG00000035681	chr8:59496062-59572403	NC2	SH72	15.1494	16.8221	0.151095	0.2552	0.437955	No sig	NSMAF
ENSG00000035687	chr1:244571795-244615436	NC2	SH72	45.8309	41.4289	-0.145682	0.13575	0.281193	No sig	ADSS
ENSG00000035720	chr4:68424445-68473055	NC2	SH72	0	0	0	1	1	No sig	STAP1
ENSG00000035862	chr17:76849058-76921469	NC2	SH72	258.863	280.651	0.116587	0.18875	0.35546	No sig	TIMP2
ENSG00000035928	chr4:39289075-39367995	NC2	SH72	35.5028	38.0434	0.0997145	0.64695	0.795648	No sig	RFC1
ENSG00000036054	chr3:99979843-100044095	NC2	SH72	19.4096	19.1181	-0.0218281	0.83075	0.915281	No sig	TBC1D23
ENSG00000036257	chr2:225334866-225450110	NC2	SH72	23.2578	26.637	0.195714	0.19175	0.359444	No sig	CUL3
ENSG00000036448	chr8:1993154-2113475	NC2	SH72	3.88495	10.3753	1.41718	5e-05	0.000383024	up	MYOM2
ENSG00000036473	chrX:37208527-38548169	NC2	SH72	0	0	0	1	1	No sig	OTC
ENSG00000036530	chr14:100150640-100193638	NC2	SH72	0.0440046	0.102172	1.21527	1	1	No sig	CYP46A1
ENSG00000036549	chr1:78028100-78149104	NC2	SH72	21.2148	26.4098	0.316003	0.07465	0.180287	No sig	ZZZ3
ENSG00000036565	chr8:20002365-20040717	NC2	SH72	0	0	0	1	1	No sig	SLC18A1
ENSG00000036672	chr11:119225924-119252436	NC2	SH72	3.04565	1.98695	-0.616196	0.00055	0.00323344	down	USP2
ENSG00000036828	chr3:121902529-122005342	NC2	SH72	0	0	0	1	1	No sig	CASR
ENSG00000037042	chr17:40811322-40819024	NC2	SH72	9.91465	15.6853	0.661776	5e-05	0.000383024	up	TUBG2
ENSG00000037241	chr5:172385731-172396774	NC2	SH72	133.104	123.099	-0.112739	0.2879	0.474357	No sig	RPL26L1
ENSG00000037280	chr5:180028505-180076624	NC2	SH72	0	0.00868901	inf	1	1	No sig	FLT4
ENSG00000037474	chr5:6599351-6633404	NC2	SH72	129.198	123.539	-0.0646272	0.52675	0.7056	No sig	NSUN2
ENSG00000037637	chr1:16573333-16678949	NC2	SH72	5.60893	7.30131	0.380428	0.0102	0.0378739	up	FBXO42
ENSG00000037749	chr5:153369687-153800544	NC2	SH72	29.0587	28.078	-0.049527	0.7338	0.85549	No sig	MFAP3
ENSG00000037757	chr19:13875345-13889276	NC2	SH72	55.0361	44.2269	-0.315453	0.08875	0.205255	No sig	MRI1
ENSG00000037897	chr12:58156116-58212487	NC2	SH72	11.8231	11.207	-0.0771978	0.79775	0.895733	No sig	METTL1
ENSG00000037965	chr12:54378848-54449814	NC2	SH72	0.953957	0.847494	-0.170721	0.7688	0.877707	No sig	HOXC8
ENSG00000038002	chr4:178351923-178363657	NC2	SH72	23.4973	18.4842	-0.346201	0.00995	0.037079	down	AGA
ENSG00000038210	chr4:25162262-25280714	NC2	SH72	32.2622	18.8925	-0.772031	5e-05	0.000383024	down	PI4K2B
ENSG00000038219	chr4:13570361-13629347	NC2	SH72	10.1573	7.80744	-0.379591	0.04345	0.119021	down	BOD1L1
ENSG00000038274	chr5:162930119-162946342	NC2	SH72	54.6441	45.5956	-0.261173	0.00525	0.0215981	down	MAT2B
ENSG00000038295	chr4:166794409-167025047	NC2	SH72	6.09745	4.92081	-0.309311	0.0501	0.132945	No sig	TLL1
ENSG00000038358	chr16:67906925-67918406	NC2	SH72	46.3021	44.7404	-0.0494997	0.7436	0.861702	No sig	EDC4
ENSG00000038382	chr5:14143810-14532235	NC2	SH72	33.2454	43.829	0.398733	0.1323	0.275799	No sig	TRIO
ENSG00000038427	chr5:82767283-82878122	NC2	SH72	0	0	0	1	1	No sig	VCAN
ENSG00000038532	chr16:11038344-11276046	NC2	SH72	12.3454	7.26288	-0.765356	5e-05	0.000383024	down	CLEC16A
ENSG00000038945	chr8:15965386-16424999	NC2	SH72	0	0	0	1	1	No sig	MSR1
ENSG00000039068	chr16:68771127-68869451	NC2	SH72	1.16278	1.00857	-0.205262	0.72675	0.851438	No sig	CDH1
ENSG00000039123	chr5:54603587-54830878	NC2	SH72	20.6231	20.4944	-0.0090296	0.95605	0.981587	No sig	SKIV2L2
ENSG00000039139	chr5:13690439-13944652	NC2	SH72	0.408864	0.531021	0.377148	1	1	No sig	DNAH5
ENSG00000039319	chr5:79703831-79775169	NC2	SH72	19.7093	18.1931	-0.115488	0.4051	0.597165	No sig	ZFYVE16
ENSG00000039523	chr16:67552320-67580691	NC2	SH72	28.002	25.0384	-0.16139	0.19205	0.359734	No sig	FAM65A
ENSG00000039537	chr5:41142335-41261540	NC2	SH72	0	0	0	1	1	No sig	C6
ENSG00000039560	chr5:34656341-34832732	NC2	SH72	0.612178	1.61255	1.39732	0.0001	0.000718503	up	RAI14
ENSG00000039600	chr5:157052686-157098488	NC2	SH72	0	0	0	1	1	No sig	SOX30
ENSG00000039650	chr19:50364460-50371166	NC2	SH72	23.1952	21.6764	-0.0977032	0.44635	0.635581	No sig	PNKP
ENSG00000039987	chr19:12862515-12869272	NC2	SH72	0.0319699	0.0130455	-1.29316	1	1	No sig	BEST2
ENSG00000040199	chr16:71660063-71758604	NC2	SH72	8.62771	7.46944	-0.207978	0.04075	0.113025	down	PHLPP2
ENSG00000040275	chr5:169010637-169031782	NC2	SH72	61.4566	55.7764	-0.139913	0.34435	0.535257	No sig	SPDL1
ENSG00000040341	chr8:74332603-74791145	NC2	SH72	12.4052	15.3843	0.310507	0.0516	0.135965	No sig	STAU2
ENSG00000040487	chr1:19638819-19655794	NC2	SH72	9.40901	10.0222	0.0910799	0.41685	0.608045	No sig	PQLC2
ENSG00000040531	chr17:3539761-3564836	NC2	SH72	12.5756	16.775	0.415689	0.0025	0.0117035	up	CTNS
ENSG00000040608	chr22:20228937-20270769	NC2	SH72	5.83899	5.11328	-0.19147	0.12155	0.258523	No sig	RTN4R
ENSG00000040633	chr17:7138346-7143041	NC2	SH72	27.0002	33.4299	0.308166	0.0145	0.0504527	up	PHF23
ENSG00000040731	chr5:24487208-24645087	NC2	SH72	0.0186568	0	#NAME?	1	1	No sig	CDH10
ENSG00000040933	chr2:99061316-99210853	NC2	SH72	8.06175	7.33902	-0.135505	0.2401	0.420073	No sig	INPP4A
ENSG00000041353	chr18:52385090-52562747	NC2	SH72	9.53771	10.8442	0.185216	0.057	0.146303	No sig	RAB27B
ENSG00000041357	chr15:78832746-78841604	NC2	SH72	273.121	247.588	-0.141596	0.1383	0.285378	No sig	PSMA4
ENSG00000041515	chr13:109248499-109860355	NC2	SH72	1.35393	0.847143	-0.676471	0.1185	0.253779	No sig	MYO16
ENSG00000041802	chr3:194361516-194393206	NC2	SH72	69.6269	59.5167	-0.22635	0.1883	0.354951	No sig	LSG1
ENSG00000041880	chr3:51976360-51982883	NC2	SH72	13.1642	15.8477	0.267651	0.02285	0.072334	up	PARP3
ENSG00000041982	chr9:117782805-117880536	NC2	SH72	0.681255	1.02357	0.587337	0.1163	0.250497	No sig	TNC
ENSG00000041988	chr1:6684925-6761984	NC2	SH72	6.58456	8.45618	0.36092	0.2236	0.400714	No sig	THAP3
ENSG00000042062	chr20:49202644-49308065	NC2	SH72	0.114781	0.100082	-0.197706	1	1	No sig	FAM65C
ENSG00000042088	chr14:90421282-90511106	NC2	SH72	19.2773	18.2277	-0.0807702	0.4577	0.644995	No sig	TDP1
ENSG00000042286	chr10:71812551-71892690	NC2	SH72	48.8605	39.6126	-0.30271	0.00145	0.00743118	down	AIFM2
ENSG00000042304	chr2:228474805-228498036	NC2	SH72	0	0	0	1	1	No sig	C2orf83
ENSG00000042317	chr14:88851267-89021077	NC2	SH72	4.46898	4.78057	0.0972374	0.60095	0.762389	No sig	SPATA7
ENSG00000042429	chr11:93394804-93547861	NC2	SH72	44.088	33.9737	-0.375966	0.3278	0.517269	No sig	MED17
ENSG00000042445	chr2:85569210-85618875	NC2	SH72	46.2582	46.2634	0.000161996	0.9986	0.999203	No sig	RETSAT
ENSG00000042493	chr2:85621870-85645555	NC2	SH72	19.9859	30.3805	0.60416	5e-05	0.000383024	up	CAPG
ENSG00000042753	chr19:47341392-47354249	NC2	SH72	172.401	110.622	-0.64013	5e-05	0.000383024	down	AP2S1
ENSG00000042781	chr1:215796235-216596738	NC2	SH72	0.0122113	0.0151993	0.31579	1	1	No sig	USH2A
ENSG00000042813	chr7:49813256-50199426	NC2	SH72	0	0	0	1	1	No sig	ZPBP
ENSG00000042832	chr8:133879202-134147147	NC2	SH72	0.0402385	0.0395414	-0.0252097	1	1	No sig	TG
ENSG00000042980	chr8:24151552-24216531	NC2	SH72	0.0661286	0.0159669	-2.05019	1	1	No sig	ADAM28
ENSG00000043039	chr11:129245834-129322171	NC2	SH72	0.0186348	0	#NAME?	1	1	No sig	BARX2
ENSG00000043093	chr3:182655861-182703741	NC2	SH72	22.8928	26.2033	0.19485	0.2356	0.415191	No sig	DCUN1D1
ENSG00000043143	chr5:133860002-133918918	NC2	SH72	64.4892	51.5031	-0.324398	0.123	0.260891	No sig	JADE2
ENSG00000043355	chr13:100634025-100639018	NC2	SH72	4.27965	6.79981	0.668003	0.0002	0.00135155	up	ZIC2
ENSG00000043462	chr5:169659450-169725231	NC2	SH72	0	0	0	1	1	No sig	LCP2
ENSG00000043514	chr1:40306722-40349183	NC2	SH72	23.7105	21.6444	-0.131531	0.21935	0.39527	No sig	TRIT1
ENSG00000043591	chr10:115803805-115806667	NC2	SH72	0.265083	0.683228	1.36592	1	1	No sig	ADRB1
ENSG00000044012	chr1:42619091-42621495	NC2	SH72	0	0	0	1	1	No sig	GUCA2B
ENSG00000044090	chr6:43005354-43042837	NC2	SH72	6.92742	5.56793	-0.315177	0.1021	0.227344	No sig	CUL7
ENSG00000044115	chr5:137946655-138270723	NC2	SH72	132.755	117.378	-0.177602	0.2059	0.378017	No sig	CTNNA1
ENSG00000044446	chrX:18910417-19002716	NC2	SH72	17.3103	14.3775	-0.26782	0.2025	0.373806	No sig	PHKA2
ENSG00000044459	chr9:17134979-17503921	NC2	SH72	4.42425	4.41553	-0.00284598	0.98045	0.991415	No sig	CNTLN
ENSG00000044524	chr3:89156673-89531284	NC2	SH72	0	0	0	1	1	No sig	EPHA3
ENSG00000044574	chr9:127997131-128003609	NC2	SH72	254.717	282.806	0.150916	0.09245	0.211756	No sig	HSPA5
ENSG00000046604	chr18:29078005-29128971	NC2	SH72	22.147	20.5663	-0.10683	0.2305	0.409524	No sig	DSG2
ENSG00000046647	chrX:14026397-14048012	NC2	SH72	8.16685	6.84693	-0.254322	0.08025	0.189887	No sig	GEMIN8
ENSG00000046651	chrX:13752831-13787480	NC2	SH72	17.3766	16.6637	-0.0604448	0.6623	0.806958	No sig	OFD1
ENSG00000046653	chrX:13789149-13956757	NC2	SH72	0.765173	0.679915	-0.170432	0.5667	0.73752	No sig	GPM6B
ENSG00000046774	chrX:141290130-141293076	NC2	SH72	0	0.0161289	inf	1	1	No sig	MAGEC2
ENSG00000046889	chr8:68864352-69149265	NC2	SH72	0	0	0	1	1	No sig	PREX2
ENSG00000047056	chr10:1095477-1178237	NC2	SH72	2.71379	1.71991	-0.657979	0.0007	0.00400689	down	WDR37
ENSG00000047188	chr5:112849379-112930982	NC2	SH72	30.7674	29.0203	-0.0843427	0.46315	0.650384	No sig	YTHDC2
ENSG00000047230	chrX:16606125-16731059	NC2	SH72	12.7299	12.4122	-0.0364573	0.81005	0.902808	No sig	CTPS2
ENSG00000047249	chr8:54628116-54756118	NC2	SH72	18.8891	19.1905	0.022839	0.8736	0.937801	No sig	ATP6V1H
ENSG00000047315	chr4:57829535-57976551	NC2	SH72	71.9309	70.5707	-0.0275426	0.86535	0.934288	No sig	POLR2B
ENSG00000047346	chr15:52873513-53002014	NC2	SH72	11.7912	15.2293	0.369143	0.01425	0.0497085	up	FAM214A
ENSG00000047365	chr4:35949842-36246131	NC2	SH72	1.83265	2.81361	0.618493	0.20275	0.37412	No sig	ARAP2
ENSG00000047410	chr1:186265404-186344825	NC2	SH72	48.8456	48.187	-0.0195835	0.90915	0.957833	No sig	TPR
ENSG00000047457	chr3:148847370-148939842	NC2	SH72	2.90458	3.33785	0.200593	0.70005	0.830903	No sig	CP
ENSG00000047578	chr16:27561453-27791690	NC2	SH72	4.04528	4.49805	0.153062	0.5539	0.727037	No sig	KIAA0556
ENSG00000047579	chr6:15523031-15663289	NC2	SH72	8.22791	8.5966	0.0632399	0.761	0.872661	No sig	DTNBP1
ENSG00000047597	chrX:37208527-38548169	NC2	SH72	0.521491	0.769959	0.56214	0.1398	0.287372	No sig	XK
ENSG00000047617	chr12:5641034-6055398	NC2	SH72	0.0953153	0.0563402	-0.758543	1	1	No sig	ANO2
ENSG00000047621	chr12:4596893-4647674	NC2	SH72	12.6768	15.2948	0.270851	0.02835	0.0852358	up	C12orf4
ENSG00000047634	chrX:17755587-17773105	NC2	SH72	31.6524	37.7094	0.25261	0.00955	0.0358147	up	SCML1
ENSG00000047644	chrX:9983601-10112518	NC2	SH72	11.9259	23.7777	0.995515	5e-05	0.000383024	up	WWC3
ENSG00000047648	chrX:11129420-11683821	NC2	SH72	0.517315	0.578575	0.16146	1	1	No sig	ARHGAP6
ENSG00000047662	chr4:17616253-17783135	NC2	SH72	0.87662	0.736433	-0.251397	0.3989	0.591687	No sig	FAM184B
ENSG00000047849	chr3:47892181-48130769	NC2	SH72	87.096	70.8483	-0.297873	0.0033	0.0147146	down	MAP4
ENSG00000047932	chr6:117609462-117923691	NC2	SH72	23.6012	21.735	-0.118844	0.2482	0.430475	No sig	GOPC
ENSG00000047936	chr6:117609462-117923691	NC2	SH72	0.0294207	0.033862	0.202836	1	1	No sig	ROS1
ENSG00000048028	chr11:113668595-113746292	NC2	SH72	10.6031	12.9242	0.28559	0.05965	0.151597	No sig	USP28
ENSG00000048052	chr7:18126571-19042039	NC2	SH72	0.469628	1.33932	1.51191	5e-05	0.000383024	up	HDAC9
ENSG00000048140	chr5:176074387-176086058	NC2	SH72	23.0782	20.8775	-0.144587	0.1776	0.340599	No sig	TSPAN17
ENSG00000048162	chr5:175792470-175843570	NC2	SH72	46.2725	44.9381	-0.0422174	0.84515	0.922286	No sig	NOP16
ENSG00000048342	chr4:15471488-15603180	NC2	SH72	2.77363	2.43603	-0.187241	0.4745	0.660111	No sig	CC2D2A
ENSG00000048392	chr8:103216729-103251346	NC2	SH72	11.7889	9.98514	-0.239569	0.1067	0.235135	No sig	RRM2B
ENSG00000048405	chr7:126986843-127071978	NC2	SH72	5.85845	6.05101	0.0466583	0.72475	0.849899	No sig	ZNF800
ENSG00000048462	chr16:12021229-12070500	NC2	SH72	0.116341	0.0460628	-1.33669	1	1	No sig	TNFRSF17
ENSG00000048471	chr16:12070593-12668146	NC2	SH72	2.6045	2.03958	-0.352733	0.278	0.463783	No sig	SNX29
ENSG00000048540	chr12:16500075-16763528	NC2	SH72	0.0368255	0.177574	2.26964	1	1	No sig	LMO3
ENSG00000048544	chr6:42174538-42185603	NC2	SH72	33.4556	36.341	0.119349	0.20285	0.374248	No sig	MRPS10
ENSG00000048545	chr6:42123143-42147794	NC2	SH72	0	0	0	1	1	No sig	GUCA1A
ENSG00000048649	chr11:77371040-77532063	NC2	SH72	19.3666	28.2931	0.54688	0.03555	0.101746	up	RSF1
ENSG00000048707	chr1:12290123-12572099	NC2	SH72	17.3192	15.1272	-0.195229	0.67085	0.813173	No sig	VPS13D
ENSG00000048740	chr10:11047258-11378674	NC2	SH72	0.632413	0.711009	0.168999	0.36235	0.553035	No sig	CELF2
ENSG00000048828	chr9:96208775-96328397	NC2	SH72	83.9615	70.4134	-0.253878	0.00915	0.0345868	down	FAM120A
ENSG00000048991	chr2:136289024-136482840	NC2	SH72	21.61	22.431	0.0537933	0.72615	0.850976	No sig	R3HDM1
ENSG00000049089	chr1:40766158-40783488	NC2	SH72	2.66142	1.37537	-0.952371	0.00505	0.0209072	down	COL9A2
ENSG00000049130	chr12:88886569-88974628	NC2	SH72	32.8674	25.3337	-0.375599	0.00815	0.0313814	down	KITLG
ENSG00000049167	chr5:60169657-60240900	NC2	SH72	5.02875	5.20694	0.0502358	0.7999	0.896441	No sig	ERCC8
ENSG00000049192	chr5:64444562-64777747	NC2	SH72	0.484989	0.20345	-1.25328	1	1	No sig	ADAMTS6
ENSG00000049239	chr1:9294833-9331396	NC2	SH72	4.19083	3.81597	-0.135186	0.14535	0.295738	No sig	H6PD
ENSG00000049245	chr1:7831328-7841492	NC2	SH72	67.4592	62.4013	-0.112439	0.24765	0.429762	No sig	VAMP3
ENSG00000049246	chr1:7844379-7913572	NC2	SH72	2.52149	1.35546	-0.895495	0.0141	0.0493102	down	PER3
ENSG00000049247	chr1:7844379-7913572	NC2	SH72	0.678491	0.467103	-0.538591	1	1	No sig	UTS2
ENSG00000049249	chr1:7979906-8000926	NC2	SH72	0	0.31877	inf	1	1	No sig	TNFRSF9
ENSG00000049283	chr17:48609903-48633213	NC2	SH72	0.0138434	0	#NAME?	1	1	No sig	EPN3
ENSG00000049323	chr2:33172038-33624576	NC2	SH72	37.3126	43.5227	0.222103	0.05265	0.138085	No sig	LTBP1
ENSG00000049449	chr11:31806339-32127301	NC2	SH72	53.6054	80.0737	0.578951	5e-05	0.000383024	up	RCN1
ENSG00000049540	chr7:73442118-73484237	NC2	SH72	0	0.0451382	inf	1	1	No sig	ELN
ENSG00000049541	chr7:73645828-73668774	NC2	SH72	39.5641	41.2721	0.0609762	0.553	0.726792	No sig	RFC2
ENSG00000049618	chr6:157099062-157531913	NC2	SH72	6.77904	5.89886	-0.200643	0.09745	0.220035	No sig	ARID1B
ENSG00000049656	chr5:1317858-1345214	NC2	SH72	216.621	192.412	-0.170976	0.20905	0.382158	No sig	CLPTM1L
ENSG00000049759	chr18:55711598-56068772	NC2	SH72	14.191	28.7522	1.0187	5e-05	0.000383024	up	NEDD4L
ENSG00000049768	chrX:49091926-49121288	NC2	SH72	0.191417	0.113378	-0.755575	1	1	No sig	FOXP3
ENSG00000049769	chrX:49126305-49157929	NC2	SH72	3.04089	3.50299	0.204095	0.13875	0.28583	No sig	PPP1R3F
ENSG00000049860	chr5:73923233-74072737	NC2	SH72	94.1476	107.438	0.190511	0.2116	0.384719	No sig	HEXB
ENSG00000049883	chr5:71515235-71656052	NC2	SH72	10.6344	11.2829	0.0854003	0.74275	0.861223	No sig	PTCD2
ENSG00000050030	chrX:73952683-74145282	NC2	SH72	0	0	0	1	1	No sig	KIAA2022
ENSG00000050130	chr14:59951160-60043549	NC2	SH72	73.4851	71.8986	-0.0314882	0.75255	0.867793	No sig	JKAMP
ENSG00000050165	chr11:11984652-12031316	NC2	SH72	0.982531	1.92145	0.967617	0.00275	0.0126257	up	DKK3
ENSG00000050327	chr7:144052380-144077725	NC2	SH72	6.07718	6.91606	0.186548	0.15835	0.314088	No sig	ARHGEF5
ENSG00000050344	chr7:26191859-26226745	NC2	SH72	4.88119	10.3142	1.07933	5e-05	0.000383024	up	NFE2L3
ENSG00000050393	chr6:13786788-13814800	NC2	SH72	18.9101	19.7522	0.0628528	0.61315	0.771295	No sig	MCUR1
ENSG00000050405	chr12:50569570-50677329	NC2	SH72	51.497	41.0357	-0.327609	0.00045	0.00272175	down	LIMA1
ENSG00000050426	chr12:51441744-51454207	NC2	SH72	77.0863	73.8662	-0.0615603	0.59465	0.757734	No sig	LETMD1
ENSG00000050438	chr12:51745030-51902980	NC2	SH72	0.527209	0.12033	-2.13138	1	1	No sig	SLC4A8
ENSG00000050555	chr9:133884468-133969860	NC2	SH72	4.15253	4.82469	0.216444	0.10375	0.230136	No sig	LAMC3
ENSG00000050628	chr1:71318035-71513491	NC2	SH72	0.016405	0.0103197	-0.668738	1	1	No sig	PTGER3
ENSG00000050730	chr4:122052562-122148621	NC2	SH72	0	0	0	1	1	No sig	TNIP3
ENSG00000050748	chr5:179660142-179719099	NC2	SH72	49.9166	47.8303	-0.0615945	0.6555	0.801627	No sig	MAPK9
ENSG00000050767	chr5:177664618-178017556	NC2	SH72	0	0.0126501	inf	1	1	No sig	COL23A1
ENSG00000050820	chr16:75262927-75301951	NC2	SH72	26.0337	28.2405	0.117386	0.32045	0.509356	No sig	BCAR1
ENSG00000051009	chr11:6232564-6255941	NC2	SH72	29.4156	31.5289	0.100092	0.44855	0.637761	No sig	FAM160A2
ENSG00000051108	chr16:56965959-56977798	NC2	SH72	58.8818	56.1268	-0.0691319	0.5534	0.727037	No sig	HERPUD1
ENSG00000051128	chr19:19010322-19052070	NC2	SH72	141.303	168.325	0.252452	0.08965	0.206681	No sig	HOMER3
ENSG00000051180	chr15:40986971-41024354	NC2	SH72	18.9084	25.3859	0.424997	0.00015	0.00104385	up	RAD51
ENSG00000051341	chr3:121150277-121264853	NC2	SH72	8.21523	8.00441	-0.0375059	0.6982	0.830119	No sig	POLQ
ENSG00000051382	chr3:138372859-138553780	NC2	SH72	14.8355	14.7384	-0.00946604	0.92765	0.967402	No sig	PIK3CB
ENSG00000051523	chr16:88709690-88717560	NC2	SH72	158.335	181.081	0.193651	0.05045	0.133588	No sig	CYBA
ENSG00000051596	chr5:175344875-175461683	NC2	SH72	108.554	98.1392	-0.145509	0.1341	0.278474	No sig	THOC3
ENSG00000051620	chr6:138724667-139013708	NC2	SH72	3.86928	5.94958	0.620721	0.03665	0.104196	up	HEBP2
ENSG00000051825	chr12:123636866-123742506	NC2	SH72	35.9398	28.3547	-0.341992	0.12605	0.265677	No sig	MPHOSPH9
ENSG00000052126	chr12:19282647-19529334	NC2	SH72	6.13477	8.0647	0.39461	0.01415	0.0494432	up	PLEKHA5
ENSG00000052344	chr16:31142755-31147083	NC2	SH72	0.219655	0.10543	-1.05895	1	1	No sig	PRSS8
ENSG00000052723	chr1:115312099-115323306	NC2	SH72	17.1885	26.3451	0.616087	0.0015	0.00763687	up	SIKE1
ENSG00000052749	chr10:99116114-99161127	NC2	SH72	14.4591	15.7593	0.124226	0.2616	0.445421	No sig	RRP12
ENSG00000052795	chr4:159690289-159959912	NC2	SH72	1.34469	0.945355	-0.508341	0.0367	0.104243	down	FNIP2
ENSG00000052802	chr4:166248774-166264312	NC2	SH72	29.9617	18.9468	-0.661162	5e-05	0.000383024	down	MSMO1
ENSG00000052841	chr11:43380481-43516483	NC2	SH72	20.798	22.4678	0.111415	0.4434	0.632692	No sig	TTC17
ENSG00000052850	chr11:44281993-44331716	NC2	SH72	0.621642	0.739376	0.250226	0.10535	0.232615	No sig	ALX4
ENSG00000053108	chr5:132532146-132948255	NC2	SH72	0.173441	0.265322	0.613295	1	1	No sig	FSTL4
ENSG00000053254	chr14:89591214-90085493	NC2	SH72	9.87778	8.78719	-0.168785	0.23085	0.41006	No sig	FOXN3
ENSG00000053328	chr6:110501343-110679475	NC2	SH72	0	0	0	1	1	No sig	METTL24
ENSG00000053371	chr1:19630458-19638640	NC2	SH72	37.135	26.1865	-0.503959	5e-05	0.000383024	down	AKR7A2
ENSG00000053372	chr1:19542157-19586622	NC2	SH72	27.1053	28.4131	0.0679836	0.67385	0.815453	No sig	MRTO4
ENSG00000053438	chr20:36120873-36156333	NC2	SH72	1.07396	1.10958	0.0470817	0.9536	0.981066	No sig	NNAT
ENSG00000053501	chr19:17326154-17330638	NC2	SH72	20.3305	25.7108	0.338732	0.002	0.00972674	up	USE1
ENSG00000053524	chr3:182895830-183146566	NC2	SH72	2.91433	4.91163	0.753037	0.0004	0.0024614	up	MCF2L2
ENSG00000053702	chr12:2921787-3050306	NC2	SH72	0.662718	1.01941	0.621272	0.73155	0.854395	No sig	NRIP2
ENSG00000053747	chr18:21269406-21535030	NC2	SH72	5.31162	5.99132	0.17372	0.2864	0.472766	No sig	LAMA3
ENSG00000053770	chr14:57670517-57756797	NC2	SH72	34.0949	25.3649	-0.426723	0.0208	0.0670788	down	AP5M1
ENSG00000053900	chr4:25378834-25420120	NC2	SH72	16.4748	17.0748	0.0516064	0.65185	0.798942	No sig	ANAPC4
ENSG00000053918	chr11:2465913-2870339	NC2	SH72	0.437125	0.0939676	-2.21781	1	1	No sig	KCNQ1
ENSG00000054116	chr1:36602172-36615098	NC2	SH72	96.3272	90.1062	-0.096316	0.36675	0.558031	No sig	TRAPPC3
ENSG00000054118	chr1:36690016-36770958	NC2	SH72	49.6351	47.175	-0.0733357	0.60885	0.768367	No sig	THRAP3
ENSG00000054148	chr9:139743175-139755249	NC2	SH72	239.986	257.033	0.099	0.32195	0.511085	No sig	PHPT1
ENSG00000054179	chr9:139942549-139948497	NC2	SH72	4.97529	1.91391	-1.37826	5e-05	0.000383024	down	ENTPD2
ENSG00000054219	chr2:160568999-160761260	NC2	SH72	0.0399378	0.0110979	-1.84747	1	1	No sig	LY75
ENSG00000054267	chr1:235294497-235507847	NC2	SH72	11.1474	12.7633	0.195302	0.26045	0.444135	No sig	ARID4B
ENSG00000054277	chr1:241695433-241965435	NC2	SH72	84.241	48.8939	-0.784867	5e-05	0.000383024	down	OPN3
ENSG00000054282	chr1:243419319-244014381	NC2	SH72	4.56261	9.36691	1.03771	0.00925	0.0349009	up	SDCCAG8
ENSG00000054356	chr2:220154344-220174370	NC2	SH72	0.142079	0.00964865	-3.88023	1	1	No sig	PTPRN
ENSG00000054392	chr1:210501595-210849638	NC2	SH72	0.782834	1.47213	0.911129	0.00115	0.00613218	up	HHAT
ENSG00000054523	chr1:10270862-10441661	NC2	SH72	13.3828	13.1641	-0.023767	0.80875	0.902252	No sig	KIF1B
ENSG00000054598	chr6:1610680-1614127	NC2	SH72	10.1068	10.9572	0.116552	0.1678	0.327587	No sig	FOXC1
ENSG00000054611	chr22:47158517-47571336	NC2	SH72	6.29465	3.68469	-0.772584	5e-05	0.000383024	down	TBC1D22A
ENSG00000054654	chr14:64319682-64804830	NC2	SH72	20.631	18.1667	-0.183515	0.25925	0.442881	No sig	SYNE2
ENSG00000054690	chr14:67913800-68067004	NC2	SH72	6.24686	5.69244	-0.134084	0.5441	0.719358	No sig	PLEKHH1
ENSG00000054793	chr20:50213052-50385173	NC2	SH72	18.4963	9.14896	-1.01556	5e-05	0.000383024	down	ATP9A
ENSG00000054796	chr20:55904814-55919050	NC2	SH72	0	0	0	1	1	No sig	SPO11
ENSG00000054803	chr20:54572495-54580528	NC2	SH72	0	0	0	1	1	No sig	CBLN4
ENSG00000054938	chr11:74407473-74442430	NC2	SH72	0	0.294988	inf	1	1	No sig	CHRDL2
ENSG00000054965	chr11:73111531-73309234	NC2	SH72	9.97829	12.1218	0.280738	0.004	0.0171803	up	FAM168A
ENSG00000054967	chr11:73087308-73108519	NC2	SH72	8.00155	7.238	-0.144688	0.17735	0.340278	No sig	RELT
ENSG00000054983	chr14:88304163-88460009	NC2	SH72	0.0575032	0.155191	1.43233	1	1	No sig	GALC
ENSG00000055044	chr2:203130438-203168389	NC2	SH72	70.9299	68.6759	-0.0465896	0.6898	0.824605	No sig	NOP58
ENSG00000055070	chr1:16679069-16763919	NC2	SH72	56.9808	52.8843	-0.107636	0.40395	0.596108	No sig	SZRD1
ENSG00000055118	chr7:150642048-150675403	NC2	SH72	0.215675	0.506224	1.23092	1	1	No sig	KCNH2
ENSG00000055130	chr7:148395005-148498128	NC2	SH72	38.3272	36.2734	-0.0794562	0.37575	0.567404	No sig	CUL1
ENSG00000055147	chr5:153369687-153800544	NC2	SH72	9.80308	9.59397	-0.0311063	0.91515	0.961118	No sig	FAM114A2
ENSG00000055163	chr5:156693088-157002783	NC2	SH72	0	0	0	1	1	No sig	CYFIP2
ENSG00000055208	chr6:149539776-149732749	NC2	SH72	23.3295	23.7576	0.0262352	0.7876	0.888929	No sig	TAB2
ENSG00000055211	chr6:149887429-149912884	NC2	SH72	34.9064	38.5302	0.142498	0.1249	0.263836	No sig	GINM1
ENSG00000055332	chr2:37311593-37384208	NC2	SH72	24.8905	22.9939	-0.114344	0.60865	0.768367	No sig	EIF2AK2
ENSG00000055483	chr17:76783462-76837523	NC2	SH72	26.9667	22.6805	-0.249726	0.17015	0.330819	No sig	USP36
ENSG00000055609	chr7:151832009-152133090	NC2	SH72	12.1066	13.4646	0.153377	0.3613	0.551772	No sig	KMT2C
ENSG00000055732	chr1:85464829-85598821	NC2	SH72	0.0299251	0.0276203	-0.115624	1	1	No sig	MCOLN3
ENSG00000055813	chr2:56411257-56613308	NC2	SH72	2.30819	0.908417	-1.34533	5e-05	0.000383024	down	CCDC85A
ENSG00000055917	chr2:20448451-20551995	NC2	SH72	46.3211	45.4379	-0.027773	0.8431	0.921185	No sig	PUM2
ENSG00000055950	chr10:102729214-102754158	NC2	SH72	123.678	129.566	0.0670956	0.57325	0.741603	No sig	MRPL43
ENSG00000055955	chr3:52846990-52931612	NC2	SH72	0.306057	0.0771916	-1.98729	1	1	No sig	ITIH4
ENSG00000055957	chr3:52811602-52826078	NC2	SH72	0	0.0330459	inf	1	1	No sig	ITIH1
ENSG00000056050	chr4:170650615-170679104	NC2	SH72	27.2206	26.9365	-0.0151379	0.87395	0.938014	No sig	C4orf27
ENSG00000056097	chr5:32354455-32444867	NC2	SH72	60.5001	50.4089	-0.26326	0.0172	0.0576451	down	ZFR
ENSG00000056277	chrX:129336684-129402873	NC2	SH72	1.68836	1.75722	0.0576672	0.65	0.797876	No sig	ZNF280C
ENSG00000056291	chr4:72897520-73013784	NC2	SH72	2.52111	3.3475	0.409025	0.0176	0.0586998	up	NPFFR2
ENSG00000056487	chr22:45277041-45405880	NC2	SH72	0.528395	0.998127	0.917605	0.04475	0.121801	up	PHF21B
ENSG00000056558	chr9:123664670-123691451	NC2	SH72	0.410049	1.53091	1.90052	5e-05	0.000383024	up	TRAF1
ENSG00000056586	chr9:125606834-125667620	NC2	SH72	46.4428	45.7147	-0.0227967	0.85195	0.926686	No sig	RC3H2
ENSG00000056661	chr17:36886487-36906969	NC2	SH72	22.7492	23.9356	0.0733432	0.62495	0.779299	No sig	PCGF2
ENSG00000056736	chr3:53880606-53899827	NC2	SH72	4.12192	2.35283	-0.80892	5e-05	0.000383024	down	IL17RB
ENSG00000056972	chr6:111877656-111927481	NC2	SH72	15.3687	12.9211	-0.25027	0.04885	0.13027	down	TRAF3IP2
ENSG00000056998	chrX:2746828-2800859	NC2	SH72	0.623759	1.36025	1.12481	0.0004	0.0024614	up	GYG2
ENSG00000057019	chr3:98451079-98620533	NC2	SH72	6.71685	11.6135	0.789947	5e-05	0.000383024	up	DCBLD2
ENSG00000057149	chr18:61322430-61329197	NC2	SH72	0.0167297	0.0466202	1.47855	1	1	No sig	SERPINB3
ENSG00000057252	chr1:179262924-179327815	NC2	SH72	22.2639	31.4848	0.49995	5e-05	0.000383024	up	SOAT1
ENSG00000057294	chr12:32943678-33049774	NC2	SH72	4.53628	9.54874	1.0738	5e-05	0.000383024	up	PKP2
ENSG00000057468	chr1:76262566-76378923	NC2	SH72	0	0.00699138	inf	1	1	No sig	MSH4
ENSG00000057593	chr13:113760104-113774995	NC2	SH72	0.0203766	0.0645236	1.66291	1	1	No sig	F7
ENSG00000057608	chr10:5807185-5884095	NC2	SH72	66.9983	56.3612	-0.249423	0.0106	0.0390316	down	GDI2
ENSG00000057657	chr6:106534194-106557814	NC2	SH72	1.12769	0.897648	-0.329155	0.3187	0.507226	No sig	PRDM1
ENSG00000057663	chr6:106632350-106773666	NC2	SH72	12.1529	13.751	0.178242	0.04545	0.123192	up	ATG5
ENSG00000057704	chr12:94960899-95044338	NC2	SH72	1.53882	2.99736	0.961867	5e-05	0.000383024	up	TMCC3
ENSG00000057757	chr1:24104894-24114722	NC2	SH72	29.5411	26.6984	-0.145971	0.09665	0.218787	No sig	PITHD1
ENSG00000057935	chr2:42721708-42984087	NC2	SH72	13.6595	16.117	0.238683	0.0345	0.0993841	up	MTA3
ENSG00000058056	chr3:179370542-179507189	NC2	SH72	10.3715	6.87714	-0.592742	0.0001	0.000718503	down	USP13
ENSG00000058063	chr3:182511287-182639423	NC2	SH72	15.49	15.0193	-0.0445146	0.7359	0.85642	No sig	ATP11B
ENSG00000058085	chr1:183155372-183214035	NC2	SH72	0.751315	1.07418	0.515753	0.08365	0.196319	No sig	LAMC2
ENSG00000058091	chr7:89964536-90839905	NC2	SH72	9.53883	11.8008	0.307	0.0386	0.108446	up	CDK14
ENSG00000058262	chr3:127770483-128127485	NC2	SH72	202.568	187.272	-0.113269	0.24815	0.430449	No sig	SEC61A1
ENSG00000058272	chr12:80167342-80329240	NC2	SH72	18.9863	23.5446	0.31044	0.0191	0.0627398	up	PPP1R12A
ENSG00000058335	chr15:79252288-79383115	NC2	SH72	0.185439	0.207887	0.164855	1	1	No sig	RASGRF1
ENSG00000058404	chr7:44256748-44374176	NC2	SH72	0.837908	0.78099	-0.101487	0.7621	0.872884	No sig	CAMK2B
ENSG00000058453	chr1:17066767-17299474	NC2	SH72	4.74611	5.02335	0.081904	0.69785	0.829823	No sig	CROCC
ENSG00000058600	chr16:22308729-22346424	NC2	SH72	22.2679	26.1032	0.229263	0.16565	0.324463	No sig	POLR3E
ENSG00000058668	chr1:203595688-203713209	NC2	SH72	61.5088	38.4184	-0.678994	5e-05	0.000383024	down	ATP2B4
ENSG00000058673	chr1:203764781-203823252	NC2	SH72	70.6301	76.1789	0.109109	0.4805	0.665687	No sig	ZC3H11A
ENSG00000058729	chr5:96424778-96519354	NC2	SH72	8.76933	9.5673	0.125645	0.4623	0.649555	No sig	RIOK2
ENSG00000058799	chr1:54317391-54356407	NC2	SH72	16.2771	20.9768	0.365956	0.0003	0.0019165	up	YIPF1
ENSG00000058804	chr1:54231132-54304533	NC2	SH72	49.6574	48.3076	-0.0397589	0.6937	0.827191	No sig	NDC1
ENSG00000058866	chr3:185764096-186080026	NC2	SH72	0	0	0	1	1	No sig	DGKG
ENSG00000059122	chr16:2961937-3001209	NC2	SH72	28.1967	29.8458	0.0820017	0.62505	0.779299	No sig	FLYWCH1
ENSG00000059145	chr16:1401923-1464752	NC2	SH72	19.1159	23.6742	0.308542	0.05055	0.133795	No sig	UNKL
ENSG00000059377	chr7:139246315-139720125	NC2	SH72	3.25786	5.10498	0.647981	0.263	0.446822	No sig	TBXAS1
ENSG00000059378	chr7:139723543-139763521	NC2	SH72	14.5396	10.9635	-0.407273	0.01935	0.0633594	down	PARP12
ENSG00000059573	chr10:97365695-97416463	NC2	SH72	69.662	61.5994	-0.177457	0.05625	0.144798	No sig	ALDH18A1
ENSG00000059588	chr1:234527058-234614849	NC2	SH72	18.91	21.8681	0.20968	0.11255	0.243947	No sig	TARBP1
ENSG00000059691	chr4:152591655-152682175	NC2	SH72	16.9562	18.7467	0.144825	0.35325	0.543027	No sig	PET112
ENSG00000059728	chr2:70120691-70170077	NC2	SH72	3.36442	4.34072	0.367574	0.07045	0.172327	No sig	MXD1
ENSG00000059758	chr12:96672038-96794338	NC2	SH72	22.4155	39.3743	0.812757	5e-05	0.000383024	up	CDK17
ENSG00000059769	chr9:114393631-114432526	NC2	SH72	16.482	26.2127	0.66938	0.06545	0.162732	No sig	DNAJC25
ENSG00000059804	chr12:8071825-8088871	NC2	SH72	0.82871	0.404045	-1.03635	0.0205	0.0663878	down	SLC2A3
ENSG00000059915	chr10:104162375-104182893	NC2	SH72	0.806536	0.748734	-0.107286	0.8284	0.913179	No sig	PSD
ENSG00000060069	chr18:77439800-77514510	NC2	SH72	6.89553	5.96165	-0.209951	0.06805	0.167715	No sig	CTDP1
ENSG00000060138	chr12:10851682-10875911	NC2	SH72	156.767	171.929	0.133191	0.1637	0.321559	No sig	YBX3
ENSG00000060140	chr12:10771537-10826917	NC2	SH72	0.490928	0.291692	-0.751067	1	1	No sig	STYK1
ENSG00000060237	chr12:861758-1020618	NC2	SH72	96.3786	61.8235	-0.640558	0.001	0.00543051	down	WNK1
ENSG00000060339	chr10:70480768-70552134	NC2	SH72	70.4328	62.3861	-0.175024	0.2292	0.407624	No sig	CCAR1
ENSG00000060491	chr20:61436186-61445352	NC2	SH72	29.7671	31.8734	0.0986352	0.29245	0.479177	No sig	OGFR
ENSG00000060558	chr19:3136190-3163767	NC2	SH72	0.112873	0.26052	1.20669	1	1	No sig	GNA15
ENSG00000060566	chr19:4153597-4173051	NC2	SH72	0.157487	0.639292	2.02124	1	1	No sig	CREB3L3
ENSG00000060642	chr1:27113962-27124889	NC2	SH72	8.81777	9.13536	0.051048	0.6603	0.805509	No sig	PIGV
ENSG00000060656	chr1:29563027-29653325	NC2	SH72	18.6692	18.2011	-0.0366334	0.7938	0.892973	No sig	PTPRU
ENSG00000060688	chr1:31732416-31769662	NC2	SH72	65.508	55.343	-0.24327	0.01325	0.0469876	down	SNRNP40
ENSG00000060709	chr12:130880681-131200826	NC2	SH72	0	0.00483243	inf	1	1	No sig	RIMBP2
ENSG00000060718	chr1:103342022-103574052	NC2	SH72	0.137814	0.166973	0.276897	1	1	No sig	COL11A1
ENSG00000060749	chr11:32914723-33014862	NC2	SH72	10.5618	8.59956	-0.296517	0.05645	0.145192	No sig	QSER1
ENSG00000060762	chr6:166778406-166796486	NC2	SH72	15.0569	13.5556	-0.151535	0.3151	0.502982	No sig	MPC1
ENSG00000060971	chr3:38080695-38178733	NC2	SH72	21.4583	25.7825	0.264853	0.00635	0.0253979	up	ACAA1
ENSG00000060982	chr12:24964294-25102393	NC2	SH72	0	0.049155	inf	1	1	No sig	BCAT1
ENSG00000061273	chr12:48128454-48226915	NC2	SH72	47.2127	37.2896	-0.340401	0.0253	0.0781524	down	HDAC7
ENSG00000061337	chr8:20103675-20161474	NC2	SH72	0	0.0141403	inf	1	1	No sig	LZTS1
ENSG00000061455	chr5:122424815-122529960	NC2	SH72	1.97811	1.71899	-0.202566	0.51315	0.693853	No sig	PRDM6
ENSG00000061492	chr5:137419580-137428054	NC2	SH72	0	0	0	1	1	No sig	WNT8A
ENSG00000061656	chr20:34203813-34208971	NC2	SH72	5.21057	3.90574	-0.415845	0.19535	0.364411	No sig	SPAG4
ENSG00000061676	chr2:183773842-183903586	NC2	SH72	52.7939	54.5416	0.0469853	0.76785	0.876946	No sig	NCKAP1
ENSG00000061794	chr12:27863705-27909228	NC2	SH72	70.3187	54.9021	-0.357047	0.0007	0.00400689	down	MRPS35
ENSG00000061918	chr4:156680143-156728743	NC2	SH72	0	0	0	1	1	No sig	GUCY1B3
ENSG00000061936	chr12:132195625-132284282	NC2	SH72	20.2099	19.5262	-0.0496538	0.6795	0.818691	No sig	SFSWAP
ENSG00000061938	chr3:195590234-195638816	NC2	SH72	19.3341	21.2071	0.133397	0.3795	0.57154	No sig	TNK2
ENSG00000061987	chr12:62860596-62991363	NC2	SH72	21.5048	20.8757	-0.042833	0.7807	0.884689	No sig	MON2
ENSG00000062038	chr16:68670091-68756519	NC2	SH72	0.270117	0.656735	1.28173	1	1	No sig	CDH3
ENSG00000062096	chrX:2959511-3030767	NC2	SH72	0	0	0	1	1	No sig	ARSF
ENSG00000062194	chr5:56469774-56560506	NC2	SH72	15.9265	16.1624	0.0212069	0.8572	0.92954	No sig	GPBP1
ENSG00000062282	chr11:75470556-75512579	NC2	SH72	3.80347	4.24268	0.15766	0.43615	0.626605	No sig	DGAT2
ENSG00000062370	chr19:44830707-44905774	NC2	SH72	2.26405	1.50369	-0.590401	0.01935	0.0633594	down	ZNF112
ENSG00000062485	chr12:56665482-56727837	NC2	SH72	114.11	93.5413	-0.286752	0.02745	0.0831556	down	CS
ENSG00000062524	chr15:41795835-41806085	NC2	SH72	0.509796	0.41154	-0.308887	1	1	No sig	LTK
ENSG00000062582	chr7:43906156-43966010	NC2	SH72	318.259	292.859	-0.119992	0.2824	0.468473	No sig	MRPS24
ENSG00000062598	chr20:44994687-45061704	NC2	SH72	11.4326	12.7506	0.157409	0.17075	0.331725	No sig	ELMO2
ENSG00000062650	chr10:88195012-88281572	NC2	SH72	26.5541	27.145	0.031753	0.80495	0.899415	No sig	WAPAL
ENSG00000062716	chr17:57697218-57919616	NC2	SH72	93.2638	99.8965	0.0991163	0.68445	0.822256	No sig	VMP1
ENSG00000062725	chr17:58520519-58603580	NC2	SH72	10.4124	10.3248	-0.0121887	0.9114	0.958741	No sig	APPBP2
ENSG00000062822	chr19:50887460-50934570	NC2	SH72	28.7329	35.4706	0.303921	0.01515	0.0522011	up	POLD1
ENSG00000063015	chr17:27232267-27384234	NC2	SH72	0.10567	0.127396	0.269757	1	1	No sig	SEZ6
ENSG00000063046	chr12:53399941-53435993	NC2	SH72	276.897	226.235	-0.291526	0.00335	0.0148893	down	EIF4B
ENSG00000063127	chr19:49792894-49828482	NC2	SH72	0.474391	0.830522	0.807942	0.165	0.323548	No sig	SLC6A16
ENSG00000063169	chr19:48111452-48206533	NC2	SH72	3.77615	3.36573	-0.165998	0.1441	0.293967	No sig	GLTSCR1
ENSG00000063176	chr19:49118584-49140695	NC2	SH72	7.62668	10.0177	0.39342	0.31335	0.501093	No sig	SPHK2
ENSG00000063177	chr19:49118584-49140695	NC2	SH72	637.721	615.265	-0.0517171	0.64755	0.795991	No sig	RPL18
ENSG00000063180	chr19:49141198-49149569	NC2	SH72	8.1851	9.20754	0.169816	0.40345	0.595796	No sig	CA11
ENSG00000063241	chr19:55964351-55973710	NC2	SH72	24.3622	24.3707	0.00050615	0.9958	0.998622	No sig	ISOC2
ENSG00000063244	chr19:56165511-56186081	NC2	SH72	112.436	118.901	0.0806534	0.45095	0.639048	No sig	U2AF2
ENSG00000063245	chr19:56186591-56249768	NC2	SH72	40.691	41.731	0.0364107	0.6884	0.823966	No sig	EPN1
ENSG00000063322	chr19:39881942-39891277	NC2	SH72	11.6146	11.3567	-0.0323895	0.73555	0.856241	No sig	MED29
ENSG00000063438	chr5:271735-438406	NC2	SH72	2.609	3.37441	0.371137	0.445	0.634171	No sig	AHRR
ENSG00000063515	chr22:19136088-19137796	NC2	SH72	0.0410531	0	#NAME?	1	1	No sig	GSC2
ENSG00000063587	chrX:152599612-152625568	NC2	SH72	5.6491	3.92203	-0.526421	5e-05	0.000383024	down	ZNF275
ENSG00000063601	chrX:149861434-149933576	NC2	SH72	24.974	23.356	-0.0966327	0.45745	0.644719	No sig	MTMR1
ENSG00000063660	chr2:241375087-241407493	NC2	SH72	56.1971	25.3223	-1.15009	5e-05	0.000383024	down	GPC1
ENSG00000063761	chr14:78266425-78401355	NC2	SH72	5.6402	6.11608	0.116861	0.3245	0.513619	No sig	ADCK1
ENSG00000063854	chr16:1845620-1934295	NC2	SH72	57.9027	71.773	0.30981	0.07035	0.17215	No sig	HAGH
ENSG00000063978	chr4:2451699-2734292	NC2	SH72	23.4308	23.9584	0.0321201	0.82415	0.91063	No sig	RNF4
ENSG00000064012	chr2:202098165-202152434	NC2	SH72	17.3187	18.7453	0.114197	0.45595	0.64363	No sig	CASP8
ENSG00000064042	chr4:41361623-41702061	NC2	SH72	65.4756	69.108	0.0778958	0.56765	0.738278	No sig	LIMCH1
ENSG00000064102	chr12:27058113-27091259	NC2	SH72	63.9048	46.3435	-0.463558	0.0013	0.00679456	down	ASUN
ENSG00000064115	chr12:27126127-27167367	NC2	SH72	254.649	249.441	-0.0298138	0.8196	0.907922	No sig	TM7SF3
ENSG00000064195	chr17:48067368-48072588	NC2	SH72	1.56846	0.268789	-2.5448	5e-05	0.000383024	down	DLX3
ENSG00000064199	chr11:124492731-124567414	NC2	SH72	6.17559	6.33903	0.0376834	0.92165	0.965202	No sig	SPA17
ENSG00000064201	chr11:2316874-2339430	NC2	SH72	0.031569	0.0843351	1.41762	1	1	No sig	TSPAN32
ENSG00000064205	chr20:43343484-43357150	NC2	SH72	264.174	158.955	-0.732873	5e-05	0.000383024	down	WISP2
ENSG00000064218	chr9:976963-991731	NC2	SH72	0	0	0	1	1	No sig	DMRT3
ENSG00000064225	chr3:98451079-98620533	NC2	SH72	3.16944	4.35235	0.457567	0.14025	0.287915	No sig	ST3GAL6
ENSG00000064270	chr16:84402132-84497793	NC2	SH72	0.567253	0.791098	0.479863	0.2896	0.476145	No sig	ATP2C2
ENSG00000064300	chr17:47572654-47592379	NC2	SH72	0	0.0164465	inf	1	1	No sig	NGFR
ENSG00000064309	chr11:125825690-125933230	NC2	SH72	8.11087	7.66779	-0.0810461	0.6492	0.797149	No sig	CDON
ENSG00000064313	chr8:120743014-120845103	NC2	SH72	15.0381	15.7802	0.0694963	0.57375	0.742017	No sig	TAF2
ENSG00000064393	chr7:139246315-139720125	NC2	SH72	4.41797	6.19361	0.487396	5e-05	0.000383024	up	HIPK2
ENSG00000064419	chr7:128594947-128695198	NC2	SH72	24.938	26.3846	0.0813474	0.3741	0.565533	No sig	TNPO3
ENSG00000064489	chr19:19256375-19314233	NC2	SH72	3.37874	2.8605	-0.240217	0.6888	0.823966	No sig	MEF2BNB-MEF2B
ENSG00000064490	chr19:19256375-19314233	NC2	SH72	61.6867	69.3609	0.169164	0.2841	0.470097	No sig	RFXANK
ENSG00000064545	chr19:19229977-19249322	NC2	SH72	51.7506	55.9129	0.111606	0.33505	0.524818	No sig	TMEM161A
ENSG00000064547	chr19:19734476-19739739	NC2	SH72	14.1645	18.4279	0.379612	0.0106	0.0390316	up	LPAR2
ENSG00000064601	chr20:44517263-44540794	NC2	SH72	198.183	170.079	-0.220629	0.0285	0.0855829	down	CTSA
ENSG00000064607	chr19:19101696-19170563	NC2	SH72	71.9585	72.3675	0.00817662	0.9697	0.987447	No sig	SUGP2
ENSG00000064651	chr5:127419457-127525380	NC2	SH72	7.12339	15.1993	1.09337	5e-05	0.000383024	up	SLC12A2
ENSG00000064652	chr5:122179133-122372436	NC2	SH72	31.8752	32.8899	0.0452092	0.8962	0.951641	No sig	SNX24
ENSG00000064655	chr20:45523262-45817492	NC2	SH72	0	0	0	1	1	No sig	EYA2
ENSG00000064666	chr19:1026297-1039068	NC2	SH72	49.0168	58.0315	0.243561	0.0218	0.0697049	up	CNN2
ENSG00000064687	chr19:1040101-1065571	NC2	SH72	25.7007	22.659	-0.181727	0.25285	0.435126	No sig	ABCA7
ENSG00000064692	chr5:121647048-121799914	NC2	SH72	0	0	0	1	1	No sig	SNCAIP
ENSG00000064703	chr1:112025969-112310638	NC2	SH72	10.2386	11.2527	0.136256	0.40045	0.592921	No sig	DDX20
ENSG00000064726	chr15:83685173-83736106	NC2	SH72	63.9671	75.9874	0.248431	0.00485	0.0202007	up	BTBD1
ENSG00000064763	chr12:29302035-29534122	NC2	SH72	0.98096	1.3727	0.484754	0.4615	0.64895	No sig	FAR2
ENSG00000064787	chr20:52553315-52687304	NC2	SH72	0	0.0113585	inf	1	1	No sig	BCAS1
ENSG00000064835	chr3:87308553-87325737	NC2	SH72	0	0.0403729	inf	1	1	No sig	POU1F1
ENSG00000064886	chr1:111729795-111786062	NC2	SH72	0	0	0	1	1	No sig	CHI3L2
ENSG00000064932	chr19:1107635-1174282	NC2	SH72	65.9048	76.0783	0.207102	0.2485	0.430694	No sig	SBNO2
ENSG00000064933	chr2:190649106-190742355	NC2	SH72	5.90782	7.00599	0.245962	0.18755	0.354036	No sig	PMS1
ENSG00000064961	chr19:3506270-3579086	NC2	SH72	192.796	150.419	-0.358084	0.0184	0.0608763	down	HMG20B
ENSG00000064989	chr2:188207855-188313187	NC2	SH72	0.00748439	0.0051318	-0.544421	1	1	No sig	CALCRL
ENSG00000064995	chr6:34759856-34855866	NC2	SH72	28.9727	22.3692	-0.373179	0.07135	0.17391	No sig	TAF11
ENSG00000064999	chr6:34857041-35059179	NC2	SH72	4.25825	4.64042	0.123995	0.1818	0.345923	No sig	ANKS1A
ENSG00000065000	chr19:2100987-2248678	NC2	SH72	45.1821	44.8588	-0.0103622	0.94005	0.973686	No sig	AP3D1
ENSG00000065029	chr6:35226685-35263762	NC2	SH72	12.7964	10.7948	-0.245396	0.0342	0.0986805	down	ZNF76
ENSG00000065054	chr16:2075356-2089027	NC2	SH72	9.14683	10.0187	0.131347	0.3155	0.503297	No sig	SLC9A3R2
ENSG00000065057	chr16:2089815-2185899	NC2	SH72	22.3175	32.9656	0.562789	0.0979	0.220729	No sig	NTHL1
ENSG00000065060	chr6:34759856-34855866	NC2	SH72	13.6128	12.8148	-0.0871488	0.39995	0.592605	No sig	UHRF1BP1
ENSG00000065135	chr1:110091232-110136975	NC2	SH72	37.066	32.5066	-0.189363	0.0377	0.106424	down	GNAI3
ENSG00000065150	chr13:98605911-98676551	NC2	SH72	101.239	106.659	0.0752315	0.4213	0.612235	No sig	IPO5
ENSG00000065154	chr10:126085871-126107545	NC2	SH72	29.3583	15.7466	-0.898734	5e-05	0.000383024	down	OAT
ENSG00000065183	chr1:118472342-118727846	NC2	SH72	23.1951	30.3793	0.389268	0.0639	0.160002	No sig	WDR3
ENSG00000065243	chr1:89149904-89301938	NC2	SH72	32.2102	37.0777	0.203035	0.0913	0.20986	No sig	PKN2
ENSG00000065268	chr19:983173-994569	NC2	SH72	47.1118	54.5875	0.212482	0.03815	0.107352	up	WDR18
ENSG00000065308	chr6:52285105-52441713	NC2	SH72	28.6244	19.0606	-0.586652	5e-05	0.000383024	down	TRAM2
ENSG00000065320	chr17:8924858-9147317	NC2	SH72	1.70411	4.23784	1.31431	5e-05	0.000383024	up	NTN1
ENSG00000065325	chr17:9725522-9795419	NC2	SH72	58.965	33.1875	-0.829217	5e-05	0.000383024	down	GLP2R
ENSG00000065328	chr10:13203553-13253104	NC2	SH72	15.4918	17.5379	0.178974	0.0801	0.189677	No sig	MCM10
ENSG00000065357	chr12:56295196-56347811	NC2	SH72	17.308	13.0626	-0.406	0.10265	0.22831	No sig	DGKA
ENSG00000065361	chr12:56473640-56507691	NC2	SH72	2.20378	3.41383	0.631407	0.2443	0.425466	No sig	ERBB3
ENSG00000065371	chr3:123687367-123711025	NC2	SH72	0.137987	0.0559193	-1.30312	1	1	No sig	ROPN1
ENSG00000065413	chr2:197831740-198175897	NC2	SH72	4.22504	3.54766	-0.252096	0.6066	0.766715	No sig	ANKRD44
ENSG00000065427	chr16:75661621-75795770	NC2	SH72	100.926	98.7201	-0.0318751	0.7558	0.870058	No sig	KARS
ENSG00000065457	chr16:75630878-75657198	NC2	SH72	44.751	56.2202	0.329168	0.0409	0.11339	up	ADAT1
ENSG00000065485	chr3:122785908-122992977	NC2	SH72	14.9501	14.46	-0.0480941	0.7378	0.858089	No sig	PDIA5
ENSG00000065491	chr6:37179955-37300746	NC2	SH72	5.01073	5.02777	0.00489952	0.9598	0.983429	No sig	TBC1D22B
ENSG00000065518	chr3:120315155-120321347	NC2	SH72	232.202	216.944	-0.098059	0.28495	0.471126	No sig	NDUFB4
ENSG00000065526	chr1:16174358-16266955	NC2	SH72	14.6585	14.7483	0.00881229	0.96515	0.98568	No sig	SPEN
ENSG00000065534	chr3:123328895-123603178	NC2	SH72	16.4409	10.6052	-0.632523	0.0001	0.000718503	down	MYLK
ENSG00000065548	chr2:187350882-187374090	NC2	SH72	42.2947	40.3364	-0.0683973	0.5395	0.715349	No sig	ZC3H15
ENSG00000065559	chr17:11924140-12047147	NC2	SH72	9.19701	11.1028	0.271693	0.0048	0.0200396	up	MAP2K4
ENSG00000065600	chr1:212537272-212588243	NC2	SH72	5.74451	11.3458	0.981907	5e-05	0.000383024	up	TMEM206
ENSG00000065609	chr6:84262598-84419410	NC2	SH72	0	0	0	1	1	No sig	SNAP91
ENSG00000065613	chr10:105726958-105788991	NC2	SH72	16.4067	16.0506	-0.0316553	0.73295	0.854901	No sig	SLK
ENSG00000065615	chr6:84569361-84677143	NC2	SH72	9.44285	9.26823	-0.0269296	0.89115	0.948744	No sig	CYB5R4
ENSG00000065618	chr10:105791043-105845760	NC2	SH72	0.278748	0.305181	0.130704	1	1	No sig	COL17A1
ENSG00000065621	chr10:106028630-106064703	NC2	SH72	0.500139	0.561343	0.166553	1	1	No sig	GSTO2
ENSG00000065665	chr10:12171635-12292588	NC2	SH72	10.5304	9.54263	-0.142105	0.7144	0.841746	No sig	SEC61A2
ENSG00000065675	chr10:6469104-6622263	NC2	SH72	0	0	0	1	1	No sig	PRKCQ
ENSG00000065717	chr19:2997635-3047633	NC2	SH72	117.071	67.4934	-0.794559	5e-05	0.000383024	down	TLE2
ENSG00000065802	chr2:239335382-239360891	NC2	SH72	7.36586	7.44294	0.015018	0.9305	0.969071	No sig	ASB1
ENSG00000065809	chr10:14560555-14816896	NC2	SH72	76.2318	76.0991	-0.00251281	0.9803	0.991344	No sig	FAM107B
ENSG00000065833	chr6:83920107-84140797	NC2	SH72	7.20269	6.36992	-0.17726	0.11225	0.243661	No sig	ME1
ENSG00000065882	chr4:37892707-38140796	NC2	SH72	15.5262	14.6393	-0.0848583	0.57315	0.741603	No sig	TBC1D1
ENSG00000065883	chr7:39989635-40136733	NC2	SH72	14.8129	16.2712	0.13546	0.3502	0.540552	No sig	CDK13
ENSG00000065911	chr2:74425688-74619214	NC2	SH72	120.014	164.204	0.452279	0.0049	0.0203747	up	MTHFD2
ENSG00000065923	chrX:46464752-46618490	NC2	SH72	5.89653	9.253	0.650055	0.00345	0.0152191	up	SLC9A7
ENSG00000065970	chr12:8185298-8208099	NC2	SH72	10.0239	8.31823	-0.269096	0.0041	0.0175672	down	FOXJ2
ENSG00000065978	chr1:43148097-43168020	NC2	SH72	626.798	575.903	-0.122176	0.16545	0.324225	No sig	YBX1
ENSG00000065989	chr19:10501809-10580305	NC2	SH72	2.10714	2.82864	0.424826	0.35015	0.540542	No sig	PDE4A
ENSG00000066027	chr1:212458878-212535200	NC2	SH72	26.5809	18.6914	-0.508013	5e-05	0.000383024	down	PPP2R5A
ENSG00000066032	chr2:79412356-80875905	NC2	SH72	0	0	0	1	1	No sig	CTNNA2
ENSG00000066044	chr19:8023462-8070543	NC2	SH72	52.7373	53.1693	0.0117711	0.91245	0.959385	No sig	ELAVL1
ENSG00000066056	chr1:43766663-43788779	NC2	SH72	0	0	0	1	1	No sig	TIE1
ENSG00000066084	chr12:50898767-51142450	NC2	SH72	18.489	20.7949	0.169564	0.0689	0.169372	No sig	DIP2B
ENSG00000066117	chr12:50478754-50494495	NC2	SH72	59.8235	39.2156	-0.609286	5e-05	0.000383024	down	SMARCD1
ENSG00000066135	chr1:44115828-44171186	NC2	SH72	19.6334	22.9503	0.225201	0.0827	0.194569	No sig	KDM4A
ENSG00000066136	chr1:41157319-41237275	NC2	SH72	25.8267	20.4054	-0.33991	0.00085	0.00471094	down	NFYC
ENSG00000066185	chr1:42895999-43120335	NC2	SH72	0.0489556	0.0521966	0.0924804	1	1	No sig	ZMYND12
ENSG00000066230	chr5:473424-524447	NC2	SH72	0.822667	2.3537	1.51655	0.00375	0.0163159	up	SLC9A3
ENSG00000066248	chr2:233562008-233880595	NC2	SH72	2.50212	2.14242	-0.223911	0.55745	0.72964	No sig	NGEF
ENSG00000066279	chr1:197053257-197115824	NC2	SH72	35.1302	24.6485	-0.511214	5e-05	0.000383024	down	ASPM
ENSG00000066294	chr1:160510884-160549306	NC2	SH72	0	0	0	1	1	No sig	CD84
ENSG00000066322	chr1:43829067-43833696	NC2	SH72	74.5269	67.1827	-0.149672	0.12635	0.266128	No sig	ELOVL1
ENSG00000066336	chr11:47376410-47400127	NC2	SH72	0.291761	0.0392657	-2.89344	1	1	No sig	SPI1
ENSG00000066379	chr6:30026675-30032686	NC2	SH72	43.8299	39.233	-0.159849	0.07795	0.185757	No sig	ZNRD1
ENSG00000066382	chr11:30406039-30608419	NC2	SH72	0	0	0	1	1	No sig	MPPED2
ENSG00000066405	chr3:137717576-137752494	NC2	SH72	0.26167	0.161409	-0.697027	1	1	No sig	CLDN18
ENSG00000066422	chr3:101367732-101396339	NC2	SH72	10.4507	11.5064	0.138839	0.16985	0.330339	No sig	ZBTB11
ENSG00000066427	chr14:92524895-92572965	NC2	SH72	11.2003	8.98984	-0.317172	0.0671	0.165968	No sig	ATXN3
ENSG00000066455	chr14:93260575-93306308	NC2	SH72	20.0266	16.1538	-0.310044	0.0045	0.0189661	down	GOLGA5
ENSG00000066468	chr10:123237847-123357972	NC2	SH72	0.0238417	0.0640986	1.42681	1	1	No sig	FGFR2
ENSG00000066557	chr1:70034080-70671303	NC2	SH72	15.6699	14.0927	-0.153048	0.0717	0.174523	No sig	LRRC40
ENSG00000066583	chr5:128430443-128449721	NC2	SH72	24.8884	22.4612	-0.148035	0.0776	0.185208	No sig	ISOC1
ENSG00000066629	chr14:100204029-100408397	NC2	SH72	14.5411	11.3915	-0.352182	0.06265	0.157573	No sig	EML1
ENSG00000066651	chr6:126307575-126360422	NC2	SH72	16.3099	16.8849	0.0499886	0.7666	0.875922	No sig	TRMT11
ENSG00000066654	chr16:20621564-20936328	NC2	SH72	16.1825	15.1086	-0.0990585	0.5456	0.720813	No sig	THUMPD1
ENSG00000066697	chr9:103189437-103339918	NC2	SH72	37.423	28.5047	-0.392724	5e-05	0.000383024	down	MSANTD3
ENSG00000066735	chr14:104605059-104647231	NC2	SH72	16.9015	9.94915	-0.764509	5e-05	0.000383024	down	KIF26A
ENSG00000066739	chr14:96747594-96853625	NC2	SH72	7.84261	6.47478	-0.276503	0.17125	0.332332	No sig	ATG2B
ENSG00000066777	chr8:67876333-68255912	NC2	SH72	8.77077	13.3112	0.601865	0.00305	0.0137583	up	ARFGEF1
ENSG00000066813	chr16:20547547-20587749	NC2	SH72	0	0	0	1	1	No sig	ACSM2B
ENSG00000066827	chr8:135490030-135725292	NC2	SH72	2.89599	1.67237	-0.792159	0.00175	0.0086848	down	ZFAT
ENSG00000066855	chr8:66556968-66754557	NC2	SH72	19.9996	22.9524	0.198669	0.1674	0.326909	No sig	MTFR1
ENSG00000066923	chr7:99775185-99869855	NC2	SH72	3.83184	4.55722	0.250116	0.20345	0.375188	No sig	STAG3
ENSG00000066926	chr18:55215514-55254004	NC2	SH72	22.455	19.4799	-0.205056	0.1034	0.22966	No sig	FECH
ENSG00000066933	chr15:72114631-72433311	NC2	SH72	5.38949	4.64493	-0.21449	0.31285	0.500552	No sig	MYO9A
ENSG00000067048	chrY:15016018-15032390	NC2	SH72	0	0	0	1	1	No sig	DDX3Y
ENSG00000067057	chr10:3108524-3179904	NC2	SH72	44.9533	42.0164	-0.0974761	0.29745	0.485124	No sig	PFKP
ENSG00000067064	chr10:1085847-1095110	NC2	SH72	22.2823	9.96839	-1.16047	5e-05	0.000383024	down	IDI1
ENSG00000067066	chr2:231280656-231408805	NC2	SH72	9.9723	7.26057	-0.457843	0.00505	0.0209072	down	SP100
ENSG00000067082	chr10:3818187-3827473	NC2	SH72	6.71383	7.67183	0.192436	0.1749	0.337091	No sig	KLF6
ENSG00000067113	chr5:54603587-54830878	NC2	SH72	10.2806	6.01277	-0.773821	0.0247	0.0767007	down	PPAP2A
ENSG00000067141	chr15:73344050-73597547	NC2	SH72	14.5003	14.9581	0.0448416	0.73275	0.854748	No sig	NEO1
ENSG00000067167	chr8:71485676-71520622	NC2	SH72	123.445	96.5528	-0.354477	0.0007	0.00400689	down	TRAM1
ENSG00000067177	chrX:71798663-71934167	NC2	SH72	10.4158	13.3947	0.362886	0.0003	0.0019165	up	PHKA1
ENSG00000067182	chr12:6437922-6451280	NC2	SH72	107.553	132.653	0.302616	0.0036	0.0157462	up	TNFRSF1A
ENSG00000067191	chr17:37329708-37353956	NC2	SH72	1.98498	3.45128	0.798009	0.01185	0.0427324	up	CACNB1
ENSG00000067208	chr1:92974252-93257961	NC2	SH72	5.67039	7.14377	0.333238	0.14025	0.287915	No sig	EVI5
ENSG00000067221	chr15:74275546-74286963	NC2	SH72	3.49767	3.94571	0.173891	0.3197	0.508425	No sig	STOML1
ENSG00000067225	chr15:72491369-72524164	NC2	SH72	1233.9	1054.53	-0.226628	0.03345	0.0972185	down	PKM
ENSG00000067248	chr5:54552072-54603550	NC2	SH72	5.35338	4.67241	-0.196283	0.1248	0.263715	No sig	DHX29
ENSG00000067334	chr1:94333372-94345474	NC2	SH72	46.3168	37.7831	-0.293794	0.0044	0.0185889	down	DNTTIP2
ENSG00000067365	chr16:8715539-8740081	NC2	SH72	11.1318	15.0748	0.43745	0.0241	0.0753475	up	METTL22
ENSG00000067369	chr15:43699406-43802926	NC2	SH72	30.445	34.0339	0.160767	0.2398	0.419726	No sig	TP53BP1
ENSG00000067445	chrX:54946894-54957864	NC2	SH72	0.0414756	0.00878484	-2.23918	1	1	No sig	TRO
ENSG00000067533	chr1:218458628-218511325	NC2	SH72	4.90079	5.29678	0.112102	0.35955	0.550219	No sig	RRP15
ENSG00000067560	chr3:49396577-49453908	NC2	SH72	382.442	370.989	-0.043866	0.6426	0.792704	No sig	RHOA
ENSG00000067596	chr17:41561232-41656988	NC2	SH72	25.2149	24.4391	-0.0450879	0.86065	0.931243	No sig	DHX8
ENSG00000067606	chr1:1981908-2145620	NC2	SH72	0.963097	1.25065	0.376922	0.2595	0.443136	No sig	PRKCZ
ENSG00000067646	chrY:2803111-2850547	NC2	SH72	0	0	0	1	1	No sig	ZFY
ENSG00000067704	chr1:220267443-220321380	NC2	SH72	101.18	106.749	0.077307	0.3766	0.568203	No sig	IARS2
ENSG00000067715	chr12:79257772-79845788	NC2	SH72	0.302756	0.413585	0.450028	1	1	No sig	SYT1
ENSG00000067798	chr12:78224684-78606790	NC2	SH72	0.572153	2.13882	1.90234	0.0003	0.0019165	up	NAV3
ENSG00000067829	chrX:153051220-153063960	NC2	SH72	83.3227	75.8467	-0.135622	0.40765	0.599639	No sig	IDH3G
ENSG00000067836	chr16:4846968-4852951	NC2	SH72	19.1429	12.2991	-0.638257	5e-05	0.000383024	down	ROGDI
ENSG00000067840	chrX:153067620-153096020	NC2	SH72	12.5739	14.573	0.212861	0.2169	0.391824	No sig	PDZD4
ENSG00000067842	chrX:152783133-152848397	NC2	SH72	0	0	0	1	1	No sig	ATP2B3
ENSG00000067900	chr18:18526866-18691812	NC2	SH72	18.1467	19.173	0.0793693	0.6513	0.798602	No sig	ROCK1
ENSG00000067955	chr16:67063018-67134961	NC2	SH72	38.4486	44.9549	0.225546	0.0401	0.111697	up	CBFB
ENSG00000067992	chrX:24483337-24557954	NC2	SH72	6.37544	6.20101	-0.0400218	0.7479	0.865089	No sig	PDK3
ENSG00000068001	chr3:50355220-50365682	NC2	SH72	39.8254	50.7888	0.350821	0.0048	0.0200396	up	HYAL2
ENSG00000068024	chr2:239969863-240324058	NC2	SH72	5.42739	4.81656	-0.172256	0.44785	0.637058	No sig	HDAC4
ENSG00000068028	chr3:50367218-50378411	NC2	SH72	28.2556	27.6849	-0.0294407	0.7056	0.835031	No sig	RASSF1
ENSG00000068078	chr4:1795033-1810599	NC2	SH72	1.51408	1.67284	0.143853	0.60305	0.763958	No sig	FGFR3
ENSG00000068079	chr17:41158741-41166473	NC2	SH72	22.2892	25.0729	0.169784	0.09885	0.222345	No sig	IFI35
ENSG00000068097	chr17:58120554-58156292	NC2	SH72	12.5576	13.619	0.117067	0.4499	0.638583	No sig	HEATR6
ENSG00000068120	chr17:40713484-40718295	NC2	SH72	80.0667	83.5565	0.0615503	0.5807	0.746718	No sig	COASY
ENSG00000068137	chr17:40819931-40829048	NC2	SH72	28.2325	43.8806	0.636226	5e-05	0.000383024	up	PLEKHH3
ENSG00000068305	chr15:100017369-100273766	NC2	SH72	9.37404	14.7257	0.651592	0.00025	0.0016273	up	MEF2A
ENSG00000068308	chrX:48779304-48815648	NC2	SH72	42.696	47.8368	0.164021	0.10125	0.226142	No sig	OTUD5
ENSG00000068323	chrX:48886241-48901012	NC2	SH72	26.1737	27.671	0.0802567	0.40635	0.598509	No sig	TFE3
ENSG00000068354	chrX:48397844-48420997	NC2	SH72	7.76392	8.96817	0.208028	0.19915	0.369513	No sig	TBC1D25
ENSG00000068366	chrX:108866928-108976632	NC2	SH72	12.9251	16.6415	0.364608	0.0001	0.000718503	up	ACSL4
ENSG00000068383	chr10:134351323-134596979	NC2	SH72	6.12042	3.95809	-0.628825	0.00025	0.0016273	down	INPP5A
ENSG00000068394	chrX:48970333-48980151	NC2	SH72	23.1583	22.7301	-0.0269229	0.72975	0.853316	No sig	GPKOW
ENSG00000068400	chrX:48830133-48858675	NC2	SH72	25.3843	33.5939	0.404266	0.0002	0.00135155	up	GRIPAP1
ENSG00000068438	chrX:48334540-48344752	NC2	SH72	60.0573	73.5831	0.293037	0.0064	0.0255649	up	FTSJ1
ENSG00000068489	chr17:57232859-57292608	NC2	SH72	46.9567	33.606	-0.482613	0.02185	0.0697567	down	PRR11
ENSG00000068615	chr2:86441115-86565206	NC2	SH72	6.85165	10.1811	0.571376	5e-05	0.000383024	up	REEP1
ENSG00000068650	chr13:113344642-113541482	NC2	SH72	10.9206	13.0791	0.260212	0.05945	0.151151	No sig	ATP11A
ENSG00000068654	chr2:86247338-86333278	NC2	SH72	11.3811	7.77646	-0.549457	5e-05	0.000383024	down	POLR1A
ENSG00000068697	chr2:20232410-20251789	NC2	SH72	405.465	307.36	-0.399645	5e-05	0.000383024	down	LAPTM4A
ENSG00000068724	chr2:47129008-47403740	NC2	SH72	19.7743	15.2049	-0.379092	0.25935	0.442991	No sig	TTC7A
ENSG00000068745	chr3:48725435-48777786	NC2	SH72	75.0582	70.8467	-0.0833102	0.42675	0.617397	No sig	IP6K2
ENSG00000068781	chr2:48756521-49003654	NC2	SH72	0	0	0	1	1	No sig	STON1-GTF2A1L
ENSG00000068784	chr2:45615818-45839304	NC2	SH72	7.94799	8.03379	0.0154907	0.9352	0.97135	No sig	SRBD1
ENSG00000068793	chr15:22892004-23034427	NC2	SH72	26.2153	29.653	0.177771	0.1735	0.335228	No sig	CYFIP1
ENSG00000068796	chr5:61601988-61924409	NC2	SH72	12.5586	18.0847	0.526091	0.0034	0.0150629	up	KIF2A
ENSG00000068831	chr11:64494382-64512928	NC2	SH72	0.623145	0.722287	0.213005	0.6332	0.785995	No sig	RASGRP2
ENSG00000068878	chr2:54091203-54532437	NC2	SH72	26.6201	29.6955	0.157727	0.165	0.323548	No sig	PSME4
ENSG00000068885	chr3:159943422-160203561	NC2	SH72	35.6509	35.407	-0.00990272	0.968	0.986771	No sig	IFT80
ENSG00000068903	chr19:39369196-39399533	NC2	SH72	15.3797	25.6894	0.740145	5e-05	0.000383024	up	SIRT2
ENSG00000068912	chr2:53759809-54087297	NC2	SH72	51.4556	34.878	-0.561011	0.0021	0.0101177	down	ERLEC1
ENSG00000068971	chr11:64685024-64703360	NC2	SH72	4.32019	5.55607	0.36297	0.04575	0.12387	up	PPP2R5B
ENSG00000068976	chr11:64513860-64527769	NC2	SH72	0.0770316	0.0690239	-0.158355	1	1	No sig	PYGM
ENSG00000068985	chrX:49452052-49460596	NC2	SH72	0	0	0	1	1	No sig	PAGE1
ENSG00000069011	chr5:134363424-134735604	NC2	SH72	191.505	188.453	-0.0231729	0.86905	0.935673	No sig	PITX1
ENSG00000069018	chr5:135712035-135732730	NC2	SH72	0	0	0	1	1	No sig	TRPC7
ENSG00000069020	chr5:65892175-66465423	NC2	SH72	0.143615	0.359595	1.32417	1	1	No sig	MAST4
ENSG00000069122	chr6:46820248-46922680	NC2	SH72	0	0.0308513	inf	1	1	No sig	GPR116
ENSG00000069188	chr17:71330522-71640228	NC2	SH72	0.0451178	0.0521206	0.208159	1	1	No sig	SDK2
ENSG00000069206	chr8:24298442-24384483	NC2	SH72	0	0	0	1	1	No sig	ADAM7
ENSG00000069248	chr1:229577044-229644103	NC2	SH72	31.6297	27.846	-0.183811	0.06215	0.156601	No sig	NUP133
ENSG00000069275	chr1:205681946-205719404	NC2	SH72	125.513	90.5965	-0.470305	5e-05	0.000383024	down	NUCKS1
ENSG00000069329	chr16:46690053-46723430	NC2	SH72	49.6048	44.7396	-0.148928	0.2251	0.402296	No sig	VPS35
ENSG00000069345	chr16:46989298-47007699	NC2	SH72	34.1063	33.7559	-0.0149023	0.8738	0.937934	No sig	DNAJA2
ENSG00000069399	chr19:45250961-45263301	NC2	SH72	28.4436	32.3699	0.186549	0.1741	0.335915	No sig	BCL3
ENSG00000069424	chr1:5922870-6161253	NC2	SH72	30.8275	24.843	-0.311382	0.03785	0.106775	down	KCNAB2
ENSG00000069431	chr12:21950334-22094336	NC2	SH72	1.12887	1.19973	0.0878305	0.4634	0.650514	No sig	ABCC9
ENSG00000069482	chr11:68451246-68458643	NC2	SH72	40.0671	51.6528	0.366429	5e-05	0.000383024	up	GAL
ENSG00000069493	chr12:9817564-9848413	NC2	SH72	3.03032	3.91637	0.370046	0.1098	0.239918	No sig	CLEC2D
ENSG00000069509	chrX:44382884-44402247	NC2	SH72	32.8608	29.6076	-0.150402	0.07315	0.177321	No sig	FUNDC1
ENSG00000069535	chrX:43625857-43741693	NC2	SH72	15.747	12.6067	-0.320886	0.00015	0.00104385	down	MAOB
ENSG00000069667	chr15:60780482-61521518	NC2	SH72	1.51561	1.29194	-0.230357	0.4975	0.680341	No sig	RORA
ENSG00000069696	chr11:637292-640706	NC2	SH72	0.291862	0	#NAME?	1	1	No sig	DRD4
ENSG00000069702	chr1:92145901-92371892	NC2	SH72	24.6099	12.223	-1.00964	5e-05	0.000383024	down	TGFBR3
ENSG00000069712	chr1:92632541-92650280	NC2	SH72	0.0868864	0.362581	2.0611	1	1	No sig	KIAA1107
ENSG00000069764	chr16:14766404-14788526	NC2	SH72	0	0	0	1	1	No sig	PLA2G10
ENSG00000069812	chr1:6472477-6484730	NC2	SH72	0.984793	2.69153	1.45053	0.00085	0.00471094	up	HES2
ENSG00000069849	chr3:141594965-141645356	NC2	SH72	507.802	335.998	-0.595812	5e-05	0.000383024	down	ATP1B3
ENSG00000069869	chr15:56119119-56285944	NC2	SH72	35.0397	48.0347	0.455088	0.0155	0.0530529	up	NEDD4
ENSG00000069943	chr15:55495163-55700708	NC2	SH72	16.332	16.8613	0.0460182	0.88475	0.943881	No sig	PIGB
ENSG00000069956	chr15:52121824-52358462	NC2	SH72	52.7423	60.3552	0.194518	0.18515	0.350574	No sig	MAPK6
ENSG00000069966	chr15:52413116-52483566	NC2	SH72	32.5429	37.9101	0.220239	0.0296	0.0882443	up	GNB5
ENSG00000069974	chr15:55495163-55700708	NC2	SH72	19.1431	19.7765	0.0469663	0.876	0.939291	No sig	RAB27A
ENSG00000069998	chr22:17618400-17646177	NC2	SH72	26.0429	24.2062	-0.105511	0.2141	0.388238	No sig	CECR5
ENSG00000070010	chr22:19437432-19466738	NC2	SH72	57.3432	50.7862	-0.175187	0.2284	0.406551	No sig	UFD1L
ENSG00000070018	chr12:12202777-12419946	NC2	SH72	18.759	25.1052	0.420404	0.07215	0.175377	No sig	LRP6
ENSG00000070019	chr12:14765575-14849519	NC2	SH72	0	0.00529862	inf	1	1	No sig	GUCY2C
ENSG00000070031	chr11:626430-627143	NC2	SH72	0	0	0	1	1	No sig	SCT
ENSG00000070047	chr11:576485-612222	NC2	SH72	4.92727	5.57278	0.177609	0.0747	0.180337	No sig	PHRF1
ENSG00000070061	chr9:111629796-111696396	NC2	SH72	32.3412	37.0633	0.196618	0.05565	0.143822	No sig	IKBKAP
ENSG00000070081	chr11:17229699-17371521	NC2	SH72	53.9473	58.3919	0.114217	0.3904	0.582918	No sig	NUCB2
ENSG00000070087	chr3:149478891-149768575	NC2	SH72	114.963	105.13	-0.128995	0.24465	0.425809	No sig	PFN2
ENSG00000070159	chr9:112137745-112260590	NC2	SH72	11.9254	11.2901	-0.0789822	0.67555	0.816474	No sig	PTPN3
ENSG00000070182	chr14:65170819-65346601	NC2	SH72	1.02671	0.560962	-0.872046	0.1075	0.236351	No sig	SPTB
ENSG00000070190	chr4:100737989-100791311	NC2	SH72	0.0562272	0.0759362	0.43352	1	1	No sig	DAPP1
ENSG00000070193	chr5:44303645-44389808	NC2	SH72	0	0	0	1	1	No sig	FGF10
ENSG00000070214	chr9:108006902-108201452	NC2	SH72	15.0448	14.9523	-0.00890165	0.9544	0.981404	No sig	SLC44A1
ENSG00000070269	chr14:56955071-57197253	NC2	SH72	7.48827	8.09196	0.111857	0.5798	0.746102	No sig	TMEM260
ENSG00000070366	chr17:1963132-2284352	NC2	SH72	7.39664	6.30577	-0.230199	0.44495	0.634171	No sig	SMG6
ENSG00000070367	chr14:57670517-57756797	NC2	SH72	48.9906	49.3641	0.0109573	0.93825	0.972798	No sig	EXOC5
ENSG00000070371	chr22:19166985-19279239	NC2	SH72	8.58335	4.8523	-0.822873	5e-05	0.000383024	down	CLTCL1
ENSG00000070388	chr19:639878-643703	NC2	SH72	0.1514	0.111003	-0.447766	1	1	No sig	FGF22
ENSG00000070404	chr19:676391-683385	NC2	SH72	141.686	74.6199	-0.925069	5e-05	0.000383024	down	FSTL3
ENSG00000070413	chr22:19023794-19109967	NC2	SH72	10.9992	6.27401	-0.809944	5e-05	0.000383024	down	DGCR2
ENSG00000070423	chr19:647525-663277	NC2	SH72	46.5667	56.7402	0.285073	0.0174	0.0581581	up	RNF126
ENSG00000070444	chr17:2287353-2304412	NC2	SH72	10.5546	10.509	-0.00625141	0.9739	0.989152	No sig	MNT
ENSG00000070476	chr3:126156443-126194762	NC2	SH72	18.6466	23.7734	0.350432	0.0002	0.00135155	up	ZXDC
ENSG00000070495	chr17:74708918-74722866	NC2	SH72	22.9406	17.9243	-0.355984	0.00045	0.00272175	down	JMJD6
ENSG00000070501	chr8:42195971-42229326	NC2	SH72	39.3307	34.3616	-0.194859	0.04945	0.131587	down	POLB
ENSG00000070526	chr17:74620842-74639920	NC2	SH72	0	0	0	1	1	No sig	ST6GALNAC1
ENSG00000070540	chr17:66255322-66453654	NC2	SH72	11.616	7.84312	-0.566613	0.1483	0.299819	No sig	WIPI1
ENSG00000070601	chr9:37510888-38069210	NC2	SH72	0	0.00355832	inf	1	1	No sig	FRMPD1
ENSG00000070610	chr9:35696944-35758572	NC2	SH72	32.3074	30.6981	-0.0737184	0.8413	0.920438	No sig	GBA2
ENSG00000070614	chr5:149865380-149937773	NC2	SH72	14.7142	15.722	0.0955762	0.59485	0.75774	No sig	NDST1
ENSG00000070669	chr7:97481429-97501854	NC2	SH72	47.4329	76.4411	0.68846	5e-05	0.000383024	up	ASNS
ENSG00000070718	chr8:42010463-42029191	NC2	SH72	16.6507	15.3297	-0.119258	0.3634	0.554364	No sig	AP3M2
ENSG00000070729	chr16:57917502-58005020	NC2	SH72	2.98836	1.15215	-1.37503	0.00275	0.0126257	down	CNGB1
ENSG00000070731	chr17:74559791-74583038	NC2	SH72	9.65049	8.14536	-0.244624	0.0611	0.154584	No sig	ST6GALNAC2
ENSG00000070748	chr10:50817140-50918307	NC2	SH72	0.0319505	0.0106009	-1.59165	1	1	No sig	CHAT
ENSG00000070756	chr8:101698043-101735037	NC2	SH72	456.539	428.283	-0.0921752	0.46655	0.652787	No sig	PABPC1
ENSG00000070759	chr1:45794834-45956872	NC2	SH72	1.28003	1.82489	0.511636	0.18025	0.343871	No sig	TESK2
ENSG00000070761	chr16:58147495-58163354	NC2	SH72	27.5361	24.6112	-0.162009	0.25125	0.434003	No sig	C16orf80
ENSG00000070770	chr16:58191810-58231824	NC2	SH72	22.8957	15.9612	-0.520505	5e-05	0.000383024	down	CSNK2A2
ENSG00000070778	chr14:88851267-89021077	NC2	SH72	2.60521	2.66957	0.035211	0.86875	0.935539	No sig	PTPN21
ENSG00000070785	chr1:45316449-45452282	NC2	SH72	30.1892	32.4775	0.105407	0.3773	0.568982	No sig	EIF2B3
ENSG00000070808	chr5:149569519-149669854	NC2	SH72	0	0.0177066	inf	1	1	No sig	CAMK2A
ENSG00000070814	chr5:149737201-149779871	NC2	SH72	34.1984	36.9521	0.111729	0.2885	0.475093	No sig	TCOF1
ENSG00000070831	chr1:22379119-22419437	NC2	SH72	168.528	142.644	-0.240574	0.0159	0.0540783	down	CDC42
ENSG00000070882	chr7:24836157-25021253	NC2	SH72	11.0976	15.3113	0.464353	0.0288	0.0863373	up	OSBPL3
ENSG00000070886	chr1:22890056-22930087	NC2	SH72	0.00942304	0.0197813	1.06987	1	1	No sig	EPHA8
ENSG00000070915	chr16:56899118-56949762	NC2	SH72	41.1544	10.1273	-2.02279	5e-05	0.000383024	down	SLC12A3
ENSG00000070950	chr3:8661085-9005457	NC2	SH72	21.6469	21.3335	-0.0210449	0.867	0.934848	No sig	RAD18
ENSG00000070961	chr12:89981827-90103077	NC2	SH72	49.5641	80.0853	0.692241	5e-05	0.000383024	up	ATP2B1
ENSG00000070985	chr11:2425744-2444275	NC2	SH72	0.00727592	0.00560794	-0.37566	1	1	No sig	TRPM5
ENSG00000071051	chr2:106361353-106510730	NC2	SH72	4.67194	5.72087	0.292211	0.1106	0.241198	No sig	NCK2
ENSG00000071054	chr2:102313311-102511150	NC2	SH72	28.947	26.4724	-0.128923	0.3006	0.48846	No sig	MAP4K4
ENSG00000071073	chr2:99235568-99347589	NC2	SH72	5.27315	6.68385	0.342013	0.2902	0.476436	No sig	MGAT4A
ENSG00000071082	chr2:101618176-101886778	NC2	SH72	1220.07	1166.43	-0.0648628	0.6855	0.822859	No sig	RPL31
ENSG00000071127	chr4:10075962-10118573	NC2	SH72	38.5226	37.0271	-0.0571233	0.6424	0.792571	No sig	WDR1
ENSG00000071189	chr7:17830384-17980124	NC2	SH72	14.4717	20.0955	0.473636	5e-05	0.000383024	up	SNX13
ENSG00000071203	chr11:60260250-60274903	NC2	SH72	0	0	0	1	1	No sig	MS4A12
ENSG00000071205	chr4:148653213-148993931	NC2	SH72	3.16508	3.42967	0.115827	0.3895	0.581925	No sig	ARHGAP10
ENSG00000071242	chr6:166822851-167370679	NC2	SH72	0.141025	0.282487	1.00223	1	1	No sig	RPS6KA2
ENSG00000071243	chr7:120590802-120617270	NC2	SH72	11.8372	12.1303	0.0352892	0.77255	0.879799	No sig	ING3
ENSG00000071246	chr14:77228531-77249354	NC2	SH72	3.08839	4.77102	0.627443	0.0001	0.000718503	up	VASH1
ENSG00000071282	chr3:8543392-8609805	NC2	SH72	2.05561	2.09743	0.029055	0.90175	0.953826	No sig	LMCD1
ENSG00000071462	chr7:73095298-73134002	NC2	SH72	90.2552	108.605	0.267012	0.0267	0.0813011	up	WBSCR22
ENSG00000071537	chr14:81937892-82000205	NC2	SH72	16.6697	19.3764	0.217078	0.0512	0.135169	No sig	SEL1L
ENSG00000071539	chr5:710470-919472	NC2	SH72	73.3148	68.807	-0.0915489	0.496	0.67904	No sig	TRIP13
ENSG00000071553	chrX:153656977-153664862	NC2	SH72	135.07	148.698	0.138679	0.1216	0.258585	No sig	ATP6AP1
ENSG00000071564	chr19:1609290-1652604	NC2	SH72	89.4124	92.787	0.0534476	0.7128	0.84002	No sig	TCF3
ENSG00000071575	chr2:12857014-12882860	NC2	SH72	0	0	0	1	1	No sig	TRIB2
ENSG00000071626	chr19:1407567-1435719	NC2	SH72	141.532	141.219	-0.00319343	0.98255	0.992617	No sig	DAZAP1
ENSG00000071655	chr19:1576638-1605480	NC2	SH72	49.9983	45.9798	-0.120879	0.426	0.616744	No sig	MBD3
ENSG00000071677	chr2:238475216-238475818	NC2	SH72	0	0	0	1	1	No sig	PRLH
ENSG00000071794	chr3:148747913-148804341	NC2	SH72	69.9346	84.5911	0.274499	0.00585	0.0236501	up	HLTF
ENSG00000071859	chrX:153672472-153679002	NC2	SH72	68.5692	84.7168	0.305088	0.00255	0.0118748	up	FAM50A
ENSG00000071889	chrX:153733349-153744566	NC2	SH72	43.177	30.6428	-0.494716	0.0001	0.000718503	down	FAM3A
ENSG00000071894	chr8:145596789-145634753	NC2	SH72	34.9228	40.6063	0.217537	0.2387	0.418511	No sig	CPSF1
ENSG00000071909	chr2:171034654-171511681	NC2	SH72	0	0	0	1	1	No sig	MYO3B
ENSG00000071967	chr2:172378756-172414643	NC2	SH72	33.3654	45.546	0.448974	0.00065	0.00375539	up	CYBRD1
ENSG00000071991	chr18:64168319-64271375	NC2	SH72	0	0.00629191	inf	1	1	No sig	CDH19
ENSG00000071994	chr6:170884382-170893780	NC2	SH72	53.4382	56.6089	0.0831575	0.44175	0.631574	No sig	PDCD2
ENSG00000072041	chr12:85253491-85307394	NC2	SH72	0	0	0	1	1	No sig	SLC6A15
ENSG00000072042	chr14:68086514-68162531	NC2	SH72	50.1597	47.0949	-0.0909563	0.5072	0.688363	No sig	RDH11
ENSG00000072062	chr19:14202499-14228896	NC2	SH72	53.0298	51.0503	-0.0548823	0.62045	0.77575	No sig	PRKACA
ENSG00000072071	chr19:14260749-14316999	NC2	SH72	12.7157	20.2907	0.674204	0.00055	0.00323344	up	LPHN1
ENSG00000072080	chr2:234959322-234985778	NC2	SH72	0	0.338456	inf	1	1	No sig	SPP2
ENSG00000072110	chr14:69340859-69446157	NC2	SH72	92.9746	94.1854	0.0186672	0.8632	0.932997	No sig	ACTN1
ENSG00000072121	chr14:68168602-68283307	NC2	SH72	6.43721	5.9229	-0.120133	0.43005	0.620504	No sig	ZFYVE26
ENSG00000072133	chrX:83318983-83442933	NC2	SH72	0	0	0	1	1	No sig	RPS6KA6
ENSG00000072134	chr17:19118927-19240028	NC2	SH72	11.6796	10.5836	-0.142152	0.57135	0.74046	No sig	EPN2
ENSG00000072135	chr2:131113579-131132982	NC2	SH72	17.4307	15.3139	-0.186791	0.2406	0.420592	No sig	PTPN18
ENSG00000072163	chr2:128395955-128439360	NC2	SH72	3.13239	3.72676	0.250661	0.167	0.326483	No sig	LIMS2
ENSG00000072182	chr2:220378891-220403494	NC2	SH72	0.0249098	0.0561696	1.17308	1	1	No sig	ASIC4
ENSG00000072195	chr2:220299567-220363009	NC2	SH72	1.53908	2.14393	0.478186	0.1139	0.24627	No sig	SPEG
ENSG00000072201	chr4:54243809-55164414	NC2	SH72	0.868164	1.08734	0.324768	0.4145	0.606116	No sig	LNX1
ENSG00000072210	chr17:19551448-19580911	NC2	SH72	76.5984	65.4034	-0.227948	0.05455	0.141777	No sig	ALDH3A2
ENSG00000072274	chr3:195754053-195809060	NC2	SH72	394.125	525.35	0.414623	5e-05	0.000383024	up	TFRC
ENSG00000072310	chr17:17584786-17740325	NC2	SH72	56.3496	42.0415	-0.42259	0.02095	0.0674922	down	SREBF1
ENSG00000072315	chrX:111017542-111326004	NC2	SH72	0	0	0	1	1	No sig	TRPC5
ENSG00000072364	chr5:132211070-132299326	NC2	SH72	25.3765	26.9668	0.0876928	0.4388	0.628881	No sig	AFF4
ENSG00000072401	chr10:60094734-60130513	NC2	SH72	27.7978	37.7921	0.443113	0.0001	0.000718503	up	UBE2D1
ENSG00000072415	chr14:67707825-67853233	NC2	SH72	25.7593	23.2899	-0.145388	0.4463	0.635581	No sig	MPP5
ENSG00000072422	chr10:62629195-62761198	NC2	SH72	5.0253	5.39974	0.10368	0.6931	0.826794	No sig	RHOBTB1
ENSG00000072444	chr10:48001602-48055018	NC2	SH72	0.654884	0.597402	-0.132537	1	1	No sig	ASAH2C
ENSG00000072501	chrX:53401069-53458059	NC2	SH72	72.8543	65.9011	-0.144711	0.49325	0.676996	No sig	SMC1A
ENSG00000072506	chrX:53458205-53461320	NC2	SH72	256.26	245.043	-0.0645763	0.4673	0.653397	No sig	HSD17B10
ENSG00000072518	chr11:63606399-63678491	NC2	SH72	19.4041	18.525	-0.0668917	0.53285	0.710409	No sig	MARK2
ENSG00000072571	chr5:162887208-162918947	NC2	SH72	32.1667	29.3856	-0.13046	0.2848	0.470941	No sig	HMMR
ENSG00000072609	chr12:133345494-133532892	NC2	SH72	4.17481	5.11947	0.294286	0.46035	0.647921	No sig	CHFR
ENSG00000072657	chr12:72332625-73059422	NC2	SH72	0	0	0	1	1	No sig	TRHDE
ENSG00000072682	chr5:131527530-131679899	NC2	SH72	17.3679	13.1967	-0.396248	0.0053	0.0217604	down	P4HA2
ENSG00000072694	chr1:161511548-161648444	NC2	SH72	0	0	0	1	1	No sig	FCGR2B
ENSG00000072736	chr16:68118653-68272005	NC2	SH72	20.638	16.1797	-0.35112	0.04065	0.112824	down	NFATC3
ENSG00000072756	chr3:3168599-3221394	NC2	SH72	28.5395	29.665	0.0558037	0.7153	0.842566	No sig	TRNT1
ENSG00000072778	chr17:7093208-7128592	NC2	SH72	391.61	385.779	-0.0216421	0.85995	0.931243	No sig	ACADVL
ENSG00000072786	chr5:171469076-171615390	NC2	SH72	13.2069	9.82993	-0.426042	0.00945	0.0355041	down	STK10
ENSG00000072803	chr5:171288552-171433877	NC2	SH72	38.0953	38.0704	-0.000940734	0.9928	0.997086	No sig	FBXW11
ENSG00000072818	chr17:7239847-7254797	NC2	SH72	0.88136	3.57243	2.0191	0.008	0.0308806	up	ACAP1
ENSG00000072832	chr4:5712923-5894785	NC2	SH72	0.728483	0.569792	-0.35446	0.309	0.496573	No sig	CRMP1
ENSG00000072840	chr4:5712923-5894785	NC2	SH72	1.05592	1.08231	0.035615	0.92545	0.966136	No sig	EVC
ENSG00000072849	chr17:5374570-5394134	NC2	SH72	67.4001	56.2616	-0.260602	0.26205	0.446003	No sig	DERL2
ENSG00000072858	chr3:113251142-113348425	NC2	SH72	0.00527673	0.0181144	1.77942	1	1	No sig	SIDT1
ENSG00000072864	chr16:15737123-15950890	NC2	SH72	26.2505	21.8608	-0.263993	0.0204	0.0661159	down	NDE1
ENSG00000072952	chr11:10578512-10715535	NC2	SH72	0.0124354	0.0104781	-0.247078	1	1	No sig	MRVI1
ENSG00000072954	chr19:16771937-16800840	NC2	SH72	13.9011	20.8889	0.587535	5e-05	0.000383024	up	TMEM38A
ENSG00000072958	chr19:16308388-16346160	NC2	SH72	26.261	22.9297	-0.195704	0.0761	0.182649	No sig	AP1M1
ENSG00000073008	chr19:45147097-45187631	NC2	SH72	21.1115	24.998	0.243784	0.03365	0.0976165	up	PVR
ENSG00000073009	chrX:153759605-153796782	NC2	SH72	25.3934	22.6062	-0.167737	0.5084	0.689387	No sig	IKBKG
ENSG00000073050	chr19:44047191-44100287	NC2	SH72	18.3092	20.5326	0.165352	0.44335	0.632692	No sig	XRCC1
ENSG00000073060	chr12:125261401-125367214	NC2	SH72	114.891	84.1355	-0.449485	0.0002	0.00135155	down	SCARB1
ENSG00000073067	chr7:1022834-1029276	NC2	SH72	0.149519	0.164779	0.140209	1	1	No sig	CYP2W1
ENSG00000073111	chr3:127291911-127341276	NC2	SH72	106.647	93.3104	-0.192731	0.0767	0.183662	No sig	MCM2
ENSG00000073146	chr22:50528307-50600119	NC2	SH72	0.269165	0.319333	0.246573	1	1	No sig	MOV10L1
ENSG00000073150	chr22:50609159-50618723	NC2	SH72	8.07358	6.80313	-0.247009	0.0065	0.0258809	down	PANX2
ENSG00000073169	chr22:50639407-50656045	NC2	SH72	23.5262	23.9411	0.0252211	0.76535	0.87514	No sig	SELO
ENSG00000073282	chr3:189349204-189615068	NC2	SH72	0.546652	0.558695	0.0314385	1	1	No sig	TP63
ENSG00000073331	chr4:113195697-113363776	NC2	SH72	4.69633	4.63021	-0.0204578	0.92505	0.965986	No sig	ALPK1
ENSG00000073350	chr17:73521160-73571289	NC2	SH72	43.0198	25.0553	-0.779884	5e-05	0.000383024	down	LLGL2
ENSG00000073417	chr15:85523670-85682376	NC2	SH72	7.98203	11.5598	0.534286	0.0002	0.00135155	up	PDE8A
ENSG00000073464	chrX:10125023-10205700	NC2	SH72	0.332538	1.16623	1.81026	5e-05	0.000383024	up	CLCN4
ENSG00000073536	chr17:33448597-33469334	NC2	SH72	11.0599	13.1625	0.251096	0.04445	0.121198	up	NLE1
ENSG00000073578	chr5:218355-256815	NC2	SH72	195.461	220.257	0.172303	0.0594	0.151055	No sig	SDHA
ENSG00000073584	chr17:38781213-38821433	NC2	SH72	64.4873	54.7482	-0.236205	0.06425	0.160683	No sig	SMARCE1
ENSG00000073598	chr17:33448597-33469334	NC2	SH72	0.0724813	0.0294034	-1.30162	1	1	No sig	FNDC8
ENSG00000073605	chr17:38060847-38076107	NC2	SH72	3.1778	4.20616	0.404472	0.0787	0.187256	No sig	GSDMB
ENSG00000073614	chr12:389294-551811	NC2	SH72	17.0216	21.1274	0.31175	0.3016	0.489123	No sig	KDM5A
ENSG00000073670	chr17:42836398-42859214	NC2	SH72	1.48725	1.6226	0.12566	0.7613	0.872661	No sig	ADAM11
ENSG00000073711	chr3:135684514-135866733	NC2	SH72	0.730961	0.588453	-0.312868	0.30245	0.48986	No sig	PPP2R3A
ENSG00000073712	chr14:53323985-53419153	NC2	SH72	98.6821	48.6695	-1.01977	5e-05	0.000383024	down	FERMT2
ENSG00000073734	chr2:169779447-169887832	NC2	SH72	0.0193828	0	#NAME?	1	1	No sig	ABCB11
ENSG00000073737	chr2:169921298-169952677	NC2	SH72	0.0638356	0.299002	2.22772	1	1	No sig	DHRS9
ENSG00000073754	chr1:157800703-157868046	NC2	SH72	0	0	0	1	1	No sig	CD5L
ENSG00000073756	chr1:186640922-186649559	NC2	SH72	0	0.0106274	inf	1	1	No sig	PTGS2
ENSG00000073792	chr3:185361526-185542844	NC2	SH72	5.00404	9.58227	0.937274	5e-05	0.000383024	up	IGF2BP2
ENSG00000073803	chr3:185000728-185216845	NC2	SH72	26.2126	32.3298	0.302601	0.06135	0.15509	No sig	MAP3K13
ENSG00000073849	chr3:186648273-186796341	NC2	SH72	8.65758	8.23849	-0.0715838	0.70365	0.833759	No sig	ST6GAL1
ENSG00000073861	chr17:45810609-45823485	NC2	SH72	0	0	0	1	1	No sig	TBX21
ENSG00000073910	chr13:32605436-32870794	NC2	SH72	1.09583	1.45545	0.409446	0.26745	0.452397	No sig	FRY
ENSG00000073921	chr11:85668726-85780924	NC2	SH72	190.537	180.53	-0.0778322	0.5367	0.713316	No sig	PICALM
ENSG00000073969	chr17:44668034-44834830	NC2	SH72	23.8867	17.9042	-0.415906	0.0036	0.0157462	down	NSF
ENSG00000074047	chr2:121493198-121750229	NC2	SH72	5.12743	3.54785	-0.531294	0.00075	0.00423632	down	GLI2
ENSG00000074054	chr2:122095351-122407163	NC2	SH72	13.7802	14.8111	0.104081	0.55465	0.727494	No sig	CLASP1
ENSG00000074071	chr16:1821890-1823156	NC2	SH72	163.195	170.277	0.0612855	0.4924	0.676123	No sig	MRPS34
ENSG00000074181	chr19:15270443-15311792	NC2	SH72	0.101646	0.413047	2.02275	1	1	No sig	NOTCH3
ENSG00000074201	chr11:77225980-77348850	NC2	SH72	141.835	142.981	0.011605	0.92215	0.965487	No sig	CLNS1A
ENSG00000074211	chr4:6322304-6565327	NC2	SH72	0.338868	1.01999	1.58976	0.00175	0.0086848	up	PPP2R2C
ENSG00000074219	chr19:49838427-49878373	NC2	SH72	7.46258	7.78072	0.0602292	0.6316	0.784464	No sig	TEAD2
ENSG00000074266	chr11:85955585-85989855	NC2	SH72	45.0904	42.1457	-0.0974356	0.34775	0.53838	No sig	EED
ENSG00000074276	chr5:175969511-176037134	NC2	SH72	0.280991	0.780377	1.47365	0.1618	0.318835	No sig	CDHR2
ENSG00000074317	chr5:176047084-176057530	NC2	SH72	0	0	0	1	1	No sig	SNCB
ENSG00000074319	chr11:18477370-18548779	NC2	SH72	43.3891	45.1218	0.0564913	0.71665	0.843573	No sig	TSG101
ENSG00000074356	chr17:3714459-3749545	NC2	SH72	23.5961	21.318	-0.146471	0.51445	0.695232	No sig	C17orf85
ENSG00000074370	chr17:3827168-3867736	NC2	SH72	2.18937	1.97566	-0.148184	0.518	0.698344	No sig	ATP2A3
ENSG00000074410	chr15:63613576-63674360	NC2	SH72	0.167398	0.347668	1.05443	1	1	No sig	CA12
ENSG00000074416	chr3:127407908-127542051	NC2	SH72	41.791	25.6467	-0.70442	5e-05	0.000383024	down	MGLL
ENSG00000074527	chr12:96051582-96184930	NC2	SH72	67.0376	64.1543	-0.063424	0.70275	0.833091	No sig	NTN4
ENSG00000074582	chr2:219502638-219528166	NC2	SH72	25.7501	28.2672	0.134551	0.4863	0.670354	No sig	BCS1L
ENSG00000074590	chr12:106457117-106533811	NC2	SH72	3.94416	4.47214	0.181246	0.1474	0.298829	No sig	NUAK1
ENSG00000074603	chr15:65734800-65810042	NC2	SH72	25.3218	26.0432	0.0405289	0.8362	0.918182	No sig	DPP8
ENSG00000074621	chr15:65903703-66184329	NC2	SH72	5.8726	4.16764	-0.49477	0.4711	0.656857	No sig	SLC24A1
ENSG00000074657	chr18:56529831-56653712	NC2	SH72	9.02606	8.11193	-0.154051	0.42605	0.616744	No sig	ZNF532
ENSG00000074660	chr17:1537151-1549041	NC2	SH72	1.29251	0.693319	-0.898589	0.00195	0.00951345	down	SCARF1
ENSG00000074695	chr18:56995054-57027194	NC2	SH72	77.9448	75.6851	-0.0424435	0.6523	0.799037	No sig	LMAN1
ENSG00000074696	chr15:65822755-65870687	NC2	SH72	82.1364	69.2831	-0.245519	0.0262	0.0802322	down	PTPLAD1
ENSG00000074706	chr6:154331630-154677926	NC2	SH72	0	0.0172802	inf	1	1	No sig	IPCEF1
ENSG00000074755	chr17:3907738-4046314	NC2	SH72	9.64226	10.4886	0.121376	0.52825	0.706863	No sig	ZZEF1
ENSG00000074771	chr6:155716503-155777037	NC2	SH72	0	0	0	1	1	No sig	NOX3
ENSG00000074800	chr1:8921060-8939308	NC2	SH72	1601.54	1228.11	-0.383022	5e-05	0.000383024	down	ENO1
ENSG00000074803	chr15:48483735-48596275	NC2	SH72	0	0.00494451	inf	1	1	No sig	SLC12A1
ENSG00000074842	chr19:4639529-4670382	NC2	SH72	123.402	95.2887	-0.372987	5e-05	0.000383024	down	C19orf10
ENSG00000074855	chr19:17402939-17445638	NC2	SH72	19.8587	22.569	0.184574	0.34985	0.540213	No sig	ANO8
ENSG00000074935	chr6:112375274-112408732	NC2	SH72	12.3553	11.4306	-0.112224	0.50395	0.686057	No sig	TUBE1
ENSG00000074964	chr1:17866329-18024369	NC2	SH72	5.0628	5.08346	0.00587377	0.9622	0.984534	No sig	ARHGEF10L
ENSG00000074966	chr4:48068409-48136273	NC2	SH72	0.411782	4.70297	3.51362	5e-05	0.000383024	up	TXK
ENSG00000075035	chr12:108523247-108644314	NC2	SH72	0	0	0	1	1	No sig	WSCD2
ENSG00000075043	chr20:62037541-62103993	NC2	SH72	0.1051	0.298961	1.5082	1	1	No sig	KCNQ2
ENSG00000075073	chr10:71163658-71176623	NC2	SH72	0.142922	0.165896	0.215052	1	1	No sig	TACR2
ENSG00000075089	chr12:100592899-100660857	NC2	SH72	33.7981	28.6269	-0.239567	0.01525	0.0524581	down	ACTR6
ENSG00000075131	chr15:66628543-66679084	NC2	SH72	20.2783	18.7508	-0.112984	0.26995	0.455444	No sig	TIPIN
ENSG00000075142	chr7:87834432-87856308	NC2	SH72	46.1984	44.1365	-0.0658719	0.5504	0.725221	No sig	SRI
ENSG00000075151	chr1:21132962-21503377	NC2	SH72	29.595	38.7849	0.390144	0.00335	0.0148893	up	EIF4G3
ENSG00000075188	chr12:102467966-102513902	NC2	SH72	49.5996	43.981	-0.173447	0.03515	0.100858	down	NUP37
ENSG00000075213	chr7:83585092-84122040	NC2	SH72	0.252588	0.897303	1.82881	0.00885	0.0335552	up	SEMA3A
ENSG00000075218	chr22:46692637-46726707	NC2	SH72	29.1219	23.694	-0.297582	0.00825	0.031668	down	GTSE1
ENSG00000075223	chr7:80371853-80551675	NC2	SH72	17.1773	21.3207	0.311749	0.01415	0.0494432	up	SEMA3C
ENSG00000075234	chr22:46663857-46689905	NC2	SH72	25.4639	9.73162	-1.3877	5e-05	0.000383024	down	TTC38
ENSG00000075239	chr11:107992242-108018503	NC2	SH72	59.9196	50.4253	-0.24888	0.04265	0.117219	down	ACAT1
ENSG00000075240	chr22:46971908-47075688	NC2	SH72	4.2131	4.09607	-0.0406412	0.84445	0.921902	No sig	GRAMD4
ENSG00000075275	chr22:46756730-46933067	NC2	SH72	14.8903	16.479	0.146257	0.3217	0.510753	No sig	CELSR1
ENSG00000075290	chr10:102222797-102243501	NC2	SH72	0.0148828	0.0131199	-0.181895	1	1	No sig	WNT8B
ENSG00000075292	chr2:71503690-71662199	NC2	SH72	50.218	42.7234	-0.233179	0.2052	0.377347	No sig	ZNF638
ENSG00000075303	chr7:87462882-87538856	NC2	SH72	21.9271	21.1035	-0.0552346	0.8342	0.917124	No sig	SLC25A40
ENSG00000075336	chr18:71815745-71826197	NC2	SH72	49.9503	43.9274	-0.185371	0.0514	0.135582	No sig	TIMM21
ENSG00000075340	chr2:70834749-70995357	NC2	SH72	0	0.00216062	inf	1	1	No sig	ADD2
ENSG00000075388	chr11:69587796-69590171	NC2	SH72	0	0	0	1	1	No sig	FGF4
ENSG00000075391	chr1:178062863-178448644	NC2	SH72	7.29668	6.14503	-0.247818	0.1094	0.239322	No sig	RASAL2
ENSG00000075399	chr16:89773541-89883065	NC2	SH72	7.91743	8.40395	0.0860356	0.80595	0.899964	No sig	VPS9D1
ENSG00000075407	chr10:38383263-38414472	NC2	SH72	9.66738	12.966	0.42354	0.0493	0.131272	up	ZNF37A
ENSG00000075413	chr14:103851728-103970168	NC2	SH72	49.3977	47.4132	-0.0591533	0.65115	0.798515	No sig	MARK3
ENSG00000075415	chr12:98987368-98995946	NC2	SH72	523.17	437.988	-0.256388	0.00435	0.0184406	down	SLC25A3
ENSG00000075420	chr3:171757417-172119455	NC2	SH72	17.6209	34.886	0.98536	5e-05	0.000383024	up	FNDC3B
ENSG00000075426	chr2:28615314-28640179	NC2	SH72	43.1715	50.6341	0.230032	0.03405	0.0983623	up	FOSL2
ENSG00000075429	chr17:64831234-64881603	NC2	SH72	0	0	0	1	1	No sig	CACNG5
ENSG00000075461	chr17:64961025-65029514	NC2	SH72	0	0	0	1	1	No sig	CACNG4
ENSG00000075539	chr4:48499377-48782339	NC2	SH72	8.12323	11.4896	0.500206	0.0027	0.012433	up	FRYL
ENSG00000075568	chr2:98372798-98612388	NC2	SH72	9.76849	14.8312	0.602429	0.00225	0.0107113	up	TMEM131
ENSG00000075618	chr7:5632438-5646286	NC2	SH72	215.633	183.421	-0.233419	0.0078	0.0302028	down	FSCN1
ENSG00000075624	chr7:5566781-5603415	NC2	SH72	2935.97	2106.99	-0.478653	5e-05	0.000383024	down	ACTB
ENSG00000075643	chr18:33767481-33852120	NC2	SH72	7.57795	9.97289	0.396204	0.0479	0.128317	up	MOCOS
ENSG00000075651	chr3:171318194-171528740	NC2	SH72	7.65625	9.29373	0.27962	0.0598	0.151916	No sig	PLD1
ENSG00000075673	chr13:25254548-25285921	NC2	SH72	0	0	0	1	1	No sig	ATP12A
ENSG00000075702	chr19:36545782-36596008	NC2	SH72	11.4501	9.76744	-0.229302	0.0317	0.0932481	down	WDR62
ENSG00000075711	chr3:196769430-197026171	NC2	SH72	38.287	31.3654	-0.28768	0.1192	0.254926	No sig	DLG1
ENSG00000075785	chr3:128444964-128533639	NC2	SH72	124.691	111.764	-0.157903	0.10535	0.232615	No sig	RAB7A
ENSG00000075790	chr7:107220421-107269615	NC2	SH72	29.0741	30.1828	0.0539931	0.836	0.918044	No sig	BCAP29
ENSG00000075826	chr10:102246398-102319755	NC2	SH72	2.81844	3.95211	0.487728	0.2981	0.485928	No sig	SEC31B
ENSG00000075856	chr12:108908961-108955176	NC2	SH72	30.48	28.8296	-0.0803159	0.63365	0.78638	No sig	SART3
ENSG00000075884	chr2:143848930-144525921	NC2	SH72	0	0	0	1	1	No sig	ARHGAP15
ENSG00000075886	chr2:132222472-132250316	NC2	SH72	0.189819	0.107935	-0.814467	1	1	No sig	TUBA3D
ENSG00000075891	chr10:102495359-102589698	NC2	SH72	0.00677889	0	#NAME?	1	1	No sig	PAX2
ENSG00000075914	chr3:44956748-45077563	NC2	SH72	34.1581	48.7619	0.513528	0.0259	0.0794904	up	EXOSC7
ENSG00000075945	chr1:169890466-170054349	NC2	SH72	8.90916	10.3747	0.219706	0.1076	0.236529	No sig	KIFAP3
ENSG00000075975	chr3:12525930-12705725	NC2	SH72	28.1149	30.7054	0.12716	0.58505	0.750053	No sig	MKRN2
ENSG00000076003	chr2:136597195-136633996	NC2	SH72	79.5717	79.5863	0.000264178	0.99805	0.999179	No sig	MCM6
ENSG00000076043	chr11:114262164-114321001	NC2	SH72	73.485	73.0736	-0.00809849	0.9484	0.978415	No sig	REXO2
ENSG00000076053	chr11:114262164-114321001	NC2	SH72	21.048	20.2247	-0.0575645	0.7898	0.890358	No sig	RBM7
ENSG00000076067	chr12:56915712-56984745	NC2	SH72	10.4845	8.44684	-0.311776	0.00315	0.0141322	down	RBMS2
ENSG00000076108	chr12:56989379-57030600	NC2	SH72	34.8322	43.3304	0.314959	0.1004	0.22477	No sig	BAZ2A
ENSG00000076201	chr3:47422500-47454931	NC2	SH72	14.6235	14.0053	-0.0623115	0.5529	0.726792	No sig	PTPN23
ENSG00000076242	chr3:37034822-37225180	NC2	SH72	30.0819	27.3686	-0.136372	0.38125	0.573124	No sig	MLH1
ENSG00000076248	chr12:109535378-109548797	NC2	SH72	72.1252	64.9136	-0.151982	0.0901	0.207525	No sig	UNG
ENSG00000076258	chr1:171283346-171311223	NC2	SH72	1.06975	1.34277	0.327939	0.4519	0.640101	No sig	FMO4
ENSG00000076321	chr1:173684079-173755840	NC2	SH72	13.1292	14.5146	0.144723	0.2791	0.465117	No sig	KLHL20
ENSG00000076344	chr16:284544-333003	NC2	SH72	5.59488	3.18314	-0.813658	0.0413	0.114346	down	RGS11
ENSG00000076351	chr17:26684603-26734215	NC2	SH72	30.8712	25.505	-0.275481	0.24945	0.431978	No sig	SLC46A1
ENSG00000076356	chr1:208195586-208417665	NC2	SH72	7.14032	7.79988	0.127464	0.47665	0.662507	No sig	PLXNA2
ENSG00000076382	chr17:26782769-26941218	NC2	SH72	75.9938	55.0706	-0.464599	0.0046	0.0192957	down	SPAG5
ENSG00000076513	chr12:110436990-110511491	NC2	SH72	18.6151	22.0142	0.241965	0.0515	0.135788	No sig	ANKRD13A
ENSG00000076554	chr8:80830951-81143467	NC2	SH72	83.4684	59.2275	-0.494964	0.0085	0.0324667	down	TPD52
ENSG00000076555	chr12:109554399-109706031	NC2	SH72	5.7336	4.84575	-0.242721	0.3689	0.559996	No sig	ACACB
ENSG00000076604	chr17:27071001-27077974	NC2	SH72	76.1137	91.5069	0.265723	0.0453	0.122974	up	TRAF4
ENSG00000076641	chr8:81880044-82024303	NC2	SH72	0.168527	0.17315	0.0390423	1	1	No sig	PAG1
ENSG00000076650	chr19:33571785-33621448	NC2	SH72	3.86311	3.3067	-0.22437	0.10875	0.238405	No sig	GPATCH1
ENSG00000076662	chr19:10444451-10450499	NC2	SH72	12.6437	11.1862	-0.176702	0.2638	0.447874	No sig	ICAM3
ENSG00000076685	chr10:104678049-104953056	NC2	SH72	71.5833	80.2152	0.164253	0.3804	0.572333	No sig	NT5C2
ENSG00000076706	chr11:119179240-119192231	NC2	SH72	69.2455	66.2717	-0.0633279	0.7162	0.843145	No sig	MCAM
ENSG00000076716	chrX:132434130-132549518	NC2	SH72	0	0.00483947	inf	1	1	No sig	GPC4
ENSG00000076770	chrX:131503344-131623996	NC2	SH72	76.4169	42.3886	-0.850216	5e-05	0.000383024	down	MBNL3
ENSG00000076826	chr19:7660787-7683190	NC2	SH72	1.13787	0.70448	-0.691705	0.02805	0.0845185	down	CAMSAP3
ENSG00000076864	chr1:21922707-21995801	NC2	SH72	7.32134	7.91426	0.112346	0.4992	0.682057	No sig	RAP1GAP
ENSG00000076924	chr19:7684410-7694451	NC2	SH72	24.12	24.5637	0.0262946	0.778	0.883002	No sig	XAB2
ENSG00000076928	chr19:42387227-42434302	NC2	SH72	21.2906	16.9171	-0.331734	0.06025	0.152777	No sig	ARHGEF1
ENSG00000076944	chr19:7694622-7712759	NC2	SH72	23.0968	23.3345	0.0147704	0.932	0.969816	No sig	STXBP2
ENSG00000076984	chr19:7968727-7979363	NC2	SH72	18.5597	20.3649	0.133917	0.23985	0.419754	No sig	MAP2K7
ENSG00000077009	chr19:3933100-3942414	NC2	SH72	0	0	0	1	1	No sig	NMRK2
ENSG00000077044	chr2:234263152-234380750	NC2	SH72	8.62807	9.22788	0.0969602	0.67865	0.818046	No sig	DGKD
ENSG00000077063	chr7:117105837-117514193	NC2	SH72	0.1421	0.228238	0.683634	1	1	No sig	CTTNBP2
ENSG00000077080	chr7:100240719-100254084	NC2	SH72	0	0	0	1	1	No sig	ACTL6B
ENSG00000077092	chr3:25215822-25639423	NC2	SH72	0.0651854	0.0783664	0.265684	1	1	No sig	RARB
ENSG00000077097	chr3:25639474-25706398	NC2	SH72	49.8317	52.333	0.0706564	0.49525	0.678613	No sig	TOP2B
ENSG00000077147	chr10:98277865-98347209	NC2	SH72	77.1074	90.3091	0.228001	0.052	0.136815	No sig	TM9SF3
ENSG00000077150	chr10:104153866-104162281	NC2	SH72	30.4061	54.4637	0.840932	5e-05	0.000383024	up	NFKB2
ENSG00000077152	chr1:202300784-202311108	NC2	SH72	103.403	84.775	-0.286574	0.00195	0.00951345	down	UBE2T
ENSG00000077157	chr1:202317826-202679545	NC2	SH72	7.02198	7.54381	0.103416	0.73395	0.85554	No sig	PPP1R12B
ENSG00000077232	chr2:183580998-183659191	NC2	SH72	22.9804	20.6402	-0.154948	0.2011	0.372017	No sig	DNAJC10
ENSG00000077235	chr16:27470875-27561234	NC2	SH72	20.9755	11.7808	-0.832266	0.00265	0.0122621	down	GTF3C1
ENSG00000077238	chr16:27324988-27376099	NC2	SH72	4.40124	8.4249	0.936749	5e-05	0.000383024	up	IL4R
ENSG00000077254	chr1:78161671-78225537	NC2	SH72	34.0621	44.1424	0.373997	0.00265	0.0122621	up	USP33
ENSG00000077264	chrX:110187512-110470589	NC2	SH72	0.00332699	0	#NAME?	1	1	No sig	PAK3
ENSG00000077274	chrX:110488330-110513751	NC2	SH72	0	0	0	1	1	No sig	CAPN6
ENSG00000077279	chrX:110537006-110655603	NC2	SH72	0	0	0	1	1	No sig	DCX
ENSG00000077312	chr19:41197433-41271294	NC2	SH72	56.506	67.0024	0.245809	0.2201	0.396449	No sig	SNRPA
ENSG00000077327	chr10:22634398-22743153	NC2	SH72	0	0.0635657	inf	1	1	No sig	SPAG6
ENSG00000077348	chr19:41768400-41930910	NC2	SH72	19.1337	25.5517	0.417303	0.2681	0.453187	No sig	EXOSC5
ENSG00000077380	chr2:172543918-172604930	NC2	SH72	28.3615	26.8657	-0.0781699	0.46065	0.648196	No sig	DYNC1I2
ENSG00000077420	chr10:26727131-26856732	NC2	SH72	0.245751	0.0591339	-2.05514	1	1	No sig	APBB1IP
ENSG00000077454	chr7:100169854-100198740	NC2	SH72	14.8041	8.81521	-0.74793	5e-05	0.000383024	down	LRCH4
ENSG00000077458	chr11:95502105-95565857	NC2	SH72	30.6643	30.99	0.0152436	0.964	0.985339	No sig	FAM76B
ENSG00000077463	chr19:4174105-4182601	NC2	SH72	21.1681	22.2668	0.0730049	0.5517	0.726305	No sig	SIRT6
ENSG00000077498	chr11:88910619-89028927	NC2	SH72	0	0	0	1	1	No sig	TYR
ENSG00000077514	chr11:74204895-74380162	NC2	SH72	20.1338	19.8425	-0.021024	0.87245	0.937054	No sig	POLD3
ENSG00000077522	chr1:236849753-236927931	NC2	SH72	0.0299803	0	#NAME?	1	1	No sig	ACTN2
ENSG00000077549	chr1:19665266-19812066	NC2	SH72	59.4669	72.4661	0.28522	0.04405	0.120266	up	CAPZB
ENSG00000077585	chr1:236305831-236445319	NC2	SH72	7.26733	7.99546	0.137755	0.42165	0.612235	No sig	GPR137B
ENSG00000077616	chr11:89864682-89926062	NC2	SH72	0.112906	0.274541	1.2819	1	1	No sig	NAALAD2
ENSG00000077684	chr4:129730778-130037795	NC2	SH72	15.4188	15.5027	0.00782212	0.9549	0.981404	No sig	JADE1
ENSG00000077713	chrX:118533022-118588441	NC2	SH72	7.79465	6.06065	-0.363012	0.0036	0.0157462	down	SLC25A43
ENSG00000077721	chrX:118708500-118718381	NC2	SH72	66.8956	52.211	-0.357558	5e-05	0.000383024	down	UBE2A
ENSG00000077782	chr8:38268655-38326352	NC2	SH72	14.1275	30.6331	1.11659	5e-05	0.000383024	up	FGFR1
ENSG00000077800	chr7:72742166-72772634	NC2	SH72	1.42742	1.40079	-0.02717	0.9488	0.978746	No sig	FKBP6
ENSG00000077809	chr7:74071993-74175026	NC2	SH72	125.034	128.484	0.0392689	0.8025	0.897811	No sig	GTF2I
ENSG00000077935	chr22:45739943-45809500	NC2	SH72	0.0517786	0.0572722	0.145481	1	1	No sig	SMC1B
ENSG00000077942	chr22:45898117-45997015	NC2	SH72	485.068	455.62	-0.0903548	0.3734	0.564613	No sig	FBLN1
ENSG00000077943	chr10:15555947-15762124	NC2	SH72	0	0	0	1	1	No sig	ITGA8
ENSG00000077984	chr20:24929865-24940564	NC2	SH72	0.0291483	0	#NAME?	1	1	No sig	CST7
ENSG00000078018	chr2:210288781-210598842	NC2	SH72	1.41215	1.36894	-0.0448377	0.9097	0.958039	No sig	MAP2
ENSG00000078043	chr18:44388352-44627658	NC2	SH72	9.66642	9.42136	-0.0370477	0.77035	0.878586	No sig	PIAS2
ENSG00000078053	chr7:38423304-38671167	NC2	SH72	0	0	0	1	1	No sig	AMPH
ENSG00000078061	chrX:47420515-47479252	NC2	SH72	47.8202	41.7188	-0.196923	0.2591	0.442686	No sig	ARAF
ENSG00000078070	chr3:182733005-182833863	NC2	SH72	19.9647	22.6169	0.179952	0.2528	0.435126	No sig	MCCC1
ENSG00000078081	chr3:182840000-182881627	NC2	SH72	0.206167	0.896656	2.12074	0.0012	0.00635231	up	LAMP3
ENSG00000078098	chr2:163027193-163101661	NC2	SH72	2.52098	6.03351	1.25901	5e-05	0.000383024	up	FAP
ENSG00000078114	chr10:21068901-21463116	NC2	SH72	5.60156	4.56648	-0.294748	0.2745	0.460736	No sig	NEBL
ENSG00000078124	chr11:76571910-76737841	NC2	SH72	10.4514	9.99049	-0.0650659	0.59355	0.756643	No sig	ACER3
ENSG00000078140	chr4:39699663-39784412	NC2	SH72	58.0257	64.1235	0.14416	0.3276	0.517151	No sig	UBE2K
ENSG00000078142	chr18:39535170-39667794	NC2	SH72	21.9732	18.6633	-0.235539	0.36365	0.554609	No sig	PIK3C3
ENSG00000078177	chr4:40058445-40159872	NC2	SH72	2.61459	2.43361	-0.103486	0.37775	0.569452	No sig	N4BP2
ENSG00000078237	chr12:4430370-4462338	NC2	SH72	39.1131	35.5615	-0.137335	0.08635	0.201283	No sig	C12orf5
ENSG00000078246	chr12:2921787-3050306	NC2	SH72	33.7463	31.7696	-0.0870786	0.7291	0.852717	No sig	TULP3
ENSG00000078269	chr6:158402887-158520208	NC2	SH72	5.92409	7.04713	0.250442	0.17675	0.33939	No sig	SYNJ2
ENSG00000078295	chr5:7396320-7830194	NC2	SH72	0	0	0	1	1	No sig	ADCY2
ENSG00000078304	chr14:102228134-102394326	NC2	SH72	79.8648	58.5851	-0.447026	5e-05	0.000383024	down	PPP2R5C
ENSG00000078328	chr16:6069094-7763340	NC2	SH72	0.0106095	0	#NAME?	1	1	No sig	RBFOX1
ENSG00000078369	chr1:1716728-1822495	NC2	SH72	191.147	183.764	-0.0568291	0.72625	0.851013	No sig	GNB1
ENSG00000078399	chr7:27202053-27219880	NC2	SH72	1.48107	1.49715	0.0155802	0.9756	0.989986	No sig	HOXA9
ENSG00000078401	chr6:12290595-12297427	NC2	SH72	12.5175	4.76864	-1.3923	5e-05	0.000383024	down	EDN1
ENSG00000078403	chr10:21823093-22032559	NC2	SH72	28.0041	23.7459	-0.237958	0.3476	0.538215	No sig	MLLT10
ENSG00000078487	chr7:99998448-100031741	NC2	SH72	2.65427	1.48871	-0.834251	0.12515	0.264229	No sig	ZCWPW1
ENSG00000078549	chr7:31092075-31151089	NC2	SH72	0	0	0	1	1	No sig	ADCYAP1R1
ENSG00000078579	chr8:16849677-16859690	NC2	SH72	0	0.015693	inf	1	1	No sig	FGF20
ENSG00000078589	chrX:78200828-78217451	NC2	SH72	0	0	0	1	1	No sig	P2RY10
ENSG00000078596	chrX:78615880-78623164	NC2	SH72	0	0	0	1	1	No sig	ITM2A
ENSG00000078618	chr1:52042850-52344477	NC2	SH72	97.325	88.0374	-0.144693	0.2167	0.391692	No sig	NRD1
ENSG00000078668	chr8:42249141-42263415	NC2	SH72	180.962	156.882	-0.206005	0.03095	0.0913674	down	VDAC3
ENSG00000078674	chr8:17780348-17885478	NC2	SH72	39.7558	41.6786	0.0681415	0.6765	0.817349	No sig	PCM1
ENSG00000078687	chr17:76000248-76104916	NC2	SH72	0.765538	0.788996	0.0435433	0.92295	0.965694	No sig	TNRC6C
ENSG00000078699	chr20:32077880-32237842	NC2	SH72	6.63153	5.74288	-0.207569	0.20715	0.379188	No sig	CBFA2T2
ENSG00000078725	chr9:121915735-122131745	NC2	SH72	0	0.00695174	inf	1	1	No sig	BRINP1
ENSG00000078747	chr20:32951040-33099198	NC2	SH72	19.1266	23.0431	0.268752	0.02445	0.0761343	up	ITCH
ENSG00000078795	chr5:137223656-137387650	NC2	SH72	0.153424	0.340283	1.14921	1	1	No sig	PKD2L2
ENSG00000078804	chr20:33284721-33413452	NC2	SH72	13.3044	6.40284	-1.05512	5e-05	0.000383024	down	TP53INP2
ENSG00000078808	chr1:1152287-1167411	NC2	SH72	100.696	124.34	0.30428	0.00315	0.0141322	up	SDF4
ENSG00000078814	chr20:33563205-33680674	NC2	SH72	0.134921	0.295372	1.13042	1	1	No sig	MYH7B
ENSG00000078898	chr20:31595405-31611515	NC2	SH72	0	0	0	1	1	No sig	BPIFB2
ENSG00000078900	chr1:3547330-3652765	NC2	SH72	0.314868	0.336594	0.096262	1	1	No sig	TP73
ENSG00000078902	chr11:1295600-1330884	NC2	SH72	3.94739	3.92028	-0.00994195	0.95505	0.981404	No sig	TOLLIP
ENSG00000078967	chr7:43966036-43995735	NC2	SH72	19.7847	15.7964	-0.324795	0.0155	0.0530529	down	UBE2D4
ENSG00000079101	chr18:596987-712676	NC2	SH72	0.216241	0.233221	0.10906	1	1	No sig	CLUL1
ENSG00000079102	chr8:92967202-93115514	NC2	SH72	0	0	0	1	1	No sig	RUNX1T1
ENSG00000079112	chr8:95139398-95229531	NC2	SH72	0	0	0	1	1	No sig	CDH17
ENSG00000079134	chr18:158382-268050	NC2	SH72	38.4254	38.9899	0.0210391	0.9275	0.967402	No sig	THOC1
ENSG00000079150	chr2:179328390-179343327	NC2	SH72	3.10397	4.0342	0.378168	0.1636	0.321516	No sig	FKBP7
ENSG00000079156	chr2:179059207-179264160	NC2	SH72	1.28455	2.05627	0.678772	0.0243	0.0757815	up	OSBPL6
ENSG00000079215	chr5:36606456-36688436	NC2	SH72	4.27498	18.4163	2.10699	5e-05	0.000383024	up	SLC1A3
ENSG00000079246	chr2:216972186-217071026	NC2	SH72	130.642	108.151	-0.272564	0.02265	0.071811	down	XRCC5
ENSG00000079257	chr3:158362066-158410364	NC2	SH72	23.5357	11.2773	-1.06142	0.00025	0.0016273	down	LXN
ENSG00000079263	chr2:231032008-231268447	NC2	SH72	0.576074	0.18308	-1.65378	1	1	No sig	SP140
ENSG00000079277	chr1:47023089-47082563	NC2	SH72	18.7997	22.8158	0.279328	0.09665	0.218787	No sig	MKNK1
ENSG00000079308	chr2:218664511-218867718	NC2	SH72	0.53661	0.334947	-0.679944	1	1	No sig	TNS1
ENSG00000079313	chr19:1815247-1848452	NC2	SH72	15.4484	12.9117	-0.258783	0.2009	0.371814	No sig	REXO1
ENSG00000079332	chr10:71907044-71930279	NC2	SH72	218.426	220.428	0.0131646	0.87715	0.939493	No sig	SAR1A
ENSG00000079335	chr1:100810583-100985833	NC2	SH72	0.86653	1.04561	0.271028	0.1914	0.358951	No sig	CDC14A
ENSG00000079337	chr12:48128454-48226915	NC2	SH72	1.28358	3.97631	1.63125	0.00055	0.00323344	up	RAPGEF3
ENSG00000079385	chr19:43011455-43065386	NC2	SH72	0.238598	0.177229	-0.428967	1	1	No sig	CEACAM1
ENSG00000079387	chr12:48436680-48540187	NC2	SH72	21.7774	23.3899	0.103054	0.62985	0.782919	No sig	SENP1
ENSG00000079393	chr10:76854191-76941881	NC2	SH72	0.431409	0.156161	-1.46603	1	1	No sig	DUSP13
ENSG00000079432	chr19:42772688-42799949	NC2	SH72	13.5394	13.5964	0.00606254	0.9706	0.987776	No sig	CIC
ENSG00000079435	chr19:42905658-42931578	NC2	SH72	0.442331	0.759819	0.780529	0.20035	0.371128	No sig	LIPE
ENSG00000079459	chr8:11653081-11696818	NC2	SH72	190.55	131.542	-0.534644	5e-05	0.000383024	down	FDFT1
ENSG00000079462	chr19:42801184-42814973	NC2	SH72	15.8843	24.6593	0.634531	5e-05	0.000383024	up	PAFAH1B3
ENSG00000079482	chrX:67262185-67653755	NC2	SH72	10.1453	7.47853	-0.439985	0.14215	0.290803	No sig	OPHN1
ENSG00000079557	chr4:74347399-74369691	NC2	SH72	0	0	0	1	1	No sig	AFM
ENSG00000079616	chr16:29802039-29816706	NC2	SH72	61.3956	48.2107	-0.348782	0.00085	0.00471094	down	KIF22
ENSG00000079689	chr6:25652463-25702011	NC2	SH72	0	0.0164557	inf	1	1	No sig	SCGN
ENSG00000079691	chr6:25279305-25620758	NC2	SH72	19.3938	20.3798	0.0715478	0.5108	0.69143	No sig	LRRC16A
ENSG00000079739	chr1:63906440-64125916	NC2	SH72	64.3237	55.9946	-0.200062	0.0435	0.119079	down	PGM1
ENSG00000079785	chr2:15731301-15771235	NC2	SH72	128.027	143.858	0.168196	0.061	0.154458	No sig	DDX1
ENSG00000079805	chr19:10828754-10946994	NC2	SH72	57.8041	62.2993	0.108043	0.4411	0.63079	No sig	DNM2
ENSG00000079819	chr6:131160486-131384462	NC2	SH72	18.3166	38.4707	1.07061	5e-05	0.000383024	up	EPB41L2
ENSG00000079841	chr6:72596405-73112845	NC2	SH72	0	0.0132377	inf	1	1	No sig	RIMS1
ENSG00000079931	chr6:132617193-132722684	NC2	SH72	0	0.0123166	inf	1	1	No sig	MOXD1
ENSG00000079950	chr6:132767005-132834337	NC2	SH72	6.85587	7.56733	0.142444	0.46975	0.655565	No sig	STX7
ENSG00000079974	chr22:51205928-51222091	NC2	SH72	9.86334	10.9536	0.151253	0.3317	0.521417	No sig	RABL2B
ENSG00000079999	chr19:10596795-10614417	NC2	SH72	19.1003	12.9549	-0.5601	5e-05	0.000383024	down	KEAP1
ENSG00000080007	chr6:74078277-74161999	NC2	SH72	0.0222689	0.018044	-0.303513	1	1	No sig	DDX43
ENSG00000080031	chr19:55692615-55720874	NC2	SH72	0.318173	0.887065	1.47923	0.0086	0.0327981	up	PTPRH
ENSG00000080166	chr13:95089557-95131936	NC2	SH72	0.00644607	0.0512027	2.98973	1	1	No sig	DCT
ENSG00000080189	chr20:44978166-44993043	NC2	SH72	36.7994	37.3535	0.0215602	0.8408	0.920296	No sig	SLC35C2
ENSG00000080200	chr3:97595818-97691301	NC2	SH72	1.53666	1.83307	0.254462	0.30435	0.491925	No sig	CRYBG3
ENSG00000080224	chr3:96533424-97471304	NC2	SH72	0.354082	0.470597	0.410406	1	1	No sig	EPHA6
ENSG00000080293	chr2:120197418-120282070	NC2	SH72	0	0.124568	inf	1	1	No sig	SCTR
ENSG00000080298	chr9:3218296-3526004	NC2	SH72	0.770879	0.648185	-0.250099	0.61515	0.772446	No sig	RFX3
ENSG00000080345	chr2:152266396-152591001	NC2	SH72	13.1932	14.4342	0.129697	0.2783	0.464158	No sig	RIF1
ENSG00000080371	chr12:72148653-72184699	NC2	SH72	31.7735	28.0894	-0.177797	0.25315	0.435126	No sig	RAB21
ENSG00000080493	chr4:72053002-72437804	NC2	SH72	0	0.00326681	inf	1	1	No sig	SLC4A4
ENSG00000080503	chr9:2015341-2193624	NC2	SH72	20.4873	22.2259	0.11751	0.4854	0.66956	No sig	SMARCA2
ENSG00000080511	chr19:10123924-10132955	NC2	SH72	0	0	0	1	1	No sig	RDH8
ENSG00000080546	chr6:109307639-109416022	NC2	SH72	9.04163	8.42867	-0.101278	0.4038	0.596028	No sig	SESN1
ENSG00000080561	chrX:107068984-107170423	NC2	SH72	1.295	1.79259	0.469092	0.06755	0.166715	No sig	MID2
ENSG00000080572	chrX:106449861-106487473	NC2	SH72	0.0300034	0	#NAME?	1	1	No sig	PIH1D3
ENSG00000080573	chr19:10070236-10121147	NC2	SH72	0.17354	0.242771	0.484332	1	1	No sig	COL5A3
ENSG00000080603	chr16:30709529-30755602	NC2	SH72	23.0473	21.876	-0.0752482	0.6716	0.813665	No sig	SRCAP
ENSG00000080608	chr9:2717501-2844241	NC2	SH72	12.2706	12.0846	-0.0220411	0.8773	0.939493	No sig	KIAA0020
ENSG00000080618	chr13:46627320-46679211	NC2	SH72	0.0202396	0	#NAME?	1	1	No sig	CPB2
ENSG00000080644	chr15:78857861-78913637	NC2	SH72	0.469318	0.540268	0.203111	1	1	No sig	CHRNA3
ENSG00000080709	chr5:113696641-113832337	NC2	SH72	0.017173	0	#NAME?	1	1	No sig	KCNN2
ENSG00000080802	chr7:135046546-135194875	NC2	SH72	7.67484	8.20264	0.0959526	0.4111	0.602853	No sig	CNOT4
ENSG00000080815	chr14:73603125-73690399	NC2	SH72	17.2919	16.8074	-0.0410026	0.7015	0.831927	No sig	PSEN1
ENSG00000080819	chr3:98216447-98312567	NC2	SH72	8.00135	9.88678	0.305257	0.12735	0.267688	No sig	CPOX
ENSG00000080822	chr3:98216447-98312567	NC2	SH72	35.4317	34.3707	-0.043863	0.75275	0.867943	No sig	CLDND1
ENSG00000080823	chr14:102547074-102771537	NC2	SH72	5.3221	8.31464	0.64366	0.15055	0.30318	No sig	MOK
ENSG00000080824	chr14:102547074-102771537	NC2	SH72	569.17	468.703	-0.280186	0.0024	0.0113166	down	HSP90AA1
ENSG00000080839	chr20:35624751-35725581	NC2	SH72	10.2614	8.3537	-0.296746	0.0027	0.012433	down	RBL1
ENSG00000080845	chr20:34894257-35157040	NC2	SH72	16.6615	17.3948	0.0621342	0.5045	0.686255	No sig	DLGAP4
ENSG00000080854	chr11:133778458-133826880	NC2	SH72	0.0312053	0	#NAME?	1	1	No sig	IGSF9B
ENSG00000080910	chr1:196788886-196928356	NC2	SH72	0	0	0	1	1	No sig	CFHR2
ENSG00000080986	chr18:2571509-2616634	NC2	SH72	46.5493	37.9923	-0.29305	0.0045	0.0189661	down	NDC80
ENSG00000081014	chr15:51200868-51298097	NC2	SH72	14.1791	16.9157	0.254598	0.06275	0.157728	No sig	AP4E1
ENSG00000081019	chr1:114304453-114355098	NC2	SH72	3.25347	3.22493	-0.0127088	0.9627	0.98472	No sig	RSBN1
ENSG00000081026	chr1:113933370-114228545	NC2	SH72	2.4471	2.2523	-0.119671	0.5949	0.75774	No sig	MAGI3
ENSG00000081041	chr4:74962751-74965010	NC2	SH72	4.98424	22.6622	2.18484	5e-05	0.000383024	up	CXCL2
ENSG00000081051	chr4:74296854-74321891	NC2	SH72	0	0	0	1	1	No sig	AFP
ENSG00000081052	chr2:227867426-228028829	NC2	SH72	0.22452	0.180999	-0.310865	1	1	No sig	COL4A4
ENSG00000081059	chr5:133450401-133706738	NC2	SH72	0.335549	0.347268	0.0495241	1	1	No sig	TCF7
ENSG00000081087	chr6:108362612-108487058	NC2	SH72	8.45685	11.3098	0.419382	0.0002	0.00135155	up	OSTM1
ENSG00000081138	chr18:63417487-63548638	NC2	SH72	0.0179875	0.0167968	-0.0988051	1	1	No sig	CDH7
ENSG00000081148	chr3:100941389-101039404	NC2	SH72	0.00359402	0.0071018	0.982587	1	1	No sig	IMPG2
ENSG00000081154	chr3:101292938-101313281	NC2	SH72	88.1667	87.5352	-0.0103695	0.9088	0.957824	No sig	PCNP
ENSG00000081177	chr14:69658227-69709075	NC2	SH72	12.1801	11.6627	-0.0626213	0.62035	0.77575	No sig	EXD2
ENSG00000081181	chr14:68086514-68162531	NC2	SH72	1.13922	2.90038	1.3482	0.13525	0.280392	No sig	ARG2
ENSG00000081189	chr5:88013974-88199922	NC2	SH72	0	0.0399481	inf	1	1	No sig	MEF2C
ENSG00000081237	chr1:198607800-198726545	NC2	SH72	0.740439	0.416655	-0.829527	1	1	No sig	PTPRC
ENSG00000081248	chr1:201008641-201081694	NC2	SH72	0.00347802	0.00292505	-0.249805	1	1	No sig	CACNA1S
ENSG00000081277	chr1:201252579-201302121	NC2	SH72	0.00861546	0.00388135	-1.15037	1	1	No sig	PKP1
ENSG00000081307	chr3:132276981-132441303	NC2	SH72	40.0028	40.5855	0.0208623	0.89705	0.952001	No sig	UBA5
ENSG00000081320	chr2:196998289-197041227	NC2	SH72	3.92127	5.00304	0.351484	0.00805	0.0310446	up	STK17B
ENSG00000081377	chr9:99212482-99382112	NC2	SH72	6.31319	7.68121	0.282965	0.08575	0.200148	No sig	CDC14B
ENSG00000081386	chr9:99518146-99540411	NC2	SH72	2.62618	3.96545	0.594521	0.00035	0.00219628	up	ZNF510
ENSG00000081479	chr2:169983618-170219195	NC2	SH72	0	0	0	1	1	No sig	LRP2
ENSG00000081665	chr19:19896647-19932560	NC2	SH72	0.949878	1.13333	0.254751	0.4553	0.643152	No sig	ZNF506
ENSG00000081692	chr1:227916239-227968927	NC2	SH72	18.3374	20.3106	0.147445	0.37735	0.568988	No sig	JMJD4
ENSG00000081721	chr1:161719547-161727028	NC2	SH72	32.6886	38.036	0.218579	0.0145	0.0504527	up	DUSP12
ENSG00000081760	chr12:125549924-125627873	NC2	SH72	11.5081	11.8533	0.0426325	0.64385	0.793315	No sig	AACS
ENSG00000081791	chr5:141303372-141321612	NC2	SH72	51.6152	44.4691	-0.214991	0.126	0.265616	No sig	KIAA0141
ENSG00000081800	chr7:122753584-122840040	NC2	SH72	0	0	0	1	1	No sig	SLC13A1
ENSG00000081803	chr7:121958480-122526813	NC2	SH72	0	0	0	1	1	No sig	CADPS2
ENSG00000081818	chr5:140501580-140505201	NC2	SH72	0.219145	0.120963	-0.85732	1	1	No sig	PCDHB4
ENSG00000081842	chr5:140165875-140391936	NC2	SH72	0	0	0	1	1	No sig	PCDHA6
ENSG00000081853	chr5:140710251-140892546	NC2	SH72	0.0217707	0.047318	1.12	1	1	No sig	PCDHGA2
ENSG00000081870	chr1:54382246-54411602	NC2	SH72	81.3263	60.3267	-0.430926	5e-05	0.000383024	down	HSPB11
ENSG00000081913	chr18:60382671-60647666	NC2	SH72	6.91061	6.78863	-0.0256933	0.80585	0.899934	No sig	PHLPP1
ENSG00000081923	chr18:55313657-55470333	NC2	SH72	1.99087	3.09906	0.638435	0.0016	0.00806642	up	ATP8B1
ENSG00000081985	chr1:67773046-67862583	NC2	SH72	0.160343	0.0277175	-2.53229	1	1	No sig	IL12RB2
ENSG00000082014	chr7:150929574-150974982	NC2	SH72	9.65661	10.1414	0.0706712	0.8651	0.9341	No sig	SMARCD3
ENSG00000082068	chr5:37379313-37753537	NC2	SH72	29.1161	27.2699	-0.094505	0.7196	0.845701	No sig	WDR70
ENSG00000082074	chr5:39105337-39274630	NC2	SH72	0.104483	0.0286874	-1.86478	1	1	No sig	FYB
ENSG00000082126	chr2:202509592-202563417	NC2	SH72	0.0145294	0.0702673	2.27388	1	1	No sig	MPP4
ENSG00000082146	chr2:202241929-202345569	NC2	SH72	6.25311	9.66124	0.627634	0.01545	0.0529403	up	STRADB
ENSG00000082153	chr2:201675316-201688569	NC2	SH72	215.885	198.544	-0.120807	0.2622	0.446014	No sig	BZW1
ENSG00000082175	chr11:100900354-101001255	NC2	SH72	0	0	0	1	1	No sig	PGR
ENSG00000082196	chr5:33986282-34124633	NC2	SH72	2.94668	2.57868	-0.192458	0.5529	0.726792	No sig	C1QTNF3
ENSG00000082212	chr18:48405418-48474691	NC2	SH72	20.4805	28.2016	0.461526	0.00095	0.00518856	up	ME2
ENSG00000082213	chr5:31532372-31555165	NC2	SH72	35.7973	36.1907	0.0157656	0.89895	0.952736	No sig	C5orf22
ENSG00000082258	chr2:135675804-135716912	NC2	SH72	15.1494	13.2189	-0.196659	0.10065	0.225086	No sig	CCNT2
ENSG00000082269	chr6:71122643-71270877	NC2	SH72	4.52682	8.01227	0.823711	5e-05	0.000383024	up	FAM135A
ENSG00000082293	chr6:70576462-70919679	NC2	SH72	0	0	0	1	1	No sig	COL19A1
ENSG00000082397	chr18:5392382-5630699	NC2	SH72	1.0481	0.68602	-0.611458	0.072	0.175116	No sig	EPB41L3
ENSG00000082438	chr2:165510133-165700189	NC2	SH72	15.9118	7.60189	-1.06567	5e-05	0.000383024	down	COBLL1
ENSG00000082458	chrX:69664710-69725337	NC2	SH72	26.9939	27.3833	0.0206622	0.8866	0.945529	No sig	DLG3
ENSG00000082482	chr1:215179117-215410436	NC2	SH72	0.403272	0.560908	0.476012	1	1	No sig	KCNK2
ENSG00000082497	chr1:210406143-210419976	NC2	SH72	3.51572	4.97655	0.501326	0.0177	0.0588907	up	SERTAD4
ENSG00000082512	chr1:211499956-211548288	NC2	SH72	1.55983	1.84668	0.243545	0.2841	0.470097	No sig	TRAF5
ENSG00000082515	chr5:154320629-154348971	NC2	SH72	66.6463	55.3281	-0.268512	0.0642	0.160591	No sig	MRPL22
ENSG00000082516	chr5:154266975-154317769	NC2	SH72	15.3776	19.1774	0.318573	0.00405	0.017383	up	GEMIN5
ENSG00000082556	chr8:54138283-54164257	NC2	SH72	0	0	0	1	1	No sig	OPRK1
ENSG00000082641	chr17:46125690-46138849	NC2	SH72	71.7843	92.5813	0.367052	0.01055	0.0388821	up	NFE2L1
ENSG00000082684	chr3:122628040-122747452	NC2	SH72	0.0231738	0	#NAME?	1	1	No sig	SEMA5B
ENSG00000082701	chr3:119540169-119813264	NC2	SH72	26.9018	28.0103	0.0582551	0.5776	0.74487	No sig	GSK3B
ENSG00000082781	chr3:124480794-124620265	NC2	SH72	99.2794	111.166	0.163149	0.27245	0.458164	No sig	ITGB5
ENSG00000082805	chr12:1099674-1605099	NC2	SH72	9.86214	11.0849	0.168626	0.20765	0.380047	No sig	ERC1
ENSG00000082898	chr2:61704983-61765761	NC2	SH72	226.769	179.648	-0.33605	0.0158	0.0538417	down	XPO1
ENSG00000082929	chr4:5526295-5529528	NC2	SH72	0.0296095	0	#NAME?	1	1	No sig	C4orf6
ENSG00000082996	chr3:149478891-149768575	NC2	SH72	19.0781	26.4829	0.473143	0.02925	0.0874113	up	RNF13
ENSG00000083067	chr9:73143978-74061820	NC2	SH72	0	0	0	1	1	No sig	TRPM3
ENSG00000083093	chr16:23614487-23652631	NC2	SH72	9.84346	10.8744	0.143694	0.20385	0.37559	No sig	PALB2
ENSG00000083097	chr6:83777384-83908651	NC2	SH72	4.26564	4.07199	-0.0670279	0.8678	0.93514	No sig	DOPEY1
ENSG00000083099	chr6:90142888-90348472	NC2	SH72	28.1527	28.7976	0.0326759	0.8143	0.905046	No sig	LYRM2
ENSG00000083123	chr6:80816363-81055987	NC2	SH72	13.3778	16.3273	0.287444	0.13285	0.276667	No sig	BCKDHB
ENSG00000083168	chr8:41786996-41909508	NC2	SH72	8.22195	9.23381	0.167444	0.14165	0.290116	No sig	KAT6A
ENSG00000083223	chr9:88902647-88969369	NC2	SH72	9.54151	8.4457	-0.176001	0.1166	0.250751	No sig	ZCCHC6
ENSG00000083290	chr17:19674141-19771249	NC2	SH72	0.410302	0.37309	-0.137165	1	1	No sig	ULK2
ENSG00000083307	chr8:102504659-102681954	NC2	SH72	0.00889304	0.2651	4.89771	1	1	No sig	GRHL2
ENSG00000083312	chr5:72112138-72212560	NC2	SH72	143.76	159.314	0.148212	0.1875	0.353995	No sig	TNPO1
ENSG00000083444	chr1:11994261-12035595	NC2	SH72	38.6872	38.4579	-0.00857616	0.9363	0.972004	No sig	PLOD1
ENSG00000083454	chr17:3566195-3599698	NC2	SH72	9.19191	14.0854	0.615761	0.12735	0.267688	No sig	P2RX5
ENSG00000083457	chr17:3617921-3704537	NC2	SH72	97.4999	84.9501	-0.198785	0.1564	0.311167	No sig	ITGAE
ENSG00000083520	chr13:73302060-73590591	NC2	SH72	17.3504	19.6803	0.181782	0.1377	0.284329	No sig	DIS3
ENSG00000083535	chr13:73302060-73590591	NC2	SH72	4.79649	4.79922	0.00082021	0.99775	0.999179	No sig	PIBF1
ENSG00000083544	chr13:60970590-61148012	NC2	SH72	6.624	5.72283	-0.210974	0.264	0.448091	No sig	TDRD3
ENSG00000083635	chr13:45513383-45563618	NC2	SH72	1.86131	2.05905	0.145665	0.28975	0.476234	No sig	NUFIP1
ENSG00000083642	chr13:33160563-33352157	NC2	SH72	8.25	9.70348	0.234108	0.07025	0.171974	No sig	PDS5B
ENSG00000083720	chr5:41730166-41870621	NC2	SH72	79.5935	60.6381	-0.392425	5e-05	0.000383024	down	OXCT1
ENSG00000083750	chrX:55744171-55785207	NC2	SH72	11.7482	9.66127	-0.282159	0.2244	0.401857	No sig	RRAGB
ENSG00000083782	chr12:91357455-91398803	NC2	SH72	0	0	0	1	1	No sig	EPYC
ENSG00000083799	chr16:50775960-50835846	NC2	SH72	9.68204	9.52647	-0.0233695	0.8961	0.951641	No sig	CYLD
ENSG00000083807	chr19:58985383-59023780	NC2	SH72	11.9825	13.7088	0.194177	0.3237	0.51268	No sig	SLC27A5
ENSG00000083812	chr19:58978422-58984945	NC2	SH72	2.84471	3.89846	0.454621	0.00025	0.0016273	up	ZNF324
ENSG00000083814	chr19:58193336-58269527	NC2	SH72	0	0.0105258	inf	1	1	No sig	ZNF671
ENSG00000083817	chr19:58082933-58105145	NC2	SH72	2.43202	2.1421	-0.183131	0.17715	0.34	No sig	ZNF416
ENSG00000083828	chr19:58281022-58427978	NC2	SH72	4.61868	5.37144	0.217827	0.4832	0.667917	No sig	ZNF586
ENSG00000083838	chr19:58985383-59023780	NC2	SH72	2.45331	2.43522	-0.0106757	0.97165	0.987861	No sig	ZNF446
ENSG00000083842	chr19:58739959-58826563	NC2	SH72	0.193655	0.353634	0.868767	1	1	No sig	ZNF8
ENSG00000083844	chr19:57702867-57724724	NC2	SH72	2.87385	4.30826	0.584122	0.0254	0.0784222	up	ZNF264
ENSG00000083845	chr19:58897766-58906173	NC2	SH72	582.736	518.554	-0.168349	0.0553	0.143276	No sig	RPS5
ENSG00000083857	chr4:187508936-187647876	NC2	SH72	27.1474	34.1286	0.33017	0.053	0.138768	No sig	FAT1
ENSG00000083896	chr4:69176104-69215807	NC2	SH72	52.3427	50.5546	-0.0501468	0.77425	0.880925	No sig	YTHDC1
ENSG00000083937	chr3:87276420-87304698	NC2	SH72	39.6674	43.4141	0.130207	0.23625	0.415627	No sig	CHMP2B
ENSG00000084070	chr1:40810521-40888998	NC2	SH72	10.3522	11.9653	0.208912	0.0911	0.209439	No sig	SMAP2
ENSG00000084072	chr1:40157853-40254533	NC2	SH72	48.3986	50.0459	0.0482863	0.65375	0.800119	No sig	PPIE
ENSG00000084073	chr1:40723778-40759856	NC2	SH72	59.9042	61.2703	0.03253	0.71815	0.844798	No sig	ZMPSTE24
ENSG00000084090	chr2:96850596-96874563	NC2	SH72	93.4595	63.2375	-0.563561	5e-05	0.000383024	down	STARD7
ENSG00000084092	chr4:57829535-57976551	NC2	SH72	12.8138	12.7882	-0.00288758	0.9938	0.997666	No sig	NOA1
ENSG00000084093	chr4:57774074-57802010	NC2	SH72	14.3023	12.4132	-0.204376	0.27695	0.462529	No sig	REST
ENSG00000084110	chr12:96366439-96390143	NC2	SH72	0.669455	0.710083	0.0849999	1	1	No sig	HAL
ENSG00000084112	chr12:109176465-109251366	NC2	SH72	7.61761	6.48934	-0.231267	0.15495	0.309126	No sig	SSH1
ENSG00000084207	chr11:67351065-67354131	NC2	SH72	0	0	0	1	1	No sig	GSTP1
ENSG00000084234	chr11:129936835-130014699	NC2	SH72	150.584	182.267	0.275487	0.0066	0.0262033	up	APLP2
ENSG00000084444	chr12:13197217-13295455	NC2	SH72	4.27749	5.47476	0.356029	0.00285	0.0129981	up	KIAA1467
ENSG00000084453	chr12:21417533-21572528	NC2	SH72	0.0412601	0	#NAME?	1	1	No sig	SLCO1A2
ENSG00000084463	chr12:14939409-14956474	NC2	SH72	76.7482	74.7897	-0.0372939	0.66865	0.81146	No sig	WBP11
ENSG00000084623	chr1:32674694-32697205	NC2	SH72	178.697	180.848	0.0172585	0.85315	0.927422	No sig	EIF3I
ENSG00000084628	chr1:31652591-31712401	NC2	SH72	0.103584	0.686833	2.72915	1	1	No sig	NKAIN1
ENSG00000084636	chr1:32117847-32169920	NC2	SH72	16.9157	13.7522	-0.298695	0.07715	0.184383	No sig	COL16A1
ENSG00000084652	chr1:32645286-32663886	NC2	SH72	27.4257	22.0316	-0.315959	0.00025	0.0016273	down	TXLNA
ENSG00000084674	chr2:21224300-21266945	NC2	SH72	0	0	0	1	1	No sig	APOB
ENSG00000084676	chr2:24714782-24993571	NC2	SH72	3.50803	4.08316	0.219025	0.129	0.270422	No sig	NCOA1
ENSG00000084693	chr2:27265231-27294641	NC2	SH72	32.163	46.2037	0.522606	0.00035	0.00219628	up	AGBL5
ENSG00000084710	chr2:25264998-25378243	NC2	SH72	4.96542	3.36048	-0.56325	5e-05	0.000383024	down	EFR3B
ENSG00000084731	chr2:26149470-26205618	NC2	SH72	3.16439	6.04745	0.9344	5e-05	0.000383024	up	KIF3C
ENSG00000084733	chr2:26256975-26360323	NC2	SH72	97.1299	92.1605	-0.0757671	0.43915	0.629236	No sig	RAB10
ENSG00000084734	chr2:27719708-27746554	NC2	SH72	0.0373816	0.0197029	-0.923926	1	1	No sig	GCKR
ENSG00000084754	chr2:26413503-26513336	NC2	SH72	122.848	119.748	-0.0368656	0.72515	0.850207	No sig	HADHA
ENSG00000084764	chr2:27193479-27250064	NC2	SH72	7.43051	13.5425	0.865957	5e-05	0.000383024	up	MAPRE3
ENSG00000084774	chr2:27440257-27466811	NC2	SH72	36.3969	39.1079	0.103643	0.50025	0.682738	No sig	CAD
ENSG00000085063	chr11:33719806-33757991	NC2	SH72	179.298	152.11	-0.23724	0.0404	0.112356	down	CD59
ENSG00000085117	chr11:44585976-44641913	NC2	SH72	10.6008	5.5006	-0.946518	5e-05	0.000383024	down	CD82
ENSG00000085185	chrX:129115082-129192058	NC2	SH72	2.26987	3.06533	0.433431	0.0077	0.0298997	up	BCORL1
ENSG00000085224	chrX:76760355-77041702	NC2	SH72	43.3736	43.0355	-0.0112901	0.9704	0.987776	No sig	ATRX
ENSG00000085231	chr5:68646810-68710628	NC2	SH72	184.724	184.329	-0.00309462	0.9769	0.99017	No sig	TAF9
ENSG00000085265	chr9:137801430-137809809	NC2	SH72	0.0218033	0	#NAME?	1	1	No sig	FCN1
ENSG00000085274	chr3:169490618-169507504	NC2	SH72	9.62619	10.1708	0.0793958	0.4181	0.609295	No sig	MYNN
ENSG00000085276	chr3:168801286-169381406	NC2	SH72	5.32768	7.04191	0.40246	0.1389	0.286044	No sig	MECOM
ENSG00000085365	chr5:77656338-77776562	NC2	SH72	20.5115	28.7595	0.487607	5e-05	0.000383024	up	SCAMP1
ENSG00000085377	chr6:105725439-105850959	NC2	SH72	13.5582	13.6281	0.00742252	0.94135	0.974387	No sig	PREP
ENSG00000085382	chr6:105175967-105307794	NC2	SH72	5.96531	7.02246	0.23538	0.2424	0.423141	No sig	HACE1
ENSG00000085415	chr18:12947131-12987535	NC2	SH72	30.4599	22.7041	-0.423957	5e-05	0.000383024	down	SEH1L
ENSG00000085433	chr1:109512835-109584850	NC2	SH72	4.29882	4.00495	-0.102157	0.47385	0.659726	No sig	WDR47
ENSG00000085449	chr2:224720432-224810104	NC2	SH72	15.7654	14.6242	-0.108409	0.53425	0.711184	No sig	WDFY1
ENSG00000085465	chr1:111956935-111970399	NC2	SH72	1.41478	1.04569	-0.436125	0.2234	0.400587	No sig	OVGP1
ENSG00000085491	chr1:108676657-108743471	NC2	SH72	26.2738	29.3724	0.160835	0.0876	0.203393	No sig	SLC25A24
ENSG00000085511	chr6:161412758-161538417	NC2	SH72	10.1238	11.7306	0.21253	0.50455	0.686255	No sig	MAP3K4
ENSG00000085514	chr7:99933736-99997719	NC2	SH72	0.659172	0.320643	-1.03969	1	1	No sig	PILRA
ENSG00000085552	chr1:159896828-159915386	NC2	SH72	0.00670602	0.0216065	1.68794	1	1	No sig	IGSF9
ENSG00000085563	chr7:87133174-87461611	NC2	SH72	0.28584	0.676877	1.24369	1	1	No sig	ABCB1
ENSG00000085644	chr16:3179777-3192806	NC2	SH72	5.67225	6.12912	0.111758	0.37505	0.566762	No sig	ZNF213
ENSG00000085662	chr7:134127101-134144036	NC2	SH72	1130.81	1231.06	0.122538	0.178	0.340997	No sig	AKR1B1
ENSG00000085719	chr8:87354966-87755903	NC2	SH72	23.7265	13.3243	-0.832442	5e-05	0.000383024	down	CPNE3
ENSG00000085721	chr16:15068447-15233196	NC2	SH72	31.1511	31.9533	0.0366793	0.83125	0.915506	No sig	RRN3
ENSG00000085733	chr11:70244509-70282690	NC2	SH72	66.7472	64.2832	-0.054266	0.61935	0.775173	No sig	CTTN
ENSG00000085741	chr11:75897368-75921780	NC2	SH72	5.28957	3.60658	-0.552518	0.0282	0.0849085	down	WNT11
ENSG00000085760	chr2:55463730-55496483	NC2	SH72	33.5939	34.8277	0.0520343	0.67185	0.813749	No sig	MTIF2
ENSG00000085788	chr8:38082735-38239790	NC2	SH72	37.3474	35.7831	-0.0617287	0.78715	0.888721	No sig	DDHD2
ENSG00000085831	chr1:51752929-51810788	NC2	SH72	0.441196	0.592456	0.425288	1	1	No sig	TTC39A
ENSG00000085832	chr1:51819934-51985000	NC2	SH72	9.87032	14.1084	0.515386	0.00365	0.0159367	up	EPS15
ENSG00000085840	chr1:52838500-52870131	NC2	SH72	16.5072	14.0681	-0.230675	0.00925	0.0349009	down	ORC1
ENSG00000085871	chr4:140586921-141075338	NC2	SH72	38.8054	31.0716	-0.320661	0.00145	0.00743118	down	MGST2
ENSG00000085872	chr19:16589867-16771253	NC2	SH72	31.7673	33.1635	0.0620504	0.72075	0.846629	No sig	CHERP
ENSG00000085978	chr2:234118696-234204320	NC2	SH72	12.6796	13.1918	0.0571338	0.70235	0.832696	No sig	ATG16L1
ENSG00000085982	chr2:234384165-234475428	NC2	SH72	7.80859	9.17628	0.232848	0.2761	0.461816	No sig	USP40
ENSG00000085998	chr1:46654353-46686933	NC2	SH72	31.6331	45.225	0.515684	0.0002	0.00135155	up	POMGNT1
ENSG00000085999	chr1:46713359-46769280	NC2	SH72	14.283	16.6829	0.224071	0.28385	0.47006	No sig	RAD54L
ENSG00000086015	chr1:46252658-46501796	NC2	SH72	18.7459	19.7751	0.0771149	0.6098	0.768735	No sig	MAST2
ENSG00000086061	chr9:33025208-33039905	NC2	SH72	147.801	124.447	-0.248127	0.00535	0.0219148	down	DNAJA1
ENSG00000086062	chr9:33104079-33167354	NC2	SH72	201.737	147.935	-0.447511	0.0001	0.000718503	down	B4GALT1
ENSG00000086065	chr9:33264939-33281977	NC2	SH72	87.0034	85.8441	-0.0193525	0.83205	0.915848	No sig	CHMP5
ENSG00000086102	chr9:33290508-33371155	NC2	SH72	18.7057	16.276	-0.200729	0.05365	0.139908	No sig	NFX1
ENSG00000086159	chr12:50360976-50426919	NC2	SH72	0.418312	0.347398	-0.267992	1	1	No sig	AQP6
ENSG00000086189	chr5:61601988-61924409	NC2	SH72	13.7505	12.6056	-0.12542	0.55465	0.727494	No sig	DIMT1
ENSG00000086200	chr5:61601988-61924409	NC2	SH72	19.0654	17.7886	-0.100002	0.70465	0.834225	No sig	IPO11
ENSG00000086205	chr11:49168186-49230222	NC2	SH72	0	0	0	1	1	No sig	FOLH1
ENSG00000086232	chr7:6048875-6098861	NC2	SH72	151.438	139.448	-0.119007	0.41525	0.60664	No sig	EIF2AK1
ENSG00000086288	chr7:37723398-38065297	NC2	SH72	0	0	0	1	1	No sig	NME8
ENSG00000086289	chr7:37723398-38065297	NC2	SH72	0	0	0	1	1	No sig	EPDR1
ENSG00000086300	chr7:26331540-26413949	NC2	SH72	18.7244	14.7639	-0.342849	0.0015	0.00763687	down	SNX10
ENSG00000086475	chr10:13359423-13390297	NC2	SH72	68.8548	60.6773	-0.182402	0.1726	0.333905	No sig	SEPHS1
ENSG00000086504	chr16:417383-420527	NC2	SH72	62.5492	88.4114	0.499242	5e-05	0.000383024	up	MRPL28
ENSG00000086506	chr16:230451-231180	NC2	SH72	0	0.0680325	inf	1	1	No sig	HBQ1
ENSG00000086544	chr19:41197433-41271294	NC2	SH72	2.88843	2.8647	-0.0119001	0.9702	0.987776	No sig	ITPKC
ENSG00000086548	chr19:42212503-42276113	NC2	SH72	0	0	0	1	1	No sig	CEACAM6
ENSG00000086570	chr5:150883653-150948505	NC2	SH72	0.0566323	0.0202297	-1.48515	1	1	No sig	FAT2
ENSG00000086589	chr5:150070355-150080669	NC2	SH72	33.6898	28.4077	-0.246029	0.01875	0.0617539	down	RBM22
ENSG00000086598	chr12:124069077-124083116	NC2	SH72	271.761	250.865	-0.115426	0.1818	0.345923	No sig	TMED2
ENSG00000086619	chr1:236305831-236445319	NC2	SH72	4.61096	9.82958	1.09206	5e-05	0.000383024	up	ERO1LB
ENSG00000086666	chr15:80351909-80430735	NC2	SH72	57.399	69.2784	0.27138	0.0034	0.0150629	up	ZFAND6
ENSG00000086696	chr16:82068608-82132139	NC2	SH72	0	0.0208699	inf	1	1	No sig	HSD17B2
ENSG00000086712	chrX:16804549-16888537	NC2	SH72	31.4927	37.67	0.258401	0.22275	0.399537	No sig	TXLNG
ENSG00000086717	chrX:18694028-18846039	NC2	SH72	0.843292	0.794839	-0.0853699	0.84015	0.920102	No sig	PPEF1
ENSG00000086730	chr7:73613981-73644161	NC2	SH72	0.475794	1.29546	1.44505	0.00105	0.00566725	up	LAT2
ENSG00000086758	chrX:53559056-53713673	NC2	SH72	96.7247	99.4349	0.0398679	0.85755	0.929702	No sig	HUWE1
ENSG00000086827	chr11:113603908-113644533	NC2	SH72	16.3984	13.4768	-0.283074	0.00045	0.00272175	down	ZW10
ENSG00000086848	chr11:111652918-111756699	NC2	SH72	10.031	9.74661	-0.0414904	0.7979	0.89582	No sig	ALG9
ENSG00000086967	chr19:50936159-50969578	NC2	SH72	0	0	0	1	1	No sig	MYBPC2
ENSG00000086991	chr11:89057523-89322779	NC2	SH72	0	0.0436313	inf	1	1	No sig	NOX4
ENSG00000087008	chr4:8368008-8495258	NC2	SH72	1.34208	1.86582	0.475344	0.08365	0.196319	No sig	ACOX3
ENSG00000087053	chr11:95566045-95658479	NC2	SH72	69.5549	63.6125	-0.128841	0.17145	0.332512	No sig	MTMR2
ENSG00000087074	chr19:49375648-49379314	NC2	SH72	9.98104	12.3087	0.302416	0.00035	0.00219628	up	PPP1R15A
ENSG00000087076	chr19:49316273-49339935	NC2	SH72	0.992164	1.68312	0.762486	0.03315	0.0964824	up	HSD17B14
ENSG00000087077	chr7:100464759-100471076	NC2	SH72	54.2841	59.0009	0.120206	0.2497	0.432169	No sig	TRIP6
ENSG00000087085	chr7:100487614-100494594	NC2	SH72	0.0378966	0.0539582	0.509776	1	1	No sig	ACHE
ENSG00000087086	chr19:49468557-49470135	NC2	SH72	457.382	580.393	0.343629	0.0002	0.00135155	up	FTL
ENSG00000087087	chr7:100472732-100486285	NC2	SH72	68.2891	65.5461	-0.0591442	0.67975	0.818913	No sig	SRRT
ENSG00000087088	chr19:49458071-49465055	NC2	SH72	71.7073	63.3984	-0.177673	0.14715	0.298468	No sig	BAX
ENSG00000087095	chr17:26368762-26523407	NC2	SH72	7.81409	11.6051	0.570609	5e-05	0.000383024	up	NLK
ENSG00000087111	chr17:26782769-26941218	NC2	SH72	40.0927	37.3779	-0.101152	0.5705	0.739822	No sig	PIGS
ENSG00000087116	chr5:178537851-178772431	NC2	SH72	0	0	0	1	1	No sig	ADAMTS2
ENSG00000087128	chr4:69313166-69363322	NC2	SH72	0	0	0	1	1	No sig	TMPRSS11E
ENSG00000087152	chr17:42269172-42277481	NC2	SH72	27.9534	36.8196	0.397447	0.00095	0.00518856	up	ATXN7L3
ENSG00000087157	chr17:76374720-76573476	NC2	SH72	15.1781	15.9937	0.0755104	0.58835	0.752804	No sig	PGS1
ENSG00000087191	chr17:61896792-61909379	NC2	SH72	155.59	137.541	-0.177893	0.14835	0.299871	No sig	PSMC5
ENSG00000087206	chr5:176332005-176449634	NC2	SH72	19.8802	19.44	-0.0323046	0.7571	0.870851	No sig	UIMC1
ENSG00000087237	chr16:56995761-57017757	NC2	SH72	0.0469838	0.0778738	0.728976	1	1	No sig	CETP
ENSG00000087245	chr16:55423611-55540603	NC2	SH72	0.261765	0.211735	-0.306009	1	1	No sig	MMP2
ENSG00000087250	chr16:56622985-56625000	NC2	SH72	0	0	0	1	1	No sig	MT3
ENSG00000087253	chr16:55542909-55620582	NC2	SH72	7.22281	11.1281	0.623575	0.0039	0.016856	up	LPCAT2
ENSG00000087258	chr16:56225301-56391356	NC2	SH72	2.40059	3.59458	0.582436	0.003	0.0135624	up	GNAO1
ENSG00000087263	chr16:56463044-56554195	NC2	SH72	33.8157	37.6496	0.154943	0.46655	0.652787	No sig	OGFOD1
ENSG00000087266	chr4:2794749-2842825	NC2	SH72	14.5848	19.2353	0.399287	0.02985	0.0887121	up	SH3BP2
ENSG00000087269	chr4:2939659-2965112	NC2	SH72	10.8235	8.51758	-0.345654	0.0006	0.00350245	down	NOP14
ENSG00000087274	chr4:2845583-2931803	NC2	SH72	15.8555	14.9579	-0.0840776	0.47955	0.664971	No sig	ADD1
ENSG00000087299	chr14:50704280-50883179	NC2	SH72	15.4595	15.3255	-0.0125619	0.9307	0.969071	No sig	L2HGDH
ENSG00000087301	chr14:52897307-53019240	NC2	SH72	14.3559	12.5961	-0.188666	0.19825	0.36834	No sig	TXNDC16
ENSG00000087302	chr14:52456192-52471420	NC2	SH72	268.641	231.461	-0.21491	0.01535	0.0527289	down	C14orf166
ENSG00000087303	chr14:52471520-52535712	NC2	SH72	2.10287	2.57362	0.291437	0.31405	0.501888	No sig	NID2
ENSG00000087338	chr2:70056773-70108528	NC2	SH72	19.5328	21.1071	0.111833	0.24335	0.424261	No sig	GMCL1
ENSG00000087365	chr11:65818199-65837090	NC2	SH72	104.75	113.276	0.112889	0.2806	0.466675	No sig	SF3B2
ENSG00000087448	chr12:27932952-27955973	NC2	SH72	16.183	11.2898	-0.51946	5e-05	0.000383024	down	KLHL42
ENSG00000087460	chr20:57414772-57486247	NC2	SH72	790.142	878.594	0.153084	0.0974	0.219962	No sig	GNAS
ENSG00000087470	chr12:32832133-32908836	NC2	SH72	65.8957	66.3595	0.0101193	0.9407	0.973959	No sig	DNM1L
ENSG00000087494	chr12:28111016-28125638	NC2	SH72	0.0280471	0	#NAME?	1	1	No sig	PTHLH
ENSG00000087495	chr20:58152563-58422766	NC2	SH72	0.0117438	0.0531235	2.17745	1	1	No sig	PHACTR3
ENSG00000087502	chr12:29302035-29534122	NC2	SH72	89.4415	99.1566	0.148764	0.41575	0.607299	No sig	ERGIC2
ENSG00000087510	chr20:55204357-55214339	NC2	SH72	24.1557	24.5399	0.022765	0.81105	0.903409	No sig	TFAP2C
ENSG00000087586	chr20:54944444-54967393	NC2	SH72	130.357	85.181	-0.613867	5e-05	0.000383024	down	AURKA
ENSG00000087589	chr20:54987167-55034396	NC2	SH72	0.0182013	0.0685504	1.91312	1	1	No sig	CASS4
ENSG00000087842	chrX:15402920-15574652	NC2	SH72	53.8385	32.2954	-0.73731	5e-05	0.000383024	down	PIR
ENSG00000087884	chr11:77532154-77705724	NC2	SH72	12.422	10.9296	-0.184659	0.51475	0.695553	No sig	AAMDC
ENSG00000087903	chr19:5993174-6199583	NC2	SH72	8.51582	9.95808	0.225721	0.19235	0.360133	No sig	RFX2
ENSG00000087916	chrX:115567789-115592625	NC2	SH72	0.35345	0.492511	0.478649	1	1	No sig	SLC6A14
ENSG00000087995	chr17:60501227-60527454	NC2	SH72	15.2778	16.2921	0.0927387	0.35695	0.54722	No sig	METTL2A
ENSG00000088002	chr19:49055331-49102682	NC2	SH72	0.872842	0.427895	-1.02846	0.046	0.124411	down	SULT2B1
ENSG00000088035	chr1:63833260-63904233	NC2	SH72	17.2146	15.2721	-0.172733	0.14025	0.287915	No sig	ALG6
ENSG00000088038	chr19:54641443-54663620	NC2	SH72	15.311	13.8752	-0.142067	0.17965	0.342991	No sig	CNOT3
ENSG00000088053	chr19:55525072-55549632	NC2	SH72	0.183138	0.175205	-0.0638821	1	1	No sig	GP6
ENSG00000088179	chr2:120517206-120741394	NC2	SH72	6.78161	11.3592	0.744158	0.0004	0.0024614	up	PTPN4
ENSG00000088205	chr2:118572225-118589955	NC2	SH72	47.6418	44.3896	-0.102007	0.3348	0.524626	No sig	DDX18
ENSG00000088247	chr19:6413358-6424805	NC2	SH72	179.751	187.29	0.0592697	0.6107	0.7694	No sig	KHSRP
ENSG00000088256	chr19:3094407-3124002	NC2	SH72	27.5601	19.9223	-0.468195	5e-05	0.000383024	down	GNA11
ENSG00000088280	chr1:23755055-23811061	NC2	SH72	2.43936	2.97512	0.286441	0.16135	0.318103	No sig	ASAP3
ENSG00000088298	chr20:33703166-33865928	NC2	SH72	17.2109	14.8344	-0.21438	0.32025	0.509104	No sig	EDEM2
ENSG00000088305	chr20:31350190-31397162	NC2	SH72	4.39426	2.7228	-0.690531	5e-05	0.000383024	down	DNMT3B
ENSG00000088320	chr20:30053308-30072708	NC2	SH72	0	0	0	1	1	No sig	REM1
ENSG00000088325	chr20:30327073-30389608	NC2	SH72	98.4157	98.7031	0.00420655	0.96035	0.98386	No sig	TPX2
ENSG00000088356	chr20:30435439-30539895	NC2	SH72	21.3156	17.8606	-0.255125	0.00315	0.0141322	down	PDRG1
ENSG00000088367	chr20:34679425-34820721	NC2	SH72	44.9869	36.9705	-0.283133	0.0485	0.129672	down	EPB41L1
ENSG00000088386	chr13:99336054-99404908	NC2	SH72	0.00900707	0	#NAME?	1	1	No sig	SLC15A1
ENSG00000088387	chr13:99445740-99738879	NC2	SH72	20.4675	31.4934	0.62172	0.03325	0.0967507	up	DOCK9
ENSG00000088448	chr13:111530886-111567416	NC2	SH72	43.8027	42.4767	-0.0443483	0.7241	0.849378	No sig	ANKRD10
ENSG00000088451	chr13:95226307-95248511	NC2	SH72	12.3929	10.5489	-0.232415	0.03975	0.110922	down	TGDS
ENSG00000088538	chr3:50712671-51421629	NC2	SH72	1.24518	1.00775	-0.30522	0.0058	0.023471	down	DOCK3
ENSG00000088543	chr3:50595461-50622366	NC2	SH72	7.54556	7.41102	-0.0259564	0.89255	0.949422	No sig	C3orf18
ENSG00000088682	chr16:57462080-57495187	NC2	SH72	47.5102	39.6689	-0.260231	0.09645	0.218534	No sig	COQ9
ENSG00000088726	chr3:12775023-12810956	NC2	SH72	3.57281	4.63369	0.3751	0.21065	0.383928	No sig	TMEM40
ENSG00000088727	chr3:47269515-47388306	NC2	SH72	9.73508	12.4505	0.354941	0.1598	0.315902	No sig	KIF9
ENSG00000088756	chr18:6729716-6915715	NC2	SH72	6.94646	9.88711	0.509272	0.00165	0.00826134	up	ARHGAP28
ENSG00000088766	chr20:5986735-6020699	NC2	SH72	47.7013	42.1472	-0.178592	0.11045	0.240998	No sig	CRLS1
ENSG00000088782	chr20:138110-139804	NC2	SH72	0	0	0	1	1	No sig	DEFB127
ENSG00000088808	chr14:104200088-104313927	NC2	SH72	5.76874	4.83846	-0.253708	0.19945	0.369959	No sig	PPP1R13B
ENSG00000088812	chr20:3451686-3631769	NC2	SH72	16.8988	19.5434	0.209765	0.03805	0.107168	up	ATRN
ENSG00000088826	chr20:4101626-4168394	NC2	SH72	1.74317	3.52317	1.01516	5e-05	0.000383024	up	SMOX
ENSG00000088827	chr20:3667616-3687775	NC2	SH72	0.0101944	0.0197802	0.956274	1	1	No sig	SIGLEC1
ENSG00000088832	chr20:1349621-1373806	NC2	SH72	225.929	163.607	-0.465635	5e-05	0.000383024	down	FKBP1A
ENSG00000088833	chr20:1422806-1472233	NC2	SH72	40.4651	39.6711	-0.0285904	0.7801	0.884389	No sig	NSFL1C
ENSG00000088836	chr20:3208062-3219836	NC2	SH72	9.34499	10.0706	0.10788	0.5337	0.711083	No sig	SLC4A11
ENSG00000088854	chr20:3229950-3388272	NC2	SH72	1.20319	1.73393	0.527174	5e-05	0.000383024	up	C20orf194
ENSG00000088876	chr20:2442279-2505348	NC2	SH72	5.30872	6.21239	0.226784	0.57885	0.745564	No sig	ZNF343
ENSG00000088881	chr20:2673523-2740753	NC2	SH72	0.148429	0.420603	1.50269	1	1	No sig	EBF4
ENSG00000088882	chr20:2774714-2781283	NC2	SH72	0	0.00839066	inf	1	1	No sig	CPXM1
ENSG00000088888	chr20:3827486-3849280	NC2	SH72	12.2883	13.2956	0.113666	0.2294	0.407804	No sig	MAVS
ENSG00000088899	chr20:3143262-3154192	NC2	SH72	1.84118	2.04571	0.151966	0.1842	0.349202	No sig	LZTS3
ENSG00000088926	chr4:187187098-187210835	NC2	SH72	0	0	0	1	1	No sig	F11
ENSG00000088930	chr20:21283941-21370463	NC2	SH72	19.0722	19.3984	0.0244665	0.78515	0.887377	No sig	XRN2
ENSG00000088986	chr12:120907652-120936296	NC2	SH72	462.026	372.282	-0.311578	0.0004	0.0024614	down	DYNLL1
ENSG00000088992	chr12:117476727-117537284	NC2	SH72	0.600292	2.69591	2.16703	5e-05	0.000383024	up	TESC
ENSG00000089006	chr20:17922240-18039832	NC2	SH72	30.5679	31.5474	0.0455041	0.75875	0.87128	No sig	SNX5
ENSG00000089009	chr12:112842993-112947717	NC2	SH72	1254.68	987.431	-0.345563	0.0197	0.0643184	down	RPL6
ENSG00000089012	chr20:1609797-1638425	NC2	SH72	0.561837	1.53258	1.44774	0.01655	0.0559053	up	SIRPG
ENSG00000089022	chr12:112279781-112334343	NC2	SH72	25.289	25.5006	0.0120233	0.91295	0.959585	No sig	MAPKAPK5
ENSG00000089041	chr12:121570621-121623876	NC2	SH72	0.0120181	0	#NAME?	1	1	No sig	P2RX7
ENSG00000089048	chr20:13694968-13765532	NC2	SH72	7.63469	7.65762	0.004327	0.9597	0.983429	No sig	ESF1
ENSG00000089050	chr20:18467183-18477887	NC2	SH72	6.3875	7.47923	0.227638	0.0813	0.191858	No sig	RBBP9
ENSG00000089053	chr12:121746047-121837699	NC2	SH72	132.924	108.008	-0.299469	0.0134	0.0473974	down	ANAPC5
ENSG00000089057	chr20:4833001-4990939	NC2	SH72	6.47581	7.36691	0.185999	0.0949	0.21601	No sig	SLC23A2
ENSG00000089060	chr12:113736563-113827203	NC2	SH72	34.5673	32.5018	-0.0888886	0.4643	0.650819	No sig	SLC8B1
ENSG00000089063	chr20:5080485-5093749	NC2	SH72	77.8067	72.401	-0.103886	0.34345	0.534148	No sig	TMEM230
ENSG00000089091	chr20:18364010-18465287	NC2	SH72	0.750032	0.617193	-0.281232	0.5313	0.709173	No sig	DZANK1
ENSG00000089094	chr12:121837843-122018920	NC2	SH72	10.7561	10.9664	0.0279457	0.86985	0.936047	No sig	KDM2B
ENSG00000089101	chr20:20015011-20341346	NC2	SH72	0.20101	0.154977	-0.375219	1	1	No sig	C20orf26
ENSG00000089116	chr12:113899838-113910085	NC2	SH72	0.284632	0.660945	1.21543	1	1	No sig	LHX5
ENSG00000089123	chr20:13202417-13619587	NC2	SH72	2.49485	2.27025	-0.1361	0.61695	0.773451	No sig	TASP1
ENSG00000089127	chr12:113344581-113369990	NC2	SH72	38.6301	38.7501	0.00447329	0.9651	0.98568	No sig	OAS1
ENSG00000089154	chr12:120565006-120632513	NC2	SH72	46.1934	49.9904	0.113964	0.47805	0.663708	No sig	GCN1L1
ENSG00000089157	chr12:120634488-120639038	NC2	SH72	2310.36	1728.88	-0.41828	5e-05	0.000383024	down	RPLP0
ENSG00000089159	chr12:120648249-120703574	NC2	SH72	140.129	95.2298	-0.557271	0.00045	0.00272175	down	PXN
ENSG00000089163	chr12:120740118-120751052	NC2	SH72	1.12258	1.35055	0.266727	0.4069	0.599036	No sig	SIRT4
ENSG00000089169	chr12:113008183-113336686	NC2	SH72	0	0	0	1	1	No sig	RPH3A
ENSG00000089177	chr20:16252748-16554078	NC2	SH72	1.52309	1.5846	0.0571157	0.84635	0.923027	No sig	KIF16B
ENSG00000089195	chr20:5917880-5931182	NC2	SH72	18.6487	21.1316	0.180327	0.02235	0.0709688	up	TRMT6
ENSG00000089199	chr20:5892075-5906007	NC2	SH72	0.00680363	0.0125715	0.88578	1	1	No sig	CHGB
ENSG00000089220	chr12:118501397-118583389	NC2	SH72	270.92	172.452	-0.651674	5e-05	0.000383024	down	PEBP1
ENSG00000089225	chr12:114791735-114846247	NC2	SH72	0	0	0	1	1	No sig	TBX5
ENSG00000089234	chr12:112079949-112123790	NC2	SH72	10.8547	12.6786	0.22407	0.0061	0.0245726	up	BRAP
ENSG00000089248	chr12:112451119-112461255	NC2	SH72	118.438	107.556	-0.139042	0.12575	0.265225	No sig	ERP29
ENSG00000089250	chr12:117645946-117889975	NC2	SH72	0	0	0	1	1	No sig	NOS1
ENSG00000089280	chr16:31191430-31203127	NC2	SH72	322.669	309.156	-0.0617232	0.58615	0.750919	No sig	FUS
ENSG00000089289	chrX:69353298-69386174	NC2	SH72	54.8413	50.2092	-0.12731	0.1607	0.317476	No sig	IGBP1
ENSG00000089327	chr19:35645632-35660786	NC2	SH72	43.6726	46.2386	0.082368	0.33805	0.528515	No sig	FXYD5
ENSG00000089335	chr19:35168543-35177302	NC2	SH72	3.51193	5.12285	0.544683	0.0019	0.00931353	up	ZNF302
ENSG00000089351	chr19:35485687-35517375	NC2	SH72	20.0543	20.7155	0.0468005	0.7017	0.832005	No sig	GRAMD1A
ENSG00000089356	chr19:35606731-35615228	NC2	SH72	13.2592	9.86278	-0.426922	0.00985	0.0367395	down	FXYD3
ENSG00000089472	chrX:65382390-65488709	NC2	SH72	0	0	0	1	1	No sig	HEPH
ENSG00000089486	chr16:4560675-4588829	NC2	SH72	15.9587	16.1334	0.0157051	0.8813	0.942391	No sig	CDIP1
ENSG00000089505	chr16:66586465-66613040	NC2	SH72	3.49794	3.23703	-0.111837	0.823	0.909736	No sig	CMTM1
ENSG00000089558	chr17:40308908-40333296	NC2	SH72	0.0475626	0.0924232	0.958428	1	1	No sig	KCNH4
ENSG00000089597	chr11:62392297-62414104	NC2	SH72	232.676	258.33	0.150895	0.10225	0.227555	No sig	GANAB
ENSG00000089639	chr19:19740284-19754476	NC2	SH72	11.3161	15.475	0.45156	0.0017	0.00847059	up	GMIP
ENSG00000089682	chrX:106307649-106362057	NC2	SH72	8.37299	10.149	0.277517	0.09795	0.220802	No sig	RBM41
ENSG00000089685	chr17:76210266-76221717	NC2	SH72	71.2906	54.1611	-0.396456	0.0003	0.0019165	down	BIRC5
ENSG00000089692	chr12:6881677-6887621	NC2	SH72	0.526874	0.758759	0.526182	0.3303	0.519612	No sig	LAG3
ENSG00000089693	chr12:6857169-6880116	NC2	SH72	228.882	220.714	-0.0524259	0.69255	0.826516	No sig	MLF2
ENSG00000089723	chr14:94492674-94515276	NC2	SH72	1.25764	1.27127	0.0155584	0.9351	0.971328	No sig	OTUB2
ENSG00000089737	chr14:94517265-94547591	NC2	SH72	93.8141	87.5469	-0.0997487	0.3903	0.582909	No sig	DDX24
ENSG00000089775	chr14:64854748-65000408	NC2	SH72	9.06173	9.96696	0.137367	0.77045	0.878619	No sig	ZBTB25
ENSG00000089818	chr12:8234806-8250367	NC2	SH72	26.9157	33.3069	0.307373	0.00475	0.0198577	up	NECAP1
ENSG00000089820	chrX:153126968-153200676	NC2	SH72	1.60816	2.60047	0.693355	0.24675	0.4285	No sig	ARHGAP4
ENSG00000089847	chr19:4183350-4224811	NC2	SH72	0.33964	0.438702	0.369236	1	1	No sig	ANKRD24
ENSG00000089876	chr10:127512114-127585005	NC2	SH72	30.1658	30.2073	0.00198624	0.9911	0.99659	No sig	DHX32
ENSG00000089902	chr14:103058997-103196913	NC2	SH72	28.5149	25.2893	-0.173187	0.0694	0.17033	No sig	RCOR1
ENSG00000089916	chr14:76618258-76720685	NC2	SH72	14.8284	15.9477	0.104989	0.6441	0.793404	No sig	GPATCH2L
ENSG00000090006	chr19:41098788-41135725	NC2	SH72	24.9069	19.945	-0.320522	0.04895	0.130509	down	LTBP4
ENSG00000090013	chr19:40953695-40971747	NC2	SH72	154.541	78.0267	-0.985947	5e-05	0.000383024	down	BLVRB
ENSG00000090020	chr1:27425305-27493472	NC2	SH72	6.76847	8.89965	0.394918	0.00345	0.0152191	up	SLC9A1
ENSG00000090054	chr9:94794280-94877666	NC2	SH72	46.9905	43.1135	-0.124229	0.2321	0.411482	No sig	SPTLC1
ENSG00000090060	chr14:96967769-97033448	NC2	SH72	104.034	108.306	0.0580597	0.55895	0.730735	No sig	PAPOLA
ENSG00000090061	chr14:99947505-100070363	NC2	SH72	26.7359	24.7203	-0.113083	0.69535	0.828282	No sig	CCNK
ENSG00000090097	chr3:51989329-52023213	NC2	SH72	6.43854	7.2929	0.17976	0.61195	0.770505	No sig	PCBP4
ENSG00000090104	chr1:192544856-192549161	NC2	SH72	0	0	0	1	1	No sig	RGS1
ENSG00000090238	chr16:30103634-30108236	NC2	SH72	13.4406	19.427	0.531471	0.002	0.00972674	up	YPEL3
ENSG00000090263	chr7:140705853-140715028	NC2	SH72	114.29	112.334	-0.0249016	0.7982	0.895876	No sig	MRPS33
ENSG00000090266	chr7:140218219-140624564	NC2	SH72	274.824	221.357	-0.312128	0.0501	0.132945	No sig	NDUFB2
ENSG00000090273	chr1:27216978-27273353	NC2	SH72	76.8632	78.4606	0.0296758	0.7584	0.871248	No sig	NUDC
ENSG00000090316	chr4:1283638-1333935	NC2	SH72	18.5174	14.0666	-0.39661	0.0005	0.00298626	down	MAEA
ENSG00000090339	chr19:10381510-10397291	NC2	SH72	12.2826	35.2507	1.52104	5e-05	0.000383024	up	ICAM1
ENSG00000090372	chr19:47222763-47291851	NC2	SH72	22.6822	27.5755	0.281827	0.148	0.299408	No sig	STRN4
ENSG00000090376	chr12:66582658-66648402	NC2	SH72	0.0637502	0.0361802	-0.817231	1	1	No sig	IRAK3
ENSG00000090382	chr12:69742120-69748014	NC2	SH72	0.0582543	0.0598402	0.038752	1	1	No sig	LYZ
ENSG00000090402	chr3:164696685-164796283	NC2	SH72	0.00474666	0	#NAME?	1	1	No sig	SI
ENSG00000090432	chr1:20825942-20834654	NC2	SH72	20.216	17.2249	-0.230996	0.0035	0.0153848	down	MUL1
ENSG00000090447	chr16:4307186-4323076	NC2	SH72	12.2048	12.6054	0.0465987	0.67985	0.818954	No sig	TFAP4
ENSG00000090470	chr15:65409716-65426174	NC2	SH72	17.3814	12.6861	-0.454291	5e-05	0.000383024	down	PDCD7
ENSG00000090487	chr15:65255361-65282648	NC2	SH72	99.9431	73.3079	-0.447138	5e-05	0.000383024	down	SPG21
ENSG00000090512	chr3:186353757-186370930	NC2	SH72	0	0	0	1	1	No sig	FETUB
ENSG00000090520	chr3:186256229-186315061	NC2	SH72	105.158	110.248	0.0682008	0.50855	0.689515	No sig	DNAJB11
ENSG00000090530	chr3:189674516-189840226	NC2	SH72	4.24366	9.01257	1.08663	0.0005	0.00298626	up	LEPREL1
ENSG00000090534	chr3:183852825-184402546	NC2	SH72	0.204882	0.28932	0.497872	1	1	No sig	THPO
ENSG00000090539	chr3:183852825-184402546	NC2	SH72	2.18814	1.40721	-0.636865	0.3955	0.588122	No sig	CHRD
ENSG00000090554	chr19:49949554-49989488	NC2	SH72	1.55196	2.67753	0.786809	0.23965	0.419701	No sig	FLT3LG
ENSG00000090565	chr16:475618-573011	NC2	SH72	12.122	13.5454	0.160183	0.3452	0.536107	No sig	RAB11FIP3
ENSG00000090581	chr16:1401923-1464752	NC2	SH72	29.5696	33.926	0.198277	0.2563	0.438931	No sig	GNPTG
ENSG00000090612	chr12:133707160-133783698	NC2	SH72	6.64797	6.77077	0.0264072	0.86325	0.932997	No sig	ZNF268
ENSG00000090615	chr12:133345494-133532892	NC2	SH72	30.4129	31.6432	0.0572128	0.81115	0.903409	No sig	GOLGA3
ENSG00000090621	chr1:40026487-40042462	NC2	SH72	131.69	117.946	-0.159025	0.2257	0.403019	No sig	PABPC4
ENSG00000090659	chr19:7804878-7812464	NC2	SH72	0	0	0	1	1	No sig	CD209
ENSG00000090661	chr19:8271619-8327305	NC2	SH72	9.01947	7.96278	-0.179771	0.2838	0.47006	No sig	CERS4
ENSG00000090674	chr19:7587511-7626650	NC2	SH72	22.5211	22.0225	-0.0322972	0.8909	0.948616	No sig	MCOLN1
ENSG00000090686	chr1:22004790-22110099	NC2	SH72	43.7623	33.7952	-0.372869	0.0007	0.00400689	down	USP48
ENSG00000090776	chrX:68048839-68061990	NC2	SH72	13.6616	13.9904	0.0343137	0.6653	0.809535	No sig	EFNB1
ENSG00000090857	chr16:70147528-70195203	NC2	SH72	15.5383	15.5821	0.00405959	0.97055	0.987776	No sig	PDPR
ENSG00000090861	chr16:70286197-70323446	NC2	SH72	149.38	184.306	0.303111	0.00135	0.00699977	up	AARS
ENSG00000090863	chr16:74485855-74641012	NC2	SH72	39.4002	48.4152	0.297257	0.0016	0.00806642	up	GLG1
ENSG00000090889	chrX:69506444-69640682	NC2	SH72	39.2168	30.1239	-0.380563	0.0082	0.031525	down	KIF4A
ENSG00000090905	chr16:24741015-24838953	NC2	SH72	15.2937	18.9806	0.31159	0.0791	0.187955	No sig	TNRC6A
ENSG00000090920	chr19:40353962-40440533	NC2	SH72	0.026948	0.109736	2.02578	1	1	No sig	FCGBP
ENSG00000090924	chr19:39903224-39919054	NC2	SH72	6.54368	5.98023	-0.1299	0.78615	0.888264	No sig	PLEKHG2
ENSG00000090932	chr19:39989534-39999121	NC2	SH72	1.04012	1.35411	0.380588	0.154	0.307976	No sig	DLL3
ENSG00000090971	chr19:55996370-55998935	NC2	SH72	9.15408	10.6333	0.216098	0.0682	0.167951	No sig	NAT14
ENSG00000090975	chr12:123468026-123634562	NC2	SH72	9.39106	7.33558	-0.356377	0.00045	0.00272175	down	PITPNM2
ENSG00000090989	chr4:56719781-56771200	NC2	SH72	8.40213	9.49685	0.176695	0.07865	0.187173	No sig	EXOC1
ENSG00000091009	chr5:145583112-145720083	NC2	SH72	21.5262	16.3931	-0.393006	0.00035	0.00219628	down	RBM27
ENSG00000091010	chr5:145583112-145720083	NC2	SH72	0.0502629	0.0197893	-1.34478	1	1	No sig	POU4F3
ENSG00000091039	chr12:76745576-76953589	NC2	SH72	14.8522	17.4008	0.228474	0.02465	0.076603	up	OSBPL8
ENSG00000091073	chr7:76090992-76135312	NC2	SH72	12.1945	9.59218	-0.346296	0.02385	0.0747924	down	DTX2
ENSG00000091106	chr2:32449521-32490923	NC2	SH72	0.351577	0.304493	-0.207433	1	1	No sig	NLRC4
ENSG00000091127	chr7:105080107-105162714	NC2	SH72	15.7357	14.1161	-0.1567	0.3115	0.499101	No sig	PUS7
ENSG00000091128	chr7:107663992-107770801	NC2	SH72	0	0	0	1	1	No sig	LAMB4
ENSG00000091129	chr7:107788067-108097161	NC2	SH72	0.161294	0.516295	1.6785	1	1	No sig	NRCAM
ENSG00000091136	chr7:107531414-107643700	NC2	SH72	30.9803	75.5482	1.28605	5e-05	0.000383024	up	LAMB1
ENSG00000091137	chr7:107301079-107358254	NC2	SH72	0.139167	0.17352	0.318282	1	1	No sig	SLC26A4
ENSG00000091138	chr7:107405911-107443670	NC2	SH72	0	0	0	1	1	No sig	SLC26A3
ENSG00000091140	chr7:107531414-107643700	NC2	SH72	55.6187	67.854	0.286864	0.0839	0.196757	No sig	DLD
ENSG00000091157	chr18:54264438-54698828	NC2	SH72	4.80956	4.58103	-0.0702322	0.8395	0.919985	No sig	WDR7
ENSG00000091164	chr18:54264438-54698828	NC2	SH72	48.0162	37.9436	-0.339666	0.0026	0.0120622	down	TXNL1
ENSG00000091181	chr3:3111232-3168297	NC2	SH72	0	0	0	1	1	No sig	IL5RA
ENSG00000091262	chr16:16242784-16317379	NC2	SH72	2.07036	3.54395	0.775477	0.0131	0.0465089	up	ABCC6
ENSG00000091317	chr3:32433162-32544900	NC2	SH72	26.3483	23.2562	-0.180098	0.05675	0.145813	No sig	CMTM6
ENSG00000091409	chr2:173292081-173371181	NC2	SH72	27.4561	42.3895	0.626579	5e-05	0.000383024	up	ITGA6
ENSG00000091428	chr2:173600001-173917621	NC2	SH72	0.125871	0.0509494	-1.30481	1	1	No sig	RAPGEF4
ENSG00000091436	chr2:173940162-174132738	NC2	SH72	18.5187	17.5047	-0.0812363	0.54835	0.723509	No sig	MLTK
ENSG00000091482	chrX:21724089-21776281	NC2	SH72	0	0	0	1	1	No sig	SMPX
ENSG00000091483	chr1:241660902-241683061	NC2	SH72	158.229	140.818	-0.168185	0.0559	0.144287	No sig	FH
ENSG00000091490	chr4:25749054-25931435	NC2	SH72	26.7421	31.1131	0.21841	0.29195	0.478611	No sig	SEL1L3
ENSG00000091513	chr3:133464799-133497850	NC2	SH72	0.00819252	0.0644894	2.97668	1	1	No sig	TF
ENSG00000091527	chr3:133292573-133309105	NC2	SH72	100.275	128.413	0.356823	0.0006	0.00350245	up	CDV3
ENSG00000091536	chr17:18012019-18083116	NC2	SH72	0.0213013	0.0398373	0.903179	1	1	No sig	MYO15A
ENSG00000091542	chr17:18086391-18113268	NC2	SH72	49.7212	50.5194	0.0229777	0.81295	0.904361	No sig	ALKBH5
ENSG00000091583	chr17:64208150-64252643	NC2	SH72	0	0	0	1	1	No sig	APOH
ENSG00000091592	chr17:5402746-5522744	NC2	SH72	0.906281	1.9885	1.13365	5e-05	0.000383024	up	NLRP1
ENSG00000091622	chr17:6347734-6459814	NC2	SH72	13.3974	6.29623	-1.08939	5e-05	0.000383024	down	PITPNM3
ENSG00000091640	chr17:4862520-4871167	NC2	SH72	26.9964	25.0965	-0.105277	0.27475	0.461031	No sig	SPAG7
ENSG00000091651	chr16:46723554-46732306	NC2	SH72	36.1953	32.4278	-0.15857	0.06535	0.162581	No sig	ORC6
ENSG00000091656	chr8:77593453-77779521	NC2	SH72	0	0.065335	inf	1	1	No sig	ZFHX4
ENSG00000091664	chr11:22359642-22401049	NC2	SH72	0	0	0	1	1	No sig	SLC17A6
ENSG00000091704	chr7:130020179-130027955	NC2	SH72	0	0	0	1	1	No sig	CPA1
ENSG00000091732	chr7:129658125-129691291	NC2	SH72	13.3005	13.6975	0.0424362	0.79405	0.893117	No sig	ZC3HC1
ENSG00000091831	chr6:151977825-152958936	NC2	SH72	0.0473778	0.028666	-0.724871	1	1	No sig	ESR1
ENSG00000091844	chr6:153325593-153452384	NC2	SH72	0.103074	0.356414	1.78988	1	1	No sig	RGS17
ENSG00000091879	chr8:6264112-6501144	NC2	SH72	0.0416749	0.0328342	-0.343979	1	1	No sig	ANGPT2
ENSG00000091947	chr17:42088555-42101314	NC2	SH72	25.5748	21.123	-0.275904	0.0025	0.0117035	down	TMEM101
ENSG00000091972	chr3:112051193-112081659	NC2	SH72	0.177886	0.0130229	-3.77183	1	1	No sig	CD200
ENSG00000091986	chr3:112323406-112368377	NC2	SH72	8.28994	10.6924	0.367154	0.05805	0.148322	No sig	CCDC80
ENSG00000092009	chr14:24970799-24977894	NC2	SH72	0	0	0	1	1	No sig	CMA1
ENSG00000092010	chr14:24605366-24610797	NC2	SH72	134.969	167.901	0.314984	0.0013	0.00679456	up	PSME1
ENSG00000092020	chr14:35514112-35786699	NC2	SH72	14.9438	14.2629	-0.0672788	0.8663	0.934418	No sig	PPP2R3C
ENSG00000092036	chr14:23415436-23451851	NC2	SH72	62.2073	49.1492	-0.339916	0.0323	0.094564	down	HAUS4
ENSG00000092051	chr14:23990065-24048009	NC2	SH72	0.018841	0	#NAME?	1	1	No sig	JPH4
ENSG00000092054	chr14:23881946-23904927	NC2	SH72	0	0	0	1	1	No sig	MYH7
ENSG00000092067	chr14:23586512-23588825	NC2	SH72	0	0	0	1	1	No sig	CEBPE
ENSG00000092068	chr14:23594503-23652883	NC2	SH72	6.08847	6.31108	0.051807	0.72505	0.85017	No sig	SLC7A8
ENSG00000092094	chr14:20914569-20923264	NC2	SH72	38.9546	30.6908	-0.34399	0.0042	0.0179151	down	OSGEP
ENSG00000092096	chr14:23815514-23822121	NC2	SH72	0	0	0	1	1	No sig	SLC22A17
ENSG00000092098	chr14:24612573-24636611	NC2	SH72	22.629	28.2348	0.319303	0.29215	0.478812	No sig	RNF31
ENSG00000092108	chr14:31091317-31205018	NC2	SH72	36.3892	31.5412	-0.206273	0.12225	0.2597	No sig	SCFD1
ENSG00000092140	chr14:31028328-31089269	NC2	SH72	22.7331	16.6531	-0.449009	0.0137	0.0482245	down	G2E3
ENSG00000092148	chr14:31569317-31677010	NC2	SH72	51.8927	47.647	-0.123144	0.44045	0.630222	No sig	HECTD1
ENSG00000092199	chr14:21677294-21737653	NC2	SH72	505.228	502.979	-0.00643545	0.95465	0.981404	No sig	HNRNPC
ENSG00000092200	chr14:21756097-21819460	NC2	SH72	0.01145	0	#NAME?	1	1	No sig	RPGRIP1
ENSG00000092201	chr14:21819630-21852425	NC2	SH72	115.866	103.769	-0.159087	0.1339	0.278152	No sig	SUPT16H
ENSG00000092203	chr14:21927178-21979517	NC2	SH72	44.0364	45.115	0.034911	0.79675	0.895016	No sig	TOX4
ENSG00000092208	chr14:39583426-39606177	NC2	SH72	27.4699	29.3954	0.0977411	0.3228	0.511713	No sig	GEMIN2
ENSG00000092295	chr14:24718319-24733638	NC2	SH72	10.008	6.08531	-0.717755	0.0022	0.0105218	down	TGM1
ENSG00000092330	chr14:24708848-24711880	NC2	SH72	23.3809	12.7622	-0.873452	5e-05	0.000383024	down	TINF2
ENSG00000092345	chr3:16628298-16711813	NC2	SH72	0	0	0	1	1	No sig	DAZL
ENSG00000092377	chrY:6778726-6959724	NC2	SH72	0	0	0	1	1	No sig	TBL1Y
ENSG00000092421	chr5:115779311-115910630	NC2	SH72	0.70301	0.471224	-0.577133	1	1	No sig	SEMA6A
ENSG00000092439	chr15:50844669-50979012	NC2	SH72	29.9988	34.5113	0.202162	0.08945	0.206412	No sig	TRPM7
ENSG00000092445	chr15:41849872-41871536	NC2	SH72	21.1518	20.9263	-0.0154639	0.8995	0.95305	No sig	TYRO3
ENSG00000092470	chr15:44119160-44160617	NC2	SH72	32.8926	40.6845	0.306717	0.0022	0.0105218	up	WDR76
ENSG00000092529	chr15:42502729-42704516	NC2	SH72	0.815656	0.306777	-1.41077	0.01445	0.0503211	down	CAPN3
ENSG00000092531	chr15:42783430-42841000	NC2	SH72	25.2342	31.4024	0.315495	0.01515	0.0522011	up	SNAP23
ENSG00000092607	chr1:119425668-119532179	NC2	SH72	0.0288596	0	#NAME?	1	1	No sig	TBX15
ENSG00000092621	chr1:120202420-120286838	NC2	SH72	162.106	210.48	0.376744	5e-05	0.000383024	up	PHGDH
ENSG00000092758	chr20:61447595-61493115	NC2	SH72	22.4124	20.3011	-0.142736	0.4792	0.664629	No sig	COL9A3
ENSG00000092820	chr6:159186772-159240444	NC2	SH72	108.396	95.8877	-0.17689	0.0451	0.122539	down	EZR
ENSG00000092841	chr12:56546039-56583351	NC2	SH72	1475.7	875.996	-0.752399	5e-05	0.000383024	down	MYL6
ENSG00000092847	chr1:36335408-36395211	NC2	SH72	7.62483	8.90794	0.224387	0.0439	0.119962	up	AGO1
ENSG00000092850	chr1:36549675-36553876	NC2	SH72	0.0439573	0.0110925	-1.98652	1	1	No sig	TEKT2
ENSG00000092853	chr1:36185818-36235568	NC2	SH72	26.4149	26.7008	0.015527	0.92565	0.966211	No sig	CLSPN
ENSG00000092871	chr17:33333008-33448541	NC2	SH72	6.41006	9.45601	0.560895	0.0507	0.134078	No sig	RFFL
ENSG00000092929	chr17:73823305-73840798	NC2	SH72	29.1035	17.0445	-0.771888	5e-05	0.000383024	down	UNC13D
ENSG00000092931	chr17:74722911-74777531	NC2	SH72	52.6962	41.3893	-0.348442	0.42245	0.612822	No sig	MFSD11
ENSG00000092964	chr8:26371790-26515694	NC2	SH72	58.7939	63.0788	0.101488	0.2609	0.444596	No sig	DPYSL2
ENSG00000092969	chr1:218519576-218617961	NC2	SH72	2.18294	2.44324	0.162521	0.4684	0.65464	No sig	TGFB2
ENSG00000092978	chr1:217600333-217804424	NC2	SH72	8.1168	7.63487	-0.0883073	0.4892	0.673227	No sig	GPATCH2
ENSG00000093000	chr22:45559721-45583896	NC2	SH72	55.4049	60.9236	0.136986	0.2544	0.436825	No sig	NUP50
ENSG00000093009	chr22:19466981-19508135	NC2	SH72	23.8472	27.7936	0.22093	0.06305	0.158354	No sig	CDC45
ENSG00000093010	chr22:19863039-20004331	NC2	SH72	29.4271	38.4267	0.384963	0.0085	0.0324667	up	COMT
ENSG00000093072	chr22:17660193-17702879	NC2	SH72	0	0.0245663	inf	1	1	No sig	CECR1
ENSG00000093134	chr6:133043925-133055904	NC2	SH72	0	0	0	1	1	No sig	VNN3
ENSG00000093144	chr6:127609854-127664754	NC2	SH72	48.3278	46.5761	-0.0532641	0.6372	0.788826	No sig	ECHDC1
ENSG00000093167	chr3:37034822-37225180	NC2	SH72	44.9246	40.965	-0.133114	0.46585	0.652032	No sig	LRRFIP2
[truncated: 18,312 more rows]
