# Supplementary material for: TRIM65/NF2/YAP1 Signaling Coordinately Orchestrates Metabolic and Immune Advantages in Hepatocellular Carcinoma
Source: Adv Sci (Weinh). 2024 Jul 15;11(35):2402578. doi: 10.1002/advs.202402578 (PMC11425264; doi:10.1002/advs.202402578)
Supplement: Supplementary file 3 — Supplemental Table 2 [file ADVS-11-2402578-s003.xlsx]

## Sheet: SNU449
Accession	Gene Name	Description	Coverage	# Peptides	# PSMs	# Unique Peptides	# AAs	MW [kDa]	calc. pI	Abundances A1	Abundances A2	Abundances A3	Abundances B1	Abundances B2	Abundances B3	Average A	Average B	B/A	P value	log2
Q8NCM2	KCNH5	Potassium voltage-gated channel subfamily H member 5 OS=Homo sapiens GN=KCNH5 PE=1 SV=3	0.708502	1	2	1	988	111.805	7.58	54.1	56	56.3	126.4	119.3	188	55.4667	144.567	2.60637	0.0150656	1.38204
O15055	PER2	Period circadian protein homolog 2 OS=Homo sapiens GN=PER2 PE=1 SV=2	0.63745	1	1	1	1255	136.493	6.47	58.4	61	62	175.2	137.7	105.6	60.4667	139.5	2.30706	0.0171883	1.20605
H0YCK3	ADAR	Double-stranded RNA-specific adenosine deaminase (Fragment) OS=Homo sapiens GN=ADAR PE=1 SV=1	37.0711	37	55	1	1195	132.564	8.47	60.6	59.5	63.5	125.4	118.5	172.6	61.2	138.833	2.26852	0.0103754	1.18175
Q5BJF6	ODF2	Outer dense fiber protein 2 OS=Homo sapiens GN=ODF2 PE=1 SV=1	1.3269	1	1	1	829	95.342	7.62	71.4	76.7	69.1	114	111.8	156.9	72.4	127.567	1.76197	0.0205737	0.81719
A7XZE4	TPM2b	Beta tropomyosin isoform OS=Homo sapiens GN=TPM2b PE=2 SV=1	53.8732	19	59	3	284	33.006	4.69	66.9	75.3	78.9	129.3	125.3	124.3	73.7	126.3	1.7137	0.000169565	0.777118
A6NHL2	TUBAL3	Tubulin alpha chain-like 3 OS=Homo sapiens GN=TUBAL3 PE=1 SV=2	10.3139	5	33	1	446	49.877	6.05	72.6	73	75.7	129	129.6	120.1	73.7667	126.233	1.71125	8.32446e-05	0.775052
O95273	CCNDBP1	Cyclin-D1-binding protein 1 OS=Homo sapiens GN=CCNDBP1 PE=1 SV=2	3.61111	1	1	1	360	40.236	4.82	69.6	78.2	73.6	125.4	124.3	128.9	73.8	126.2	1.71003	5.11622e-05	0.774019
Q6IB24	PDE6D	PDE6D protein OS=Homo sapiens GN=PDE6D PE=2 SV=1	8	1	1	1	150	17.409	5.67	79.8	68.8	73.6	104.9	115.9	157.1	74.0667	125.967	1.70072	0.0328044	0.766146
P27701	CD82	CD82 antigen OS=Homo sapiens GN=CD82 PE=1 SV=1	5.24345	1	1	1	267	29.606	5.24	76	75	76.1	122	122.2	128.6	75.7	124.267	1.64157	2.47285e-05	0.715074
A6NCE7	MAP1LC3B2	Microtubule-associated proteins 1A/1B light chain 3 beta 2 OS=Homo sapiens GN=MAP1LC3B2 PE=2 SV=1	16.8	2	2	2	125	14.619	8.68	76.9	70.7	81.4	119.7	124.5	126.9	76.3333	123.7	1.62052	0.000227397	0.69646
P48664	SLC1A6	Excitatory amino acid transporter 4 OS=Homo sapiens GN=SLC1A6 PE=2 SV=1	1.41844	1	1	1	564	61.526	9.2	78.6	69.5	84.1	104.9	111.6	151.3	77.4	122.6	1.58398	0.0401456	0.663554
P30281	CCND3	G1/S-specific cyclin-D3 OS=Homo sapiens GN=CCND3 PE=1 SV=2	3.08219	1	1	1	292	32.499	7.06	81.3	69.5	82.2	119.7	124.9	122.5	77.6667	122.367	1.57554	0.000509726	0.655843
Q8TE02	ELP5	Elongator complex protein 5 OS=Homo sapiens GN=ELP5 PE=1 SV=2	6.64557	2	2	2	316	34.819	4.97	81.4	72.1	79.8	138.9	124.5	103.3	77.7667	122.233	1.5718	0.0143295	0.652414
A0A0S2Z377	ANXA6	Annexin (Fragment) OS=Homo sapiens GN=ANXA6 PE=2 SV=1	62.5187	39	84	2	667	75.229	5.67	78.5	76.7	80.7	111.5	112.8	139.9	78.6333	121.4	1.54387	0.0101528	0.626556
A0A1D8GZ56	NUP98	Histone-lysine N-methyltransferase OS=Homo sapiens GN=NUP98 PE=2 SV=1	2.11528	4	6	1	1891	202.79	8.68	76.8	74.1	85.5	121.9	119.7	122	78.8	121.2	1.53807	0.000272498	0.621122
H3BRT0	SULT1A3	Sulfotransferase (Fragment) OS=Homo sapiens GN=SULT1A3 PE=1 SV=1	70	3	8	1	50	5.434	5.87	73.5	79.6	83.7	120.7	119.8	122.7	78.9333	121.067	1.53378	0.0001664	0.617095
B2R9G9		cDNA, FLJ94385, highly similar to Homo sapiens cofactor required for Sp1 transcriptional activation, subunit 7, 70kDa (CRSP7), mRNA OS=Homo sapiens PE=2 SV=1	2.33333	1	1	1	600	65.348	9.23	79.9	75.8	82	111.3	118.4	132.6	79.2333	120.767	1.52419	0.00311598	0.608043
A0A024RAM4	MAP1B	Microtubule-associated protein 1B, isoform CRA_b OS=Homo sapiens GN=MAP1B PE=4 SV=1	0.769854	1	1	1	2468	270.454	4.81	74.6	74	91.2	124.3	126	109.8	79.9333	120.033	1.50167	0.00626733	0.586566
A8K322		cDNA FLJ76782, highly similar to Homo sapiens RAD54 homolog B (S. cerevisiae) (RAD54B), transcript variant 1, mRNA OS=Homo sapiens PE=2 SV=1	4.06593	2	2	2	910	102.891	8.12	79	78.6	83.1	132.9	118.1	108.3	80.2333	119.767	1.49273	0.00561515	0.577953
Q9UNN8	PROCR	Endothelial protein C receptor OS=Homo sapiens GN=PROCR PE=1 SV=1	12.605	3	4	3	238	26.655	7.18	84.8	78.1	79.1	118.8	116.3	122.9	80.6667	119.333	1.47934	0.000168095	0.564953
Q58FF7	HSP90AB3P	Putative heat shock protein HSP 90-beta-3 OS=Homo sapiens GN=HSP90AB3P PE=5 SV=1	27.1357	23	148	1	597	68.282	4.79	75.7	88	79.1	119.9	117.5	119.7	80.9333	119.033	1.47076	0.000526771	0.55656
Q99595	TIMM17A	Mitochondrial import inner membrane translocase subunit Tim17-A OS=Homo sapiens GN=TIMM17A PE=1 SV=1	26.3158	2	3	2	171	18.012	7.87	78.6	76.9	87.4	117.9	125.6	113.5	80.9667	119	1.46974	0.00137887	0.555562
A0A024QZB4	hCG_1993905	Sulfotransferase OS=Homo sapiens GN=hCG_1993905 PE=3 SV=1	23.3898	7	10	1	295	34.175	6.62	80.7	78.9	83.6	123.1	116.6	117.2	81.0667	118.967	1.46752	0.000107795	0.553377
Q49AE6	PAIP2	PAIP2 protein OS=Homo sapiens GN=PAIP2 PE=2 SV=1	37.7953	4	5	4	127	14.961	4.12	76.2	81.6	85.4	115.4	117.6	123.7	81.0667	118.9	1.46669	0.000486571	0.552568
B7Z8X5		cDNA FLJ61541, highly similar to Homo sapiens PDZ and LIM domain 5 (PDLIM5), transcript variant 2, mRNA OS=Homo sapiens PE=2 SV=1	33.5404	14	23	2	483	52.669	7.87	85.2	85.2	73.8	117.9	112.2	125.7	81.4	118.6	1.457	0.00241623	0.543003
B7Z8Q2		cDNA FLJ55606, highly similar to Alpha-2-HS-glycoprotein OS=Homo sapiens PE=2 SV=1	4.61894	2	5	2	433	46.597	6.28	70.9	86.1	87.2	121.9	116.3	117.6	81.4	118.6	1.457	0.00253527	0.543003
Q3ZM02	OAS1	2'-5' oligoadenylate synthetase 1 p52 isoform OS=Homo sapiens GN=OAS1 PE=2 SV=1	2.83224	1	1	1	459	52.133	9.09	86.7	77.1	80.8	116.9	117.4	121.1	81.5333	118.467	1.45298	0.000281941	0.539019
D9ZGG2	VTN	Vitronectin OS=Homo sapiens GN=VTN PE=4 SV=1	3.13808	1	2	1	478	54.271	5.8	75.9	87.3	81.6	116.4	119.1	119.7	81.6	118.4	1.45098	0.0004345	0.537028
E3Q0X1	HLA-B	MHC class I antigen (Fragment) OS=Homo sapiens GN=HLA-B PE=3 SV=1	26.3736	5	10	2	273	31.711	5.82	85.9	77.7	81.6	123.9	122.9	108	81.7333	118.267	1.44698	0.00296717	0.533047
Q6FH91	TNNC1	TNNC1 protein OS=Homo sapiens GN=TNNC1 PE=2 SV=1	13.6646	2	3	2	161	18.391	4.18	87.7	73.2	85.2	114.4	118.1	121.5	82.0333	118	1.43844	0.00186604	0.524505
Q494V2	CFAP100	Cilia- and flagella-associated protein 100 OS=Homo sapiens GN=CFAP100 PE=2 SV=1	1.14566	1	1	1	611	71.073	7.11	69.7	84.6	92.4	123.8	110.5	118.9	82.2333	117.733	1.4317	0.00999125	0.517728
P06703	S100A6	Protein S100-A6 OS=Homo sapiens GN=S100A6 PE=1 SV=1	34.4444	4	17	4	90	10.173	5.48	78.9	89.2	78.9	110.5	107.1	135.4	82.3333	117.667	1.42915	0.0209002	0.515157
A0A024R3E3	APOA1	Apolipoprotein A-I, isoform CRA_a OS=Homo sapiens GN=APOA1 PE=3 SV=1	5.99251	1	2	1	267	30.759	5.76	80.4	85.5	81.5	117.2	110.3	125	82.4667	117.5	1.42482	0.00149309	0.510778
Q504U0	C4orf46	Renal cancer differentiation gene 1 protein OS=Homo sapiens GN=C4orf46 PE=1 SV=1	15.9292	1	1	1	113	11.892	4.32	81.6	88.3	77.6	117.6	118.5	116.4	82.5	117.5	1.42424	0.000387378	0.510195
X5DR03	GSTM1	Glutathione S-transferase mu 1 isoform B (Fragment) OS=Homo sapiens GN=GSTM1 PE=2 SV=1	72.0183	16	61	6	218	25.695	6.7	80.1	88.3	79.2	117.5	116.9	118.1	82.5333	117.5	1.42367	0.000277088	0.509612
P24844	MYL9	Myosin regulatory light polypeptide 9 OS=Homo sapiens GN=MYL9 PE=1 SV=4	60.4651	8	28	3	172	19.814	4.92	80.2	88.7	81	118.6	115.6	115.8	83.3	116.667	1.40056	0.000316113	0.486004
B2RB38		cDNA, FLJ95288, highly similar to Homo sapiens feline leukemia virus subgroup C cellular receptor (FLVCR), mRNA OS=Homo sapiens PE=2 SV=1	4.68468	1	1	1	555	59.88	5.97	79	79.1	92	108.9	103.7	137.2	83.3667	116.6	1.39864	0.0420011	0.484025
Q13509	TUBB3	Tubulin beta-3 chain OS=Homo sapiens GN=TUBB3 PE=1 SV=2	61.3333	20	292	5	450	50.4	4.93	83.2	84.7	82.6	116.7	115.4	117.3	83.5	116.467	1.39481	2.50998e-06	0.480069
A0A087WWM1	MUC1	Mucin-1 OS=Homo sapiens GN=MUC1 PE=1 SV=1	3.64501	3	3	3	1262	122.941	7.56	86.3	80.6	83.8	113.2	114.9	121.1	83.5667	116.4	1.3929	0.00035293	0.478092
B3KT35		cDNA FLJ37565 fis, clone BRCOC2000850, highly similar to Ras and Rab interactor 2 (Fragment) OS=Homo sapiens PE=2 SV=1	0.887902	1	1	1	901	100.473	6.39	79.9	86.2	84.9	111	108.4	129.7	83.6667	116.367	1.39084	0.0094056	0.475953
O75674	TOM1L1	TOM1-like protein 1 OS=Homo sapiens GN=TOM1L1 PE=1 SV=2	8.19328	2	2	2	476	52.956	5.24	87.7	78.9	84.5	108.7	106.5	133.7	83.7	116.3	1.38949	0.0230716	0.474552
P35611	ADD1	Alpha-adducin OS=Homo sapiens GN=ADD1 PE=1 SV=2	1.76391	1	1	1	737	80.905	5.83	82.8	81.2	87.7	112.2	117.6	118.5	83.9	116.1	1.38379	0.000314611	0.468625
A0A0A6YYF3	GPR75-ASB3	Protein GPR75-ASB3 OS=Homo sapiens GN=GPR75-ASB3 PE=1 SV=1	3.41727	1	1	1	556	61.735	6.52	74.3	75.3	102.9	108.6	117.1	121.9	84.1667	115.867	1.37663	0.0353752	0.461145
B7Z4B6		cDNA FLJ61733, highly similar to Merlin OS=Homo sapiens PE=2 SV=1	1.66389	1	2	1	601	70.526	7.06	81.5	76.4	95.3	118.2	105.4	123.3	84.4	115.633	1.37006	0.0158	0.454242
A8K7D9		Importin subunit alpha OS=Homo sapiens PE=2 SV=1	43.4783	17	47	17	529	57.798	5.4	85.3	84.5	84.2	114.9	113.9	117.3	84.6667	115.367	1.3626	8.48949e-06	0.44636
P27105	STOM	Erythrocyte band 7 integral membrane protein OS=Homo sapiens GN=STOM PE=1 SV=3	49.6528	10	29	10	288	31.711	7.88	83.9	81.2	89.3	113.5	112.9	119.2	84.8	115.2	1.35849	0.000617172	0.442005
B4DX43		cDNA FLJ52980, highly similar to CD166 antigen OS=Homo sapiens PE=2 SV=1	64.5161	12	17	1	279	31.592	6.38	87	83.3	84.8	117.1	110.8	117.1	85.0333	115	1.35241	0.000221162	0.435533
Q5U0D2	TAGLN	Transgelin OS=Homo sapiens GN=TAGLN PE=2 SV=1	31.3433	5	7	5	201	22.596	8.84	87.9	79	88.2	113.8	114.6	116.6	85.0333	115	1.35241	0.000665565	0.435533
B3KSM6		cDNA FLJ36606 fis, clone TRACH2015654, highly similar to HEAT SHOCK 70 kDa PROTEIN 6 OS=Homo sapiens PE=2 SV=1	19.5956	12	111	1	643	70.928	6.14	76.9	82.4	95.8	116.7	122.3	105.9	85.0333	114.967	1.35202	0.0154944	0.435115
Q8WVI0	SMIM4	Small integral membrane protein 4 OS=Homo sapiens GN=SMIM4 PE=1 SV=2	15.7143	1	1	1	70	8.691	10.87	78.2	79.4	97.7	111.5	114.2	118.9	85.1	114.867	1.34978	0.0111346	0.432729
P21266	GSTM3	Glutathione S-transferase Mu 3 OS=Homo sapiens GN=GSTM3 PE=1 SV=3	84	21	119	20	225	26.542	5.54	83.5	88	83.9	115.1	115.5	114	85.1333	114.867	1.34926	3.88516e-05	0.432164
A0A1W2PQ47	FDFT1	Squalene synthase OS=Homo sapiens GN=FDFT1 PE=1 SV=1	19.3277	7	7	7	476	53.595	7.3	87.7	83.3	84.4	116.2	112.7	115.6	85.1333	114.833	1.34886	6.41296e-05	0.431745
B4DF03	OATL1	Ornithine aminotransferase-like 1, isoform CRA_a OS=Homo sapiens GN=OATL1 PE=2 SV=1	1.7341	1	1	1	692	76.718	6.23	88.2	75.5	92	111.2	105.2	127.9	85.2333	114.767	1.3465	0.0247895	0.429214
O43653	PSCA	Prostate stem cell antigen OS=Homo sapiens GN=PSCA PE=1 SV=1	21.9512	2	2	2	123	12.903	5.29	81.9	84.6	89.3	115.6	116.1	112.5	85.2667	114.733	1.34558	0.000268637	0.428231
Q6NX68	MAP4	MAP4 protein (Fragment) OS=Homo sapiens GN=MAP4 PE=2 SV=1	58.3333	21	47	1	492	53.463	4.58	87.5	80.2	88.9	112.6	122.5	108.3	85.5333	114.467	1.33827	0.00441518	0.420369
A8K1R1		Receptor expression-enhancing protein OS=Homo sapiens PE=2 SV=1	3.92157	1	1	1	255	29.273	9.63	88.5	80.6	87.5	116.8	114.4	112.2	85.5333	114.467	1.33827	0.00050629	0.420369
Q765P7	MTSS1L	MTSS1-like protein OS=Homo sapiens GN=MTSS1L PE=1 SV=1	2.27577	1	1	1	747	79.88	7.47	82	82.2	93.6	111	111.3	120	85.9333	114.1	1.32777	0.00433504	0.409009
Q9BW61	DDA1	DET1- and DDB1-associated protein 1 OS=Homo sapiens GN=DDA1 PE=1 SV=1	11.7647	1	1	1	102	11.828	8.68	82.9	82.1	92.8	111.5	117.5	113.2	85.9333	114.067	1.32739	0.00191448	0.408587
Q8IZV5	RDH10	Retinol dehydrogenase 10 OS=Homo sapiens GN=RDH10 PE=1 SV=1	2.34604	1	1	1	341	38.062	7.4	82.3	88.5	87	115.6	115.5	111.1	85.9333	114.067	1.32739	0.00029566	0.408587
Q8N108	MIER1	Mesoderm induction early response protein 1 OS=Homo sapiens GN=MIER1 PE=1 SV=2	6.25	2	2	2	512	57.948	4.42	85.5	87	85.7	105.1	107.4	129.4	86.0667	113.967	1.32417	0.0228471	0.405085
A0A1B0GU03		Uncharacterized protein OS=Homo sapiens PE=1 SV=1	21.4777	9	16	6	582	62.662	7.77	87	88.1	83.3	109.2	111.4	121	86.1333	113.867	1.32198	0.00207205	0.402702
A6MUU8	MIF	Macrophage migration inhibitory factor OS=Homo sapiens GN=MIF PE=2 SV=1	27.4336	2	3	2	113	12.388	8.16	86.8	86.5	85.5	101.5	109	130.8	86.2667	113.767	1.31878	0.0353111	0.399203
E9PGZ1	CALD1	Caldesmon OS=Homo sapiens GN=CALD1 PE=1 SV=1	54.1045	30	64	2	536	61.669	6.11	87.1	88.7	83.2	113.4	115.6	112	86.3333	113.667	1.3166	0.00014743	0.39682
Q01581	HMGCS1	Hydroxymethylglutaryl-CoA synthase, cytoplasmic OS=Homo sapiens GN=HMGCS1 PE=1 SV=2	37.1154	15	23	15	520	57.257	5.41	88.5	87.6	83	113.8	113.8	113.4	86.3667	113.667	1.31609	8.96769e-05	0.396263
A0A126GVI5	OR1M1	Olfactory receptor (Fragment) OS=Homo sapiens GN=OR1M1 PE=3 SV=1	2.2293	1	4	1	314	35.005	8.9	88.6	94.5	76.2	119.8	108.8	112.2	86.4333	113.6	1.31431	0.0125055	0.394303
B0YJ28	IL18	Interleukin-18 OS=Homo sapiens GN=IL18 PE=3 SV=1	68.3938	12	37	12	193	22.293	4.84	85.4	87.3	87	111.4	111.5	117.3	86.5667	113.4	1.30997	0.000191987	0.389537
G8I2S8		Putative uncharacterized protein OS=Homo sapiens PE=4 SV=1	3.84615	1	1	1	338	40.045	9.51	84.4	83.6	91.8	115.4	120.3	104.5	86.6	113.4	1.30947	0.00743842	0.388982
B3KQA0		cDNA FLJ90015 fis, clone HEMBA1000634, highly similar to Homo sapiens Mof4 family associated protein 1 (MRFAP1), mRNA OS=Homo sapiens PE=2 SV=1	17.3228	2	3	2	127	14.541	4.64	87.7	81.8	90.9	106	113	120.6	86.8	113.2	1.30415	0.00611576	0.383107
A0A024RBE6	NAP1L1	Nucleosome assembly protein 1-like 1, isoform CRA_b OS=Homo sapiens GN=NAP1L1 PE=3 SV=1	33.4286	12	53	2	350	40.616	4.56	81.4	82.7	96.5	109.2	110.6	119.5	86.8667	113.1	1.302	0.0106911	0.380724
Q9Y490	TLN1	Talin-1 OS=Homo sapiens GN=TLN1 PE=1 SV=3	53.6009	94	180	1	2541	269.599	6.07	91.7	81.1	88.6	109.2	101.2	128.3	87.1333	112.9	1.29572	0.0405477	0.373749
R9S252	p16ink4a	p16-ACT fusion protein OS=Homo sapiens GN=p16ink4a PE=2 SV=1	55.5556	5	12	1	144	15.326	8.22	83.3	85.1	93.1	110.9	111.7	115.9	87.1667	112.833	1.29446	0.00162704	0.372345
Q9P021	CRIPT	Cysteine-rich PDZ-binding protein OS=Homo sapiens GN=CRIPT PE=1 SV=1	7.92079	1	1	1	101	11.209	9.47	87.6	82.1	91.9	111.4	109.2	117.7	87.2	112.767	1.2932	0.00257206	0.370941
Q9NS93	TM7SF3	Transmembrane 7 superfamily member 3 OS=Homo sapiens GN=TM7SF3 PE=2 SV=1	1.57895	1	1	1	570	64.125	7.01	80.8	84.1	96.9	109.8	108.1	120.3	87.2667	112.733	1.29183	0.0149053	0.369412
Q0PHS2	G6PD	Glucose-6-phosphate dehydrogenase (Fragment) OS=Homo sapiens GN=G6PD PE=4 SV=1	61.2245	4	16	1	49	5.746	9.88	79.6	90	92.3	107.4	117.4	113.3	87.3	112.7	1.29095	0.00643216	0.368434
B9EK46	CGN	Cingulin OS=Homo sapiens GN=CGN PE=2 SV=1	0.831255	1	1	1	1203	137.02	5.52	94.7	85.7	81.8	114.3	107.3	116.3	87.4	112.633	1.28871	0.00578578	0.365929
Q9BUF5	TUBB6	Tubulin beta-6 chain OS=Homo sapiens GN=TUBB6 PE=1 SV=1	62.3318	20	217	9	446	49.825	4.88	89.4	87.7	85.3	112	112.1	113.5	87.4667	112.533	1.28659	4.06058e-05	0.363547
B4DW69		Phospholipase A(2) OS=Homo sapiens PE=2 SV=1	4.34783	1	1	1	161	18.282	8.05	85.9	87.7	88.9	105.5	112.1	119.9	87.5	112.5	1.28571	0.0041817	0.36257
Q9BUP0	EFHD1	EF-hand domain-containing protein D1 OS=Homo sapiens GN=EFHD1 PE=1 SV=1	22.5941	5	10	3	239	26.911	5.39	86.8	85	90.8	112.4	113.8	111.2	87.5333	112.467	1.28484	0.000183476	0.361593
P14324	FDPS	Farnesyl pyrophosphate synthase OS=Homo sapiens GN=FDPS PE=1 SV=4	28.6396	11	31	5	419	48.245	6.15	83	89.9	90	114.9	115.3	106.9	87.6333	112.367	1.28224	0.00231458	0.358662
P68366	TUBA4A	Tubulin alpha-4A chain OS=Homo sapiens GN=TUBA4A PE=1 SV=1	58.4821	23	407	6	448	49.892	5.06	85.8	89.6	87.9	110.1	111.7	114.9	87.7667	112.233	1.27877	0.0001654	0.354756
Q504R6	RAB13	RAB13 protein (Fragment) OS=Homo sapiens GN=RAB13 PE=2 SV=1	38.5246	8	23	6	244	27.182	8.9	83.7	85.1	94.5	110.7	110.3	115.7	87.7667	112.233	1.27877	0.00302261	0.354756
P60520	GABARAPL2	Gamma-aminobutyric acid receptor-associated protein-like 2 OS=Homo sapiens GN=GABARAPL2 PE=1 SV=1	18.8034	3	5	2	117	13.658	8.1	88.2	90	85.3	111.9	112.2	112.4	87.8333	112.167	1.27704	6.02012e-05	0.352804
B0YIW9	ARL5B	ADP-ribosylation factor-like 5B OS=Homo sapiens GN=ARL5B PE=3 SV=1	4.46927	1	1	1	179	20.361	6.52	88.7	83.2	92	108.3	111.7	116.2	87.9667	112.067	1.27397	0.00218138	0.349328
B4DJ38		cDNA FLJ56092, highly similar to Pentatricopeptide repeat protein 1 OS=Homo sapiens PE=2 SV=1	9.21228	6	11	3	749	84.058	8.57	88.9	83	92.1	106.5	121.3	108.3	88	112.033	1.27311	0.0110309	0.348353
O14907	TAX1BP3	Tax1-binding protein 3 OS=Homo sapiens GN=TAX1BP3 PE=1 SV=2	39.5161	3	7	3	124	13.726	8.48	88	87.6	88.5	104.8	108	123	88.0333	111.933	1.27149	0.013098	0.346518
Q9UEW8	STK39	STE20/SPS1-related proline-alanine-rich protein kinase OS=Homo sapiens GN=STK39 PE=1 SV=3	7.88991	4	4	1	545	59.436	6.29	87.3	91.3	85.8	98.3	110.4	126.8	88.1333	111.833	1.26891	0.0480843	0.343591
P13929	ENO3	Beta-enolase OS=Homo sapiens GN=ENO3 PE=1 SV=5	42.8571	13	213	5	434	46.957	7.71	86.4	90.2	88.2	110.3	113.3	111.6	88.2667	111.733	1.26586	7.41542e-05	0.340119
A8K6Q2		cDNA FLJ77567 OS=Homo sapiens PE=2 SV=1	2.09497	1	1	1	716	80.638	6.15	84	87.6	93.5	109	108.3	117.6	88.3667	111.633	1.2633	0.00465483	0.337194
G9BZK0		Glyceraldehyde-3-phosphate dehydrogenase (Fragment) OS=Homo sapiens PE=2 SV=1	27.5	1	1	1	40	4.574	7.42	87.6	84.2	93.4	118.4	100.4	116	88.4	111.6	1.26244	0.0206101	0.336219
Q8N697	SLC15A4	Solute carrier family 15 member 4 OS=Homo sapiens GN=SLC15A4 PE=1 SV=1	2.42634	1	2	1	577	61.993	9	90.8	80.7	93.7	103.8	106.9	124	88.4	111.567	1.26207	0.0353687	0.335788
B2R533		cDNA, FLJ92320, highly similar to Homo sapiens glutathione S-transferase theta 2 (GSTT2), mRNA OS=Homo sapiens PE=2 SV=1	23.3607	5	6	4	244	27.518	6.4	88.5	89.2	87.6	113.3	110	111.5	88.4333	111.6	1.26197	2.59735e-05	0.335675
O43739	CYTH3	Cytohesin-3 OS=Homo sapiens GN=CYTH3 PE=1 SV=2	10.25	3	3	3	400	46.319	5.47	91.5	85.5	88.3	109.8	111.5	113.4	88.4333	111.567	1.26159	0.000332594	0.335244
H0YAV1	RRM2B	Ribonucleoside-diphosphate reductase subunit M2 B (Fragment) OS=Homo sapiens GN=RRM2B PE=1 SV=1	13.7255	4	7	3	408	47.047	7.55	85.8	88.7	90.8	109.1	112.6	113	88.4333	111.567	1.26159	0.000264803	0.335244
G3V3D1	NPC2	Epididymal secretory protein E1 (Fragment) OS=Homo sapiens GN=NPC2 PE=1 SV=1	23.9819	5	7	5	221	23.684	6.73	86.8	91.1	87.6	111.1	107.8	115.7	88.5	111.533	1.26026	0.000956303	0.333726
A0A024R101	SPATS2	Spermatogenesis associated, serine-rich 2, isoform CRA_a OS=Homo sapiens GN=SPATS2 PE=4 SV=1	10.2752	3	3	3	545	59.508	8.9	89.3	84.9	91.6	106.8	109.3	118.1	88.6	111.4	1.25734	0.00447456	0.330371
C0JYY2	APOB	Apolipoprotein B (Including Ag(X) antigen) OS=Homo sapiens GN=APOB PE=4 SV=1	0.197239	1	2	1	4563	515.236	7.05	89.5	89.8	86.6	112.5	110.6	110.9	88.6333	111.333	1.25611	4.28173e-05	0.328964
Q9H2J4	PDCL3	Phosducin-like protein 3 OS=Homo sapiens GN=PDCL3 PE=1 SV=1	30.1255	6	8	6	239	27.597	4.84	86.3	89.9	89.8	110.7	108.7	114.5	88.6667	111.3	1.25526	0.000399099	0.32799
P56199	ITGA1	Integrin alpha-1 OS=Homo sapiens GN=ITGA1 PE=1 SV=2	8.31213	9	9	9	1179	130.765	6.29	89	83.4	93.7	106.5	106.7	120.7	88.7	111.3	1.25479	0.0153245	0.327448
P02649	APOE	Apolipoprotein E OS=Homo sapiens GN=APOE PE=1 SV=1	3.78549	1	1	1	317	36.132	5.73	95.5	86.2	84.5	116.1	100.3	117.4	88.7333	111.267	1.25394	0.0253221	0.326473
Q9NZN4	EHD2	EH domain-containing protein 2 OS=Homo sapiens GN=EHD2 PE=1 SV=2	51.1971	23	36	21	543	61.123	6.46	92.1	87.6	86.6	111.5	111.1	111.1	88.7667	111.233	1.2531	0.00018798	0.325499
H7BYY1	TPM1	Tropomyosin 1 (Alpha), isoform CRA_m OS=Homo sapiens GN=TPM1 PE=1 SV=1	56.0484	17	52	2	248	28.73	4.82	91.6	88.3	86.7	108.8	107.5	117	88.8667	111.1	1.25019	0.00254395	0.322145
V9HWA6	HEL32	Epididymis luminal protein 32 OS=Homo sapiens GN=HEL32 PE=2 SV=1	79.3939	15	43	14	165	18.493	7.85	84.1	93.5	89.1	112.1	111.6	109.7	88.9	111.133	1.25009	0.00138449	0.322036
Q86X69		PON2 protein OS=Homo sapiens PE=2 SV=1	39.2694	5	10	1	219	24.596	6.21	85.4	90.8	90.5	115.1	114.6	103.7	88.9	111.133	1.25009	0.00566351	0.322036
B4DXC4		cDNA FLJ58636, moderately similar to Atlastin OS=Homo sapiens PE=2 SV=1	55.8317	18	42	1	523	58.706	5.64	95.5	83.9	87.3	109.5	101	122.8	88.9	111.1	1.24972	0.0370854	0.321603
Q4AEJ4	hfzo2	Mitochondrial transmembrane GTPase FZO-2 OS=Homo sapiens GN=hfzo2 PE=2 SV=1	0.910273	1	1	1	769	86.939	6.4	91.2	88.1	87.5	109.9	110.5	112.8	88.9333	111.067	1.24888	0.000106728	0.32063
Q9Y3C8	UFC1	Ubiquitin-fold modifier-conjugating enzyme 1 OS=Homo sapiens GN=UFC1 PE=1 SV=3	20.9581	4	7	4	167	19.446	7.4	86.3	89.6	91	108.2	109.8	115	88.9667	111	1.24766	0.000887906	0.319223
Q9NRW1	RAB6B	Ras-related protein Rab-6B OS=Homo sapiens GN=RAB6B PE=1 SV=1	37.5	7	19	1	208	23.447	5.53	85.8	86.7	94.5	104.4	108.7	120	89	111.033	1.24757	0.0151918	0.319116
P10909	CLU	Clusterin OS=Homo sapiens GN=CLU PE=1 SV=1	19.3764	7	10	7	449	52.461	6.27	90.6	88.6	87.9	111.5	109	112.5	89.0333	111	1.24672	7.59849e-05	0.318142
Q5TCU3	TPM2	Tropomyosin beta chain OS=Homo sapiens GN=TPM2 PE=1 SV=1	64.0845	22	64	5	284	32.795	4.68	82.9	89.2	95	112.9	111.1	108.9	89.0333	110.967	1.24635	0.00398019	0.317709
B2ZZ86	COL5A1	Collagen type V alpha 1 OS=Homo sapiens GN=COL5A1 PE=2 SV=1	1.74102	2	2	2	1838	183.477	5.06	95	82.8	89.3	111.9	107.5	113.4	89.0333	110.933	1.24598	0.00514785	0.317275
Q8NI22	MCFD2	Multiple coagulation factor deficiency protein 2 OS=Homo sapiens GN=MCFD2 PE=1 SV=1	11.6438	1	2	1	146	16.38	4.63	76.6	93.6	97.1	109.5	109.1	114.1	89.1	110.9	1.24467	0.0288943	0.315762
P26232	CTNNA2	Catenin alpha-2 OS=Homo sapiens GN=CTNNA2 PE=1 SV=5	12.1721	9	21	1	953	105.247	5.71	88.1	90.9	88.3	107.2	104.7	120.8	89.1	110.9	1.24467	0.012758	0.315762
Q96ES6	MFSD3	Major facilitator superfamily domain-containing protein 3 OS=Homo sapiens GN=MFSD3 PE=2 SV=1	2.18447	1	1	1	412	42.669	9.17	89.1	90.6	87.7	99.5	120.3	112.8	89.1333	110.867	1.24383	0.0240105	0.314789
Q6IBP4	LAPTM4A	LAPTM4A protein OS=Homo sapiens GN=LAPTM4A PE=2 SV=1	11.588	1	1	1	233	26.783	6.49	88.8	88.5	90.2	110.3	110.9	111.2	89.1667	110.8	1.24262	3.23421e-06	0.313381
B4DUJ6		cDNA FLJ53099, highly similar to Beta-enolase (EC 4.2.1.11) OS=Homo sapiens PE=2 SV=1	37.7289	6	61	2	273	29.508	5.71	94.1	87	86.9	113.9	111.8	106.2	89.3333	110.633	1.23843	0.00300277	0.308516
A0A1C7CYX9	DPYSL2	Dihydropyrimidinase-related protein 2 OS=Homo sapiens GN=DPYSL2 PE=1 SV=1	56.7208	26	69	11	677	73.457	6.35	89.4	91.3	87.5	111.8	111.2	108.8	89.4	110.6	1.23714	0.000120347	0.307005
Q12841	FSTL1	Follistatin-related protein 1 OS=Homo sapiens GN=FSTL1 PE=1 SV=1	7.46753	3	4	2	308	34.963	5.52	92.1	90.9	85.3	114.8	110.2	106.7	89.4333	110.567	1.2363	0.00255454	0.306032
A0A024RDG9	BDH2	3-hydroxybutyrate dehydrogenase, type 2, isoform CRA_b OS=Homo sapiens GN=BDH2 PE=4 SV=1	13.4694	3	3	3	245	26.707	7.65	85.5	82.7	100.2	112.4	110.2	109	89.4667	110.533	1.23547	0.0188108	0.305059
Q6NW29	RWDD4	RWD domain-containing protein 4 OS=Homo sapiens GN=RWDD4 PE=1 SV=3	10.1064	2	2	2	188	21.238	5.31	86.9	92	89.6	104.9	112.2	114.3	89.5	110.467	1.23426	0.00282829	0.303652
Q8N3K9	CMYA5	Cardiomyopathy-associated protein 5 OS=Homo sapiens GN=CMYA5 PE=1 SV=3	0.172032	1	1	1	4069	448.935	4.78	93.4	85.5	89.7	108.6	108.3	114.6	89.5333	110.5	1.23418	0.00240058	0.30355
Q8N4J0	CARNMT1	Carnosine N-methyltransferase OS=Homo sapiens GN=CARNMT1 PE=1 SV=1	9.29095	3	4	3	409	47.155	6.32	88	85.4	95.2	107.1	110.5	113.9	89.5333	110.5	1.23418	0.00401945	0.30355
A8MQ03	CYSRT1	Cysteine-rich tail protein 1 OS=Homo sapiens GN=CYSRT1 PE=1 SV=1	6.25	1	1	1	144	15.303	7.06	97.4	84	87.2	110	107.1	114.4	89.5333	110.5	1.23418	0.010075	0.30355
A0A0G2JPX0	CDKN1C	Cyclin-dependent kinase inhibitor 1C OS=Homo sapiens GN=CDKN1C PE=1 SV=1	3.79747	1	1	1	316	32.335	6.6	87.2	80.6	100.8	111.5	115.6	104.3	89.5333	110.467	1.2338	0.0370266	0.303114
Q14240	EIF4A2	Eukaryotic initiation factor 4A-II OS=Homo sapiens GN=EIF4A2 PE=1 SV=2	51.3514	19	81	6	407	46.373	5.48	89.4	89.5	89.7	111.1	111.7	108.6	89.5333	110.467	1.2338	2.54588e-05	0.303114
Q68EM7	ARHGAP17	Rho GTPase-activating protein 17 OS=Homo sapiens GN=ARHGAP17 PE=1 SV=1	19.2963	11	22	11	881	95.377	7.62	88.5	88.7	91.5	111.1	111.4	108.9	89.5667	110.467	1.23335	7.46335e-05	0.302577
Q6DD88	ATL3	Atlastin-3 OS=Homo sapiens GN=ATL3 PE=1 SV=1	54.8983	18	42	1	541	60.503	5.66	92.6	93	83.4	111.9	115.5	103.7	89.6667	110.367	1.23086	0.0115914	0.299661
Q8WXW3	PIBF1	Progesterone-induced-blocking factor 1 OS=Homo sapiens GN=PIBF1 PE=1 SV=2	1.1889	1	1	1	757	89.75	6.02	86.2	89.2	93.6	109.2	112.3	109.4	89.6667	110.3	1.23011	0.000959899	0.298789
Q7Z4X2		Neuronal protein OS=Homo sapiens PE=2 SV=1	32.2785	3	6	3	158	17.931	5.43	88.3	91.6	89.2	108.6	107.7	114.6	89.7	110.3	1.22965	0.000978707	0.298253
Q8TF05	PPP4R1	Serine/threonine-protein phosphatase 4 regulatory subunit 1 OS=Homo sapiens GN=PPP4R1 PE=1 SV=1	12.4211	8	12	8	950	106.936	4.77	94.6	85.6	89	107.6	107.4	115.8	89.7333	110.267	1.22883	0.00575139	0.297281
P48454	PPP3CC	Serine/threonine-protein phosphatase 2B catalytic subunit gamma isoform OS=Homo sapiens GN=PPP3CC PE=1 SV=3	8.98438	4	8	2	512	58.092	6.98	91.4	86.8	91	101.7	106.5	122.6	89.7333	110.267	1.22883	0.0340486	0.297281
P45973	CBX5	Chromobox protein homolog 5 OS=Homo sapiens GN=CBX5 PE=1 SV=1	53.4031	10	20	9	191	22.211	5.86	88.5	91.2	89.6	112.7	110.5	107.6	89.7667	110.267	1.22837	0.000254129	0.296745
Q04727	TLE4	Transducin-like enhancer protein 4 OS=Homo sapiens GN=TLE4 PE=1 SV=3	7.50323	4	6	1	773	83.703	7.5	79.2	91.5	98.6	108.3	115.9	106.5	89.7667	110.233	1.228	0.0322953	0.296309
A0A024RB05	CD63	Tetraspanin OS=Homo sapiens GN=CD63 PE=3 SV=1	7.56303	2	11	2	238	25.619	7.81	82	90.3	97.1	110.1	107.5	113	89.8	110.2	1.22717	0.0117759	0.295337
Q68D10	SPTY2D1	Protein SPT2 homolog OS=Homo sapiens GN=SPTY2D1 PE=1 SV=3	1.31387	1	1	1	685	75.553	9.79	89.1	90.9	89.7	107.6	110.9	111.8	89.9	110.1	1.22469	0.000127462	0.292421
P35221	CTNNA1	Catenin alpha-1 OS=Homo sapiens GN=CTNNA1 PE=1 SV=1	54.6358	37	75	29	906	100.009	6.29	88.9	89.1	91.8	111.4	111.3	107.5	89.9333	110.067	1.22387	0.000222972	0.29145
Q53FA7	TP53I3	Quinone oxidoreductase PIG3 OS=Homo sapiens GN=TP53I3 PE=1 SV=2	26.506	7	10	7	332	35.514	7.17	90.8	92.8	86.2	109.1	108.3	112.8	89.9333	110.067	1.22387	0.00109705	0.29145
Q53GA4	PHLDA2	Pleckstrin homology-like domain family A member 2 OS=Homo sapiens GN=PHLDA2 PE=1 SV=2	5.92105	1	1	1	152	17.082	9.17	89	93.5	87.4	110.3	109.9	110	89.9667	110.067	1.22342	0.000390429	0.290915
J3KQV8	SYNJ1	Synaptojanin-1 OS=Homo sapiens GN=SYNJ1 PE=1 SV=1	0.992556	1	1	1	1612	177.438	8.22	87.9	87.8	94.3	107.1	122.8	100.1	90	110	1.22222	0.0469673	0.289507
B2R950		cDNA, FLJ94213, highly similar to Homo sapiens pregnancy-zone protein (PZP), mRNA OS=Homo sapiens PE=2 SV=1	1.417	2	3	1	1482	163.768	6.38	95.9	85.5	88.7	111.5	109	109.4	90.0333	109.967	1.2214	0.0032732	0.288535
Q05639	EEF1A2	Elongation factor 1-alpha 2 OS=Homo sapiens GN=EEF1A2 PE=1 SV=1	67.1706	25	440	13	463	50.438	9.03	91.4	92.4	86.4	110.8	111.3	107.7	90.0667	109.933	1.22058	0.000791229	0.287564
Q9BVX2	TMEM106C	Transmembrane protein 106C OS=Homo sapiens GN=TMEM106C PE=1 SV=1	6.8	1	3	1	250	27.857	6.77	98.8	82.3	89.1	104	110.7	115.1	90.0667	109.933	1.22058	0.0262723	0.287564
P78386	KRT85	Keratin, type II cuticular Hb5 OS=Homo sapiens GN=KRT85 PE=1 SV=1	3.74753	3	10	2	507	55.766	6.55	92.1	87.7	90.5	117.8	110.6	101.3	90.1	109.9	1.21976	0.0160872	0.286592
O43665	RGS10	Regulator of G-protein signaling 10 OS=Homo sapiens GN=RGS10 PE=1 SV=2	20.8092	3	4	3	173	20.223	5.49	91.1	87.5	91.8	108.1	107.7	113.7	90.1333	109.833	1.21857	0.00110892	0.285183
B4DUT8	CNN2	Calponin OS=Homo sapiens GN=CNN2 PE=1 SV=1	40.6061	10	22	9	330	35.92	7.3	87.4	91.7	91.4	110.6	109.7	109.2	90.1667	109.833	1.21811	0.000168881	0.28465
B2R8K8		cDNA, FLJ93949, highly similar to Homo sapiens NIMA (never in mitosis gene a)-related kinase 7 (NEK7), mRNA OS=Homo sapiens PE=2 SV=1	16.2252	4	4	4	302	34.514	8.25	89.5	90.7	90.3	105.5	105.6	118.4	90.1667	109.833	1.21811	0.0102155	0.28465
Q96EI5	TCEAL4	Transcription elongation factor A protein-like 4 OS=Homo sapiens GN=TCEAL4 PE=1 SV=2	13.9535	3	3	3	215	24.632	5.2	90.1	87.8	92.7	108.5	105.9	115.1	90.2	109.833	1.21766	0.00311551	0.284117
P48507	GCLM	Glutamate--cysteine ligase regulatory subunit OS=Homo sapiens GN=GCLM PE=1 SV=1	31.3869	8	18	8	274	30.708	6.02	91.5	87.8	91.3	110.3	108.3	110.9	90.2	109.833	1.21766	0.000165597	0.284117
Q5TB52	PAPSS2	3'-phosphoadenosine 5'-phosphosulfate synthase 2, isoform CRA_b OS=Homo sapiens GN=PAPSS2 PE=2 SV=1	38.7622	19	31	18	614	69.457	8.03	91.9	88.2	90.6	111	110.6	107.7	90.2333	109.767	1.21648	0.000201664	0.282708
A0A024R993	LRRN5	Leucine rich repeat neuronal 5, isoform CRA_a OS=Homo sapiens GN=LRRN5 PE=4 SV=1	1.82328	1	1	1	713	78.809	7.42	84.6	88.4	97.8	117.8	108.5	103	90.2667	109.767	1.21603	0.0287826	0.282175
B2R7U4		cDNA, FLJ93605, highly similar to Homo sapiens heme oxygenase (decycling) 1 (HMOX1), mRNA OS=Homo sapiens PE=2 SV=1	26.0417	5	6	5	288	32.782	8.25	88.3	84.2	98.3	111	110.4	107.8	90.2667	109.733	1.21566	0.0106093	0.281737
Q8NB37	GATD1	Glutamine amidotransferase-like class 1 domain-containing protein 1 OS=Homo sapiens GN=GATD1 PE=1 SV=1	4.54545	1	1	1	220	23.283	6.61	88.7	91.6	90.6	109.9	117.1	102.1	90.3	109.7	1.21484	0.0117358	0.280766
Q8WUX2	CHAC2	Putative glutathione-specific gamma-glutamylcyclotransferase 2 OS=Homo sapiens GN=CHAC2 PE=2 SV=1	25.5435	3	3	3	184	20.862	5.43	91.1	87	92.8	108.5	116.4	104.2	90.3	109.7	1.21484	0.00809059	0.280766
A0A0A0MR85	GSTM4	Glutathione S-transferase Mu 4 OS=Homo sapiens GN=GSTM4 PE=1 SV=1	59.1743	13	51	3	218	25.547	5.9	97.3	87.6	86.2	108.7	106	114.2	90.3667	109.633	1.21321	0.0104898	0.278824
B7Z954		cDNA FLJ61560, highly similar to Tight junction protein ZO-2 OS=Homo sapiens PE=2 SV=1	31.3177	29	44	1	1108	124.801	8.69	94.4	82.8	94	106.8	106.7	115.3	90.4	109.6	1.21239	0.0155932	0.277853
Q96CN7	ISOC1	Isochorismatase domain-containing protein 1 OS=Homo sapiens GN=ISOC1 PE=1 SV=3	17.4497	3	6	3	298	32.216	7.39	84.8	96.5	89.9	111.4	108.4	109	90.4	109.6	1.21239	0.00542595	0.277853
Q96T51	RUFY1	RUN and FYVE domain-containing protein 1 OS=Homo sapiens GN=RUFY1 PE=1 SV=2	23.1638	14	20	13	708	79.767	5.74	89.3	87.1	94.8	107.5	109.6	111.6	90.4	109.567	1.21202	0.00174682	0.277414
Q53GG0		Epithelial protein lost in neoplasm beta variant (Fragment) OS=Homo sapiens PE=2 SV=1	33.7286	22	35	22	759	85.201	6.84	91.9	89.2	90.2	110.8	110.2	107.7	90.4333	109.567	1.21157	0.000100925	0.276882
A0A024R0Q4	PLD3	Phospholipase D family, member 3, isoform CRA_b OS=Homo sapiens GN=PLD3 PE=4 SV=1	8.36735	4	6	4	490	54.671	6.47	89.8	84	97.6	106.6	106.2	115.8	90.4667	109.533	1.21076	0.0193271	0.275912
Q9NQ88	TIGAR	Fructose-2,6-bisphosphatase TIGAR OS=Homo sapiens GN=TIGAR PE=1 SV=1	46.6667	9	15	9	270	30.043	7.69	90.7	89.4	91.4	110	108.7	109.8	90.5	109.5	1.20994	1.17092e-05	0.274941
B4E0X1		Beta-2-microglobulin OS=Homo sapiens PE=2 SV=1	22.1311	3	8	3	122	13.937	7.44	83	91.1	97.8	113	113.6	101.6	90.6333	109.4	1.20706	0.0316717	0.271499
A0A024R9T6	SLAIN2	HCG17415, isoform CRA_a OS=Homo sapiens GN=SLAIN2 PE=2 SV=1	4.64716	1	1	1	581	62.505	9.45	90.5	85.6	95.8	103.5	103.4	121.2	90.6333	109.367	1.20669	0.0471338	0.271059
Q6ZUY8		Lipase OS=Homo sapiens PE=2 SV=1	2.74314	1	2	1	401	45.406	7.11	92.6	85.3	94	111.9	115	101.2	90.6333	109.367	1.20669	0.0196788	0.271059
O00560	SDCBP	Syntenin-1 OS=Homo sapiens GN=SDCBP PE=1 SV=1	48.6577	8	18	8	298	32.424	7.53	91	89.1	92.1	108.8	110.9	108.1	90.7333	109.267	1.20426	0.000107625	0.268149
X6R8A1	CTSA	Carboxypeptidase OS=Homo sapiens GN=CTSA PE=1 SV=1	10.4418	5	9	5	498	56.197	6.61	86.7	94.5	91.1	108.3	110.5	108.9	90.7667	109.233	1.20345	0.00142014	0.267179
Q15773	MLF2	Myeloid leukemia factor 2 OS=Homo sapiens GN=MLF2 PE=1 SV=1	15.7258	3	3	3	248	28.129	6.9	84.3	92.3	95.7	104.3	115.8	107.6	90.7667	109.233	1.20345	0.0184318	0.267179
A0A1B0GW05	DPY19L1	Probable C-mannosyltransferase DPY19L1 OS=Homo sapiens GN=DPY19L1 PE=1 SV=1	10.0267	5	6	5	748	84.478	9.25	88.9	88.9	94.6	107.9	108	111.8	90.8	109.233	1.20301	0.00129962	0.266649
A0A087X266	TMEM120A	Transmembrane protein 120A OS=Homo sapiens GN=TMEM120A PE=1 SV=1	5.42005	2	3	2	369	42.865	8.43	87.9	89.4	95.1	106.9	108.2	112.5	90.8	109.2	1.20264	0.00266636	0.266209
P68032	ACTC1	Actin, alpha cardiac muscle 1 OS=Homo sapiens GN=ACTC1 PE=1 SV=1	55.9682	18	328	1	377	41.992	5.39	83.8	88.1	100.6	105.5	112.1	109.9	90.8333	109.167	1.20183	0.0273903	0.265239
A0A024R5Z7	ANXA2	Annexin OS=Homo sapiens GN=ANXA2 PE=3 SV=1	77.2861	29	249	29	339	38.58	7.75	93.2	92.4	87	108.8	108.3	110.3	90.8667	109.133	1.20103	0.000856798	0.264269
Q7RTM4	SYNE1	Spectrin-like protein of the nuclear envelope and Golgi OS=Homo sapiens GN=SYNE1 PE=2 SV=1	1.79612	10	10	1	8407	965.738	5.55	97.7	93	82	113	112.3	102	90.9	109.1	1.20022	0.0359345	0.263299
A0A024RBN6	COX6A1	Cytochrome c oxidase subunit 6A, mitochondrial OS=Homo sapiens GN=COX6A1 PE=3 SV=1	19.0789	1	1	1	152	16.776	10.83	104.4	120.4	102.5	91.3	94.5	86.9	109.1	90.9	0.833181	0.0403793	-0.263299
Q9H089	LSG1	Large subunit GTPase 1 homolog OS=Homo sapiens GN=LSG1 PE=1 SV=2	12.614	7	11	7	658	75.178	6.38	116.2	106.7	104.3	89.6	90.2	92.8	109.067	90.8667	0.83313	0.00842666	-0.263387
A0A0J9YY01	MYO15B	Unconventional myosin-XVB OS=Homo sapiens GN=MYO15B PE=1 SV=1	5.25457	11	13	11	3064	333.516	7.72	116.2	102.5	108.7	90.9	91.8	89.9	109.133	90.8667	0.832621	0.0102744	-0.264269
Q96GK7	FAHD2A	Fumarylacetoacetate hydrolase domain-containing protein 2A OS=Homo sapiens GN=FAHD2A PE=1 SV=1	42.9936	8	17	8	314	34.574	8.24	113.1	106.6	107.7	91	91.4	90.1	109.133	90.8333	0.832315	0.000862664	-0.264798
H7C3C4	SLC4A7	Anion exchange protein (Fragment) OS=Homo sapiens GN=SLC4A7 PE=1 SV=1	7.24095	3	3	1	801	89.785	7.69	114.6	103.3	109.6	94.3	87.4	90.8	109.167	90.8333	0.832061	0.00871825	-0.265239
Q7Z7K6	CENPV	Centromere protein V OS=Homo sapiens GN=CENPV PE=1 SV=1	17.8182	5	7	5	275	29.927	9.73	108.4	109.2	110	92.2	91	89.3	109.2	90.8333	0.831807	4.39328e-05	-0.265679
Q92506	HSD17B8	Estradiol 17-beta-dehydrogenase 8 OS=Homo sapiens GN=HSD17B8 PE=1 SV=2	18.7739	3	3	3	261	26.957	6.54	112.5	110.4	104.6	88.2	89.2	95	109.167	90.8	0.831756	0.00443199	-0.265768
G3V1S3	DENND5B	DENN domain-containing protein 5B OS=Homo sapiens GN=DENND5B PE=1 SV=1	0.687548	1	1	1	1309	149.25	6.92	120	99.7	108	91	85.5	95.8	109.233	90.7667	0.830943	0.0489371	-0.267179
P11182	DBT	Lipoamide acyltransferase component of branched-chain alpha-keto acid dehydrogenase complex, mitochondrial OS=Homo sapiens GN=DBT PE=1 SV=3	8.09129	4	6	4	482	53.453	8.51	109.8	109.6	108.4	90.8	92.6	88.8	109.267	90.7333	0.830384	9.64181e-05	-0.268149
J3QLS3	MRPS7	28S ribosomal protein S7, mitochondrial OS=Homo sapiens GN=MRPS7 PE=1 SV=1	43.9114	10	16	10	271	31.684	9.86	110.4	107	110.4	89.3	92.2	90.7	109.267	90.7333	0.830384	0.000192996	-0.268149
P08240	SRPRA	Signal recognition particle receptor subunit alpha OS=Homo sapiens GN=SRPRA PE=1 SV=2	44.9843	23	40	23	638	69.767	8.95	109.6	106.2	112	89.6	89.5	93.1	109.267	90.7333	0.830384	0.000840652	-0.268149
P62913	RPL11	60S ribosomal protein L11 OS=Homo sapiens GN=RPL11 PE=1 SV=2	57.3034	11	53	1	178	20.24	9.6	112.5	109.2	106.2	95.2	83.2	93.8	109.3	90.7333	0.830131	0.0115288	-0.268589
P09669	COX6C	Cytochrome c oxidase subunit 6C OS=Homo sapiens GN=COX6C PE=1 SV=2	50.6667	6	12	6	75	8.776	10.39	112.6	113	102.4	90.4	90.4	91.2	109.333	90.6667	0.829268	0.00582367	-0.270089
Q96BD0	SLCO4A1	Solute carrier organic anion transporter family member 4A1 OS=Homo sapiens GN=SLCO4A1 PE=1 SV=2	5.81717	3	3	3	722	77.143	7.83	107.1	109.5	111.5	88.8	91.6	91.6	109.367	90.6667	0.829016	0.000290045	-0.270529
X5D945	HRAS	Harvey rat sarcoma viral oncoprotein isoform A (Fragment) OS=Homo sapiens GN=HRAS PE=2 SV=1	60.3175	7	15	1	189	21.285	5.31	120.7	101.2	106.1	90.9	86	95	109.333	90.6333	0.828963	0.04333	-0.27062
D4QEZ8	ACADS	Short-chain acyl-CoA dehydrogenase OS=Homo sapiens GN=ACADS PE=2 SV=1	12.6214	4	6	4	412	44.327	7.72	108	109.2	110.9	88	92	91.9	109.367	90.6333	0.828711	0.000277573	-0.271059
A0A140VKA9		Testis secretory sperm-binding protein Li 236P OS=Homo sapiens PE=2 SV=1	25.8197	4	5	4	244	25.773	7.37	109.9	104.3	113.9	88.4	86.7	96.7	109.367	90.6	0.828406	0.0107181	-0.27159
Q969H8	MYDGF	Myeloid-derived growth factor OS=Homo sapiens GN=MYDGF PE=1 SV=1	21.9653	4	8	4	173	18.783	6.68	101.6	115.5	111.2	90.1	88.9	92.7	109.433	90.5667	0.827597	0.0114233	-0.273
Q5VUA4	ZNF318	Zinc finger protein 318 OS=Homo sapiens GN=ZNF318 PE=1 SV=2	1.40412	2	2	2	2279	250.958	7.2	112	99.5	116.9	90.7	88.7	92.2	109.467	90.5333	0.82704	0.0230254	-0.273971
Q96EN8	MOCOS	Molybdenum cofactor sulfurase OS=Homo sapiens GN=MOCOS PE=1 SV=2	3.71622	3	3	3	888	98.058	6.7	112.3	101.4	114.7	90.7	89.2	91.6	109.467	90.5	0.826736	0.0102744	-0.274502
A0A024RCG2	SLC22A18	Solute carrier family 22 (Organic cation transporter), member 18, isoform CRA_a OS=Homo sapiens GN=SLC22A18 PE=1 SV=1	7.31132	3	3	3	424	44.788	9.45	116.3	97.5	114.6	88.8	91.3	91.4	109.467	90.5	0.826736	0.0352507	-0.274502
I3L1Y9	FLYWCH2	FLYWCH family member 2 OS=Homo sapiens GN=FLYWCH2 PE=1 SV=1	48.6111	5	11	5	144	15.594	10.21	113.9	117	97.7	89.9	87.8	93.6	109.533	90.4333	0.825624	0.0372572	-0.276443
Q96HY7	DHTKD1	Probable 2-oxoglutarate dehydrogenase E1 component DHKTD1, mitochondrial OS=Homo sapiens GN=DHTKD1 PE=1 SV=2	19.0424	12	13	12	919	103.011	6.93	108.1	108.5	112.3	90.9	92.5	87.7	109.633	90.3667	0.824263	0.000582747	-0.278824
F8W0P7	ATP5B	ATP synthase subunit beta, mitochondrial (Fragment) OS=Homo sapiens GN=ATP5B PE=1 SV=2	52.963	9	68	1	270	28.375	6.21	112.7	107.9	108.3	89.8	83.7	97.6	109.633	90.3667	0.824263	0.0110415	-0.278824
Q14674	ESPL1	Separin OS=Homo sapiens GN=ESPL1 PE=1 SV=3	1.74528	3	4	3	2120	233.028	7.55	107.7	103.2	118.1	91	88.5	91.6	109.667	90.3667	0.824012	0.0128849	-0.279262
Q9Y3S2	ZNF330	Zinc finger protein 330 OS=Homo sapiens GN=ZNF330 PE=1 SV=1	2.5	1	1	1	320	36.177	6.16	109.4	107.6	112	97	85.1	88.9	109.667	90.3333	0.823708	0.0066194	-0.279795
P23381	WARS	Tryptophan--tRNA ligase, cytoplasmic OS=Homo sapiens GN=WARS PE=1 SV=2	49.0446	19	53	19	471	53.132	6.23	105.5	110.7	112.9	90.5	90.8	89.7	109.7	90.3333	0.823458	0.000948405	-0.280233
H0Y624	ATP11A	Probable phospholipid-transporting ATPase IH (Fragment) OS=Homo sapiens GN=ATP11A PE=1 SV=1	20	1	2	1	75	8.374	11.33	100.8	116.4	111.8	83.5	91.5	95.9	109.667	90.3	0.823404	0.0301346	-0.280327
P16402	HIST1H1D	Histone H1.3 OS=Homo sapiens GN=HIST1H1D PE=1 SV=2	47.0588	15	83	5	221	22.336	11.02	111.4	113.4	104.3	88.4	91.2	91.2	109.7	90.2667	0.82285	0.00262883	-0.281298
A0A1U9X7X5		Kinesin-like protein OS=Homo sapiens PE=3 SV=1	8.61813	4	6	4	673	73.73	8.98	107.1	106	116.1	87.5	90.7	92.6	109.733	90.2667	0.8226	0.00526808	-0.281737
P53602	MVD	Diphosphomevalonate decarboxylase OS=Homo sapiens GN=MVD PE=1 SV=1	26.25	5	7	5	400	43.377	7.23	116.9	100.5	112	89.5	89.5	91.7	109.8	90.2333	0.821797	0.0163917	-0.283146
B3KR97		cDNA FLJ33900 fis, clone CTONG2008262, highly similar to Low density lipoprotein receptor adapter protein 1 OS=Homo sapiens PE=2 SV=1	12.3377	3	3	3	308	33.878	6.7	118.5	106.3	104.8	87.5	88.8	94.1	109.867	90.1333	0.820388	0.0145642	-0.285621
Q5SXM8	DNLZ	DNL-type zinc finger protein OS=Homo sapiens GN=DNLZ PE=1 SV=1	7.30337	1	1	1	178	19.192	9.8	117.7	104.4	107.6	89.3	88.2	92.8	109.9	90.1	0.819836	0.00952801	-0.286592
Q6IBN4	PECI	PECI protein OS=Homo sapiens GN=PECI PE=2 SV=1	48.9011	13	23	13	364	40.168	8.76	105.3	108.4	116.1	90.9	90.6	88.7	109.933	90.0667	0.819284	0.00376565	-0.287564
Q16595	FXN	Frataxin, mitochondrial OS=Homo sapiens GN=FXN PE=1 SV=2	11.4286	2	2	2	210	23.121	8.69	114	103.4	112.5	86.8	88.5	94.8	109.967	90.0333	0.818733	0.00833688	-0.288535
O60506	SYNCRIP	Heterogeneous nuclear ribonucleoprotein Q OS=Homo sapiens GN=SYNCRIP PE=1 SV=2	60.1926	32	121	1	623	69.56	8.59	114.6	108.5	106.8	90.3	92.5	87.3	109.967	90.0333	0.818733	0.00207695	-0.288535
I3L4A1	CHMP6	Charged multivesicular body protein 6 (Fragment) OS=Homo sapiens GN=CHMP6 PE=1 SV=1	3.125	1	1	1	224	25.808	4.92	112.3	109.2	108.5	87.2	91.6	91.1	110	89.9667	0.817879	0.000383846	-0.290041
Q5HYL4	DKFZp686E1893	Putative uncharacterized protein DKFZp686E1893 OS=Homo sapiens GN=DKFZp686E1893 PE=2 SV=1	10.8491	6	7	6	636	69.371	7.28	110.2	101.7	118.1	89	90.1	90.8	110	89.9667	0.817879	0.0136413	-0.290041
J3KNF8	CYB5B	Cytochrome b5 type B OS=Homo sapiens GN=CYB5B PE=1 SV=1	36.6667	3	10	3	150	16.684	4.97	106.2	111.5	112.4	88.9	89.7	91.3	110.033	89.9667	0.817631	0.000620689	-0.290478
Q86SE9	PCGF5	Polycomb group RING finger protein 5 OS=Homo sapiens GN=PCGF5 PE=1 SV=1	4.29688	1	1	1	256	29.694	6.52	100.9	108.2	121.1	93.8	94.1	81.9	110.067	89.9333	0.817081	0.0478864	-0.29145
Q8NEJ9	NGDN	Neuroguidin OS=Homo sapiens GN=NGDN PE=1 SV=1	15.2381	4	5	4	315	35.872	9.57	109	109.5	111.7	87.8	87.9	94	110.067	89.9	0.816778	0.000802394	-0.291985
Q8IUR7	ARMC8	Armadillo repeat-containing protein 8 OS=Homo sapiens GN=ARMC8 PE=1 SV=2	5.79495	3	3	3	673	75.46	6.73	116.4	103.1	110.8	87.6	84.7	97.4	110.1	89.9	0.81653	0.0206331	-0.292421
H3BUU7	CRX	Cone-rod homeobox protein (Fragment) OS=Homo sapiens GN=CRX PE=4 SV=2	15.7895	1	1	1	57	6.441	8.68	109.4	104.7	116.2	89.8	92.6	87.3	110.1	89.9	0.81653	0.00532652	-0.292421
Q01650	SLC7A5	Large neutral amino acids transporter small subunit 1 OS=Homo sapiens GN=SLC7A5 PE=1 SV=2	11.2426	5	11	5	507	54.974	7.72	106.6	111.8	112	91.3	90.3	88.1	110.133	89.9	0.816283	0.000541951	-0.292858
Q6MZS5	DKFZp686A13234	Putative uncharacterized protein DKFZp686A13234 (Fragment) OS=Homo sapiens GN=DKFZp686A13234 PE=2 SV=1	51.2235	28	85	1	613	68.317	8.91	109.9	119.2	101.2	93.7	88	87.9	110.1	89.8667	0.816228	0.0217206	-0.292956
P49748	ACADVL	Very long-chain specific acyl-CoA dehydrogenase, mitochondrial OS=Homo sapiens GN=ACADVL PE=1 SV=1	63.0534	32	83	15	655	70.345	8.75	110.5	110.7	109.4	90.5	90.5	88.5	110.2	89.8333	0.815185	1.27565e-05	-0.294801
H7BZW2	CEP85	Centrosomal protein of 85 kDa (Fragment) OS=Homo sapiens GN=CEP85 PE=1 SV=1	9.1954	3	3	1	435	50.312	5.55	120.9	108.2	101.5	92.8	82.4	94.2	110.2	89.8	0.814882	0.0399122	-0.295337
Q08499	PDE4D	cAMP-specific 3',5'-cyclic phosphodiesterase 4D OS=Homo sapiens GN=PDE4D PE=1 SV=2	6.30408	4	5	4	809	91.058	5.54	105.7	104.9	120	87.3	89.3	92.7	110.2	89.7667	0.81458	0.0165976	-0.295872
J3KQJ1	SUMF2	Sulfatase-modifying factor 2 OS=Homo sapiens GN=SUMF2 PE=1 SV=1	28.125	7	8	7	320	35.9	9.19	111.4	109.9	109.4	89.4	89.4	90.5	110.233	89.7667	0.814333	8.33163e-06	-0.296309
P35908	KRT2	Keratin, type II cytoskeletal 2 epidermal OS=Homo sapiens GN=KRT2 PE=1 SV=2	40.3756	25	63	16	639	65.393	8	102.1	121.3	107.4	93.1	88.6	87.6	110.267	89.7667	0.814087	0.0264363	-0.296745
P42126	ECI1	Enoyl-CoA delta isomerase 1, mitochondrial OS=Homo sapiens GN=ECI1 PE=1 SV=1	28.1457	7	16	7	302	32.795	8.54	109.9	112.7	108.4	90	89.7	89.3	110.333	89.6667	0.812689	8.50923e-05	-0.299225
Q92522	H1FX	Histone H1x OS=Homo sapiens GN=H1FX PE=1 SV=1	44.1315	9	25	9	213	22.474	10.76	111.6	109.8	109.7	88.7	88.7	91.4	110.367	89.6	0.811839	4.49401e-05	-0.300734
A0A0C4ZLW1	CDK5RAP2	CDK5RAP2 protein OS=Homo sapiens GN=CDK5RAP2 PE=2 SV=1	0.475436	1	1	1	1893	214.919	5.58	111.4	100.3	119.5	90.9	91.8	86.1	110.4	89.6	0.811594	0.0235451	-0.30117
P05165	PCCA	Propionyl-CoA carboxylase alpha chain, mitochondrial OS=Homo sapiens GN=PCCA PE=1 SV=4	3.43407	2	2	2	728	80.008	7.52	122.1	111.7	97.4	91.1	89.3	88.3	110.4	89.5667	0.811292	0.0445233	-0.301706
P11387	TOP1	DNA topoisomerase 1 OS=Homo sapiens GN=TOP1 PE=1 SV=2	44.0523	34	78	33	765	90.669	9.31	109.6	111.3	110.4	91.1	90.5	87	110.433	89.5333	0.810746	0.000107522	-0.302679
A0A0S2Z4R1	YARS	Tyrosine--tRNA ligase (Fragment) OS=Homo sapiens GN=YARS PE=2 SV=1	71.7803	36	82	36	528	59.106	7.05	107.1	113.6	110.7	90	91	87.6	110.467	89.5333	0.810501	0.000604993	-0.303114
B3KMZ5		cDNA FLJ13047 fis, clone NT2RP3001383, highly similar to Homo sapiens ADP-ribosylation-like factor 6 interacting protein 6 (ARL6IP6), mRNA OS=Homo sapiens PE=2 SV=1	5.30973	1	1	1	226	24.628	6.33	107.1	104.5	119.9	86.2	93.3	89	110.5	89.5	0.809955	0.0155051	-0.304087
Q96C19	EFHD2	EF-hand domain-containing protein D2 OS=Homo sapiens GN=EFHD2 PE=1 SV=1	42.9167	11	21	9	240	26.68	5.2	108.4	110.4	112.7	89.7	88.9	89.8	110.5	89.4667	0.809653	7.89535e-05	-0.304624
P0C7P0	CISD3	CDGSH iron-sulfur domain-containing protein 3, mitochondrial OS=Homo sapiens GN=CISD3 PE=1 SV=1	6.29921	1	1	1	127	14.206	10.55	110.1	118	103.5	88.8	84.8	94.8	110.533	89.4667	0.809409	0.0144875	-0.305059
A0A024R1Y7	LGP1	Homolog of mouse LGP1, isoform CRA_a OS=Homo sapiens GN=LGP1 PE=4 SV=1	6.03774	3	3	3	530	57.487	7.88	116.1	103.8	111.9	88.7	88.8	90.9	110.6	89.4667	0.808921	0.00455752	-0.305929
A0A140VJM0		Testicular tissue protein Li 96 OS=Homo sapiens PE=2 SV=1	2.56898	2	2	2	1051	116.538	6.77	115.2	110	106.7	90.1	85.8	92.3	110.633	89.4	0.808075	0.00244981	-0.307439
Q14258	TRIM25	E3 ubiquitin/ISG15 ligase TRIM25 OS=Homo sapiens GN=TRIM25 PE=1 SV=2	49.6825	23	40	2	630	70.928	8.09	109.8	108.5	113.5	89.6	90.2	88.3	110.6	89.3667	0.808017	0.000186018	-0.307543
O60547	GMDS	GDP-mannose 4,6 dehydratase OS=Homo sapiens GN=GMDS PE=1 SV=1	44.3548	13	17	13	372	41.923	7.31	105.7	110.3	115.8	89.7	88.6	89.8	110.6	89.3667	0.808017	0.0019611	-0.307543
Q5BJH7	YIF1B	Protein YIF1B OS=Homo sapiens GN=YIF1B PE=1 SV=1	3.82166	1	1	1	314	34.413	9.16	115.7	108.1	108.1	86.6	91.8	89.7	110.633	89.3667	0.807773	0.00196132	-0.307977
B7Z7G4		cDNA FLJ60939, highly similar to NAD-dependent deacetylase sirtuin-3, mitochondrial (EC 3.5.1.-) OS=Homo sapiens PE=2 SV=1	2.63789	1	1	1	417	45.566	8.25	124.6	105.3	102.1	91.1	88.1	88.9	110.667	89.3667	0.80753	0.0396869	-0.308412
Q9H098	FAM107B	Protein FAM107B OS=Homo sapiens GN=FAM107B PE=1 SV=1	35.1145	4	4	4	131	15.548	8.29	106.7	109.9	115.3	88.6	86.2	93.2	110.633	89.3333	0.807472	0.00277973	-0.308516
H3BSW6	CTU2	Cytoplasmic tRNA 2-thiolation protein 2 OS=Homo sapiens GN=CTU2 PE=1 SV=1	6.82594	3	3	3	586	63.641	7.01	116.6	105.3	110.1	86	84.7	97.3	110.667	89.3333	0.807229	0.0145368	-0.30895
Q6IBN6	CBX1	CBX1 protein OS=Homo sapiens GN=CBX1 PE=2 SV=1	34.5946	4	22	3	185	21.405	4.93	110.3	117.5	104.6	90.7	89.9	87.2	110.8	89.2667	0.805656	0.00515533	-0.311764
Q9Y2X0	MED16	Mediator of RNA polymerase II transcription subunit 16 OS=Homo sapiens GN=MED16 PE=1 SV=2	3.1927	2	2	2	877	96.731	7.37	122.8	99.3	110.5	85.2	86.7	95.5	110.867	89.1333	0.803969	0.0443598	-0.314789
L7N2F9		Uncharacterized protein (Fragment) OS=Homo sapiens PE=4 SV=1	33.0579	4	8	1	121	13.06	7.96	118.9	100.4	113.4	90.5	88.6	88.2	110.9	89.1	0.803427	0.0169347	-0.315762
Q02539	HIST1H1A	Histone H1.1 OS=Homo sapiens GN=HIST1H1A PE=1 SV=3	25.1163	8	35	3	215	21.829	10.99	107.2	113.1	112.5	86.7	90.3	90.1	110.933	89.0333	0.802584	0.000580929	-0.317275
Q6P1R4	DUS1L	tRNA-dihydrouridine(16/17) synthase [NAD(P)(+)]-like OS=Homo sapiens GN=DUS1L PE=1 SV=1	1.69133	1	1	1	473	53.196	8.29	120.3	102.5	110.2	88.5	86.7	91.8	111	89	0.801802	0.0148539	-0.318682
A0A1S5UZH6	SEMA3B	Semaphorin-3B OS=Homo sapiens GN=SEMA3B PE=2 SV=1	3.32056	1	1	1	783	86.473	8.73	114.9	101.8	116.4	86.5	95.4	85	111.033	88.9667	0.801261	0.0175607	-0.319656
Q8IXB1	DNAJC10	DnaJ homolog subfamily C member 10 OS=Homo sapiens GN=DNAJC10 PE=1 SV=2	7.314	4	4	4	793	91.021	7.18	113.1	109.4	110.7	88.3	90.1	88.4	111.067	88.9333	0.80072	5.62604e-05	-0.32063
Q13424	SNTA1	Alpha-1-syntrophin OS=Homo sapiens GN=SNTA1 PE=1 SV=1	4.15842	2	2	1	505	53.862	6.8	113.4	107.9	112.1	86.5	94.2	86	111.133	88.9	0.79994	0.00207527	-0.322036
Q9H211	CDT1	DNA replication factor Cdt1 OS=Homo sapiens GN=CDT1 PE=1 SV=3	1.64835	1	1	1	546	60.353	9.77	114.6	100.2	118.6	87.7	88.5	90.4	111.133	88.8667	0.79964	0.0168896	-0.322577
Q9Y3D3	MRPS16	28S ribosomal protein S16, mitochondrial OS=Homo sapiens GN=MRPS16 PE=1 SV=1	5.83942	1	1	1	137	15.335	9.5	106	120.2	107.3	90.4	82.3	93.9	111.167	88.8667	0.7994	0.0172301	-0.32301
P15529	CD46	Membrane cofactor protein OS=Homo sapiens GN=CD46 PE=1 SV=3	14.7959	6	10	6	392	43.719	6.74	109.1	114.4	110.2	88.9	88.3	89.2	111.233	88.8	0.798322	0.000164012	-0.324958
Q9BVM2	DPCD	Protein DPCD OS=Homo sapiens GN=DPCD PE=1 SV=2	33.9901	5	6	5	203	23.225	9.03	99.8	108	126	88.5	88.8	89.1	111.267	88.8	0.798083	0.0439931	-0.32539
Q9BUT9	MCRIP2	MAPK regulated corepressor interacting protein 2 OS=Homo sapiens GN=MCRIP2 PE=1 SV=2	11.875	1	2	1	160	17.817	9.41	108.3	101.5	123.9	82	89.1	95.2	111.233	88.7667	0.798022	0.0425128	-0.325499
O60524	NEMF	Nuclear export mediator factor NEMF OS=Homo sapiens GN=NEMF PE=1 SV=4	3.43866	4	5	4	1076	122.878	6.35	107.7	100.8	125.2	89	90.1	87.2	111.233	88.7667	0.798022	0.0371824	-0.325499
A0A024R102	SMARCD1	SWI/SNF related, matrix associated, actin dependent regulator of chromatin, subfamily d, member 1, isoform CRA_e OS=Homo sapiens GN=SMARCD1 PE=4 SV=1	7.51174	4	5	3	639	70.918	9.72	111.6	110.8	111.7	87.8	88.5	89.6	111.367	88.6333	0.79587	2.82699e-06	-0.329396
A0A059RS35	CYTB	Cytochrome b OS=Homo sapiens GN=CYTB PE=3 SV=1	1.84211	1	4	1	380	42.686	8.37	117.5	120.6	96	90.9	90.4	84.6	111.367	88.6333	0.79587	0.0467068	-0.329396
F5GXJ1	NDUFS7	NADH dehydrogenase [ubiquinone] iron-sulfur protein 7, mitochondrial OS=Homo sapiens GN=NDUFS7 PE=1 SV=1	13.9831	4	7	4	236	25.367	9.89	108.7	112	113.9	87.1	87.3	91	111.533	88.4667	0.793186	0.00030959	-0.334269
Q9NPA3	MID1IP1	Mid1-interacting protein 1 OS=Homo sapiens GN=MID1IP1 PE=1 SV=1	10.3825	2	2	2	183	20.189	5.5	117.6	105.7	111.4	88	87.5	89.7	111.567	88.4	0.792351	0.00270201	-0.335788
Q9BXL6	CARD14	Caspase recruitment domain-containing protein 14 OS=Homo sapiens GN=CARD14 PE=1 SV=2	2.68924	2	2	1	1004	113.198	5.92	111.5	102.2	121.1	82.6	93.8	88.8	111.6	88.4	0.792115	0.0216522	-0.336219
P41250	GARS	Glycine--tRNA ligase OS=Homo sapiens GN=GARS PE=1 SV=3	54.5332	32	78	1	739	83.113	7.03	117.2	106	111.6	84.9	88.4	91.8	111.6	88.3667	0.791816	0.00361456	-0.336763
Q01415	GALK2	N-acetylgalactosamine kinase OS=Homo sapiens GN=GALK2 PE=1 SV=1	1.96507	1	1	1	458	50.346	6.61	110.3	104.3	120.3	88.2	93.5	83.3	111.633	88.3333	0.791281	0.013453	-0.337738
B3KSL3		cDNA FLJ36535 fis, clone TRACH2004521 OS=Homo sapiens PE=2 SV=1	10.5263	2	2	1	171	19.587	6.52	113.7	102.7	118.7	86.3	88.9	89.8	111.7	88.3333	0.790809	0.00848028	-0.338599
B3KQS9		cDNA PSEC0141 fis, clone PLACE1005913, highly similar to Deoxyribonuclease-2-alpha (EC 3.1.22.1) OS=Homo sapiens PE=2 SV=1	5.27778	2	3	2	360	39.541	8.05	121.7	109.5	104	84.8	81.4	98.6	111.733	88.2667	0.789976	0.0340566	-0.340119
B3KY32		cDNA FLJ46731 fis, clone TRACH3019621, highly similar to UDP-N-acetylglucosamine--dolichyl-phosphate N- acetylglucosaminephosphotransferase (EC 2.7.8.15) OS=Homo sapiens PE=2 SV=1	5.63725	3	3	3	408	46.088	8	124.7	102.5	108.3	88.7	87.6	88.3	111.833	88.2	0.788674	0.0237773	-0.3425
Q8N239	KLHL34	Kelch-like protein 34 OS=Homo sapiens GN=KLHL34 PE=2 SV=1	1.08696	1	1	1	644	70.568	5.6	113.8	110.3	111.6	86.7	88.2	89.3	111.9	88.0667	0.787012	4.73691e-05	-0.345542
Q5D862	FLG2	Filaggrin-2 OS=Homo sapiens GN=FLG2 PE=1 SV=1	0.460059	1	1	1	2391	247.928	8.31	104.9	113.4	117.7	82.8	94.1	87.1	112	88	0.785714	0.00864008	-0.347923
Q8N6T7	SIRT6	NAD-dependent protein deacetylase sirtuin-6 OS=Homo sapiens GN=SIRT6 PE=1 SV=2	6.47887	2	2	2	355	39.094	9.19	114.8	101.9	119.6	87.2	86	90.4	112.1	87.8667	0.783824	0.011246	-0.351398
B7Z5J8		cDNA FLJ56136, highly similar to Solute carrier family 2, facilitated glucosetransporter member 14 OS=Homo sapiens PE=2 SV=1	1.68224	1	1	1	535	58.211	7.8	119.5	106.3	110.9	84.6	87.1	91.6	112.233	87.7667	0.782002	0.00502548	-0.354756
D3DSW1	hCG_1640171	HCG1640171, isoform CRA_a OS=Homo sapiens GN=hCG_1640171 PE=4 SV=1	12.1622	2	2	2	222	25.591	8.46	114.5	111	111.3	83.7	89.6	90	112.267	87.7667	0.78177	0.000458156	-0.355185
A0A024R0G0	CLCC1	Chloride channel CLIC-like 1, isoform CRA_b OS=Homo sapiens GN=CLCC1 PE=4 SV=1	7.80399	4	4	4	551	61.983	5.55	113.6	104.8	118.5	89.8	88.5	84.8	112.3	87.7	0.780944	0.00453684	-0.356709
Q9Y448	KNSTRN	Small kinetochore-associated protein OS=Homo sapiens GN=KNSTRN PE=1 SV=2	17.4051	4	7	4	316	35.416	6.3	115.5	99.6	121.9	86.5	88.3	88.2	112.333	87.6667	0.780415	0.0207175	-0.357686
A0A024R886	TRUB2	TruB pseudouridine (Psi) synthase homolog 2 (E. coli), isoform CRA_a OS=Homo sapiens GN=TRUB2 PE=4 SV=1	6.64653	1	1	1	331	36.671	8.98	125.5	97.9	113.6	85.2	85.9	91.8	112.333	87.6333	0.780119	0.0403558	-0.358234
D3DQU2	TPP1	Tripeptidyl peptidase I, isoform CRA_a OS=Homo sapiens GN=TPP1 PE=4 SV=1	11.1888	4	7	4	572	62.222	6.65	111.5	112.3	113.3	87.8	86.1	89	112.367	87.6333	0.779887	1.52009e-05	-0.358662
A0A024R454	CPS1	Carbamoyl-phosphate synthetase 1, mitochondrial, isoform CRA_a OS=Homo sapiens GN=CPS1 PE=3 SV=1	65.2667	82	358	78	1500	164.835	6.74	112	113.2	112.1	88.8	88.3	85.6	112.433	87.5667	0.778832	1.99894e-05	-0.360616
Q9HCY8	S100A14	Protein S100-A14 OS=Homo sapiens GN=S100A14 PE=1 SV=1	10.5769	1	1	1	104	11.655	5.24	118.7	101.8	116.8	92.1	89.4	81.2	112.433	87.5667	0.778832	0.0165916	-0.360616
Q9UFD9	RIMBP3	RIMS-binding protein 3A OS=Homo sapiens GN=RIMBP3 PE=1 SV=4	1.46431	2	2	2	1639	180.605	6.89	115.9	101.2	120.2	86.1	79.9	96.7	112.433	87.5667	0.778832	0.0302305	-0.360616
Q92570	NR4A3	Nuclear receptor subfamily 4 group A member 3 OS=Homo sapiens GN=NR4A3 PE=1 SV=3	1.27796	1	1	1	626	68.186	7.81	112.9	110	114.6	89.1	91.6	81.9	112.5	87.5333	0.778074	0.00146087	-0.362021
A0A024QZE6	C16orf58	Chromosome 16 open reading frame 58, isoform CRA_a OS=Homo sapiens GN=C16orf58 PE=4 SV=1	5.34188	1	2	1	468	50.985	6.93	116.9	98.2	122.4	85.2	82	95.3	112.5	87.5	0.777778	0.0401652	-0.36257
Q5HYJ3	FAM76B	Protein FAM76B OS=Homo sapiens GN=FAM76B PE=1 SV=3	6.19469	2	2	2	339	38.683	9.25	111.4	103.4	122.8	84.9	86.9	90.6	112.533	87.4667	0.777251	0.0129568	-0.363547
P15104	GLUL	Glutamine synthetase OS=Homo sapiens GN=GLUL PE=1 SV=4	18.7668	6	8	6	373	42.037	6.89	109.2	111.7	116.8	85	88.2	89.1	112.567	87.4333	0.776725	0.000602629	-0.364524
Q59F74		CD72 antigen variant (Fragment) OS=Homo sapiens PE=2 SV=1	8.64198	1	1	1	81	8.495	5.36	124.7	102.2	111.2	87.6	84.8	89.6	112.7	87.3333	0.774919	0.0191922	-0.367883
Q6P9B9	INTS5	Integrator complex subunit 5 OS=Homo sapiens GN=INTS5 PE=1 SV=1	1.86457	2	2	2	1019	107.927	7.05	107.5	103.6	127	89.1	85.8	87.1	112.7	87.3333	0.774919	0.0254861	-0.367883
Q9UJT1	TUBD1	Tubulin delta chain OS=Homo sapiens GN=TUBD1 PE=2 SV=2	2.20751	1	1	1	453	51.001	6.83	122.7	100.2	115.3	84.8	84.8	92.2	112.733	87.2667	0.774098	0.0226681	-0.369412
O00165	HAX1	HCLS1-associated protein X-1 OS=Homo sapiens GN=HAX1 PE=1 SV=2	24.0143	5	5	5	279	31.601	4.92	113.5	109.2	115.6	86.7	88	87.1	112.767	87.2667	0.773869	0.000186669	-0.369838
E7D7X9		Pyrroline-5-carboxylate reductase OS=Homo sapiens PE=2 SV=1	52.3511	11	23	10	319	33.37	7.61	110.7	113.4	114.2	87.8	86.4	87.5	112.767	87.2333	0.773574	2.36227e-05	-0.370389
P34897	SHMT2	Serine hydroxymethyltransferase, mitochondrial OS=Homo sapiens GN=SHMT2 PE=1 SV=3	54.9603	25	98	7	504	55.958	8.53	116.9	112	109.4	87	87.1	87.6	112.767	87.2333	0.773574	0.000318612	-0.370389
A0A087WXF8	ZCCHC17	Nucleolar protein of 40 kDa OS=Homo sapiens GN=ZCCHC17 PE=1 SV=1	2.6616	1	1	1	263	29.556	9.64	109.6	103.9	125.1	89.2	92.2	80.1	112.867	87.1667	0.772298	0.0244857	-0.372771
Q9H479	FN3K	Fructosamine-3-kinase OS=Homo sapiens GN=FN3K PE=1 SV=1	27.1845	6	7	6	309	35.149	7.55	111.4	114.2	113.4	89.5	88.2	83.3	113	87	0.769912	0.000228235	-0.377235
Q01469	FABP5	Fatty acid-binding protein, epidermal OS=Homo sapiens GN=FABP5 PE=1 SV=3	30.3704	4	8	4	135	15.155	7.01	111.6	116.3	111.2	86.7	83.5	90.7	113.033	86.9667	0.76939	0.000598431	-0.378214
Q99640	PKMYT1	Membrane-associated tyrosine- and threonine-specific cdc2-inhibitory kinase OS=Homo sapiens GN=PKMYT1 PE=1 SV=1	5.01002	2	2	2	499	54.487	6.93	120.9	99.1	119.2	82.7	82.9	95.2	113.067	86.9333	0.768868	0.0324508	-0.379192
A0A024RA40	CPVL	Carboxypeptidase OS=Homo sapiens GN=CPVL PE=3 SV=1	14.916	7	10	7	476	54.129	5.62	112.1	111.6	115.6	86.6	86.3	87.8	113.1	86.9	0.768347	4.02478e-05	-0.380171
Q9UBL6	CPNE7	Copine-7 OS=Homo sapiens GN=CPNE7 PE=1 SV=1	4.58136	2	3	1	633	70.249	6.38	113.4	109.1	116.9	79.5	91.6	89.5	113.133	86.8667	0.767826	0.0038297	-0.381149
P25815	S100P	Protein S100-P OS=Homo sapiens GN=S100P PE=1 SV=2	31.5789	3	11	3	95	10.393	4.88	103.7	123.7	112.1	86.5	85.8	88.1	113.167	86.8	0.76701	0.0106872	-0.382682
F8VP89	EIF4B	Eukaryotic translation initiation factor 4B (Fragment) OS=Homo sapiens GN=EIF4B PE=1 SV=1	32	8	24	1	275	31.202	5.08	125.1	96.3	118.2	83.1	82.9	94.3	113.2	86.7667	0.76649	0.0491544	-0.383661
Q86Y38	XYLT1	Xylosyltransferase 1 OS=Homo sapiens GN=XYLT1 PE=1 SV=1	0.729927	1	2	1	959	107.501	9.22	110.8	114.7	114.1	84.9	88.9	86.5	113.2	86.7667	0.76649	9.52321e-05	-0.383661
Q6PJ69	TRIM65	Tripartite motif-containing protein 65 OS=Homo sapiens GN=TRIM65 PE=1 SV=3	2.32108	1	2	1	517	57.317	6.7	126.2	101	112.7	87	82.9	90.2	113.3	86.7	0.765225	0.0247005	-0.386044
Q2TB10	ZNF800	Zinc finger protein 800 OS=Homo sapiens GN=ZNF800 PE=1 SV=1	2.71084	2	2	2	664	75.189	9.47	95.3	121.1	123.7	87.7	84.5	87.7	113.367	86.6333	0.764187	0.042855	-0.388002
Q9C0B0	UNK	RING finger protein unkempt homolog OS=Homo sapiens GN=UNK PE=1 SV=2	1.48148	1	1	1	810	88.029	6.86	112.1	108.7	119.3	84.3	88.9	86.6	113.367	86.6	0.763893	0.00139978	-0.388558
P49589	CARS	Cysteine--tRNA ligase, cytoplasmic OS=Homo sapiens GN=CARS PE=1 SV=3	45.3209	28	53	4	748	85.419	6.76	120.7	108.9	110.7	83.8	83.3	92.7	113.433	86.6	0.763444	0.00492711	-0.389406
P08195	SLC3A2	4F2 cell-surface antigen heavy chain OS=Homo sapiens GN=SLC3A2 PE=1 SV=3	48.254	31	87	31	630	67.952	5.01	113.7	115.7	110.9	86.7	86.3	86.7	113.433	86.5667	0.76315	4.32547e-05	-0.389961
Q6ZMG9	CERS6	Ceramide synthase 6 OS=Homo sapiens GN=CERS6 PE=1 SV=1	1.82292	1	1	1	384	44.861	7.65	97.5	120.6	122.6	88.9	87.8	82.6	113.567	86.4333	0.76108	0.0306454	-0.39388
Q8IUE6	HIST2H2AB	Histone H2A type 2-B OS=Homo sapiens GN=HIST2H2AB PE=1 SV=3	40.7692	5	16	2	130	13.987	10.89	110.1	116.5	114.6	87.4	87.2	84.3	113.733	86.3	0.758792	0.000215716	-0.398223
Q9NX76	CMTM6	CKLF-like MARVEL transmembrane domain-containing protein 6 OS=Homo sapiens GN=CMTM6 PE=1 SV=1	5.46448	1	2	1	183	20.406	5.29	118.2	97.9	125.3	81.6	85.8	91.1	113.8	86.1667	0.757176	0.0331617	-0.401299
R4GN18	CD46	Membrane cofactor protein (Fragment) OS=Homo sapiens GN=CD46 PE=1 SV=1	16.6667	1	2	1	78	8.496	9.07	112.2	115.3	114	84.6	86.3	87.6	113.833	86.1667	0.756955	2.4656e-05	-0.401721
Q68D85	NCR3LG1	Natural cytotoxicity triggering receptor 3 ligand 1 OS=Homo sapiens GN=NCR3LG1 PE=1 SV=1	2.64317	1	1	1	454	50.795	5.59	122.1	108.6	111.1	86.5	84.7	86.9	113.933	86.0333	0.75512	0.00266914	-0.405222
A0A024RBH2	CKAP4	Cytoskeleton-associated protein 4, isoform CRA_c OS=Homo sapiens GN=CKAP4 PE=4 SV=1	59.8007	34	67	34	602	65.983	5.92	113.6	114.2	114.5	85	85.5	87.2	114.1	85.9	0.752848	2.48936e-06	-0.409569
Q8IY82	DRC7	Dynein regulatory complex subunit 7 OS=Homo sapiens GN=DRC7 PE=1 SV=3	1.14416	1	1	1	874	103.431	5.67	131.3	112	99.1	86.9	88.2	82.6	114.133	85.9	0.752629	0.0411692	-0.40999
O15294	OGT	UDP-N-acetylglucosamine--peptide N-acetylglucosaminyltransferase 110 kDa subunit OS=Homo sapiens GN=OGT PE=1 SV=3	15.87	14	19	14	1046	116.85	6.7	119.5	112.3	110.8	83.8	84.8	88.8	114.2	85.8	0.751313	0.000777632	-0.412513
B7ZLH8	EVPL	EVPL protein OS=Homo sapiens GN=EVPL PE=2 SV=1	1.45985	2	2	2	2055	233.678	7.25	127.8	94.5	120.4	85.4	85.2	86.7	114.233	85.7667	0.750802	0.0479864	-0.413495
Q96IF1	AJUBA	LIM domain-containing protein ajuba OS=Homo sapiens GN=AJUBA PE=1 SV=1	1.85874	1	1	1	538	56.897	7.14	108.2	109.7	124.8	86.9	94.4	75.9	114.233	85.7333	0.750511	0.0195002	-0.414056
A0A024R8J2	PTP4A1	Protein tyrosine phosphatase type IVA, member 1, isoform CRA_a OS=Homo sapiens GN=PTP4A1 PE=4 SV=1	41.0405	6	6	4	173	19.802	8.97	112.1	113.2	117.7	83	84.5	89.5	114.333	85.6667	0.749271	0.000388617	-0.41644
Q53FI7		Four and a half LIM domains 1 variant (Fragment) OS=Homo sapiens PE=2 SV=1	52.8571	12	19	12	280	31.874	8.22	108.2	118	116.9	85.7	85.8	85.4	114.367	85.6333	0.748761	0.000755345	-0.417422
B8ZZC8	METTL5	Methyltransferase-like protein 5 OS=Homo sapiens GN=METTL5 PE=1 SV=1	5.7377	1	1	1	244	27.755	8.22	113.9	105	124.3	90.3	81.9	84.6	114.4	85.6	0.748252	0.00917272	-0.418404
Q5R3I4	TTC38	Tetratricopeptide repeat protein 38 OS=Homo sapiens GN=TTC38 PE=1 SV=1	25.7996	8	11	8	469	52.753	5.99	110.5	117.3	115.5	84.1	85.4	87.2	114.433	85.5667	0.747742	0.000203237	-0.419387
Q9ULF5	SLC39A10	Zinc transporter ZIP10 OS=Homo sapiens GN=SLC39A10 PE=1 SV=2	0.962696	1	1	1	831	94.073	6.76	110.5	124.1	108.7	85.4	83.4	87.8	114.433	85.5333	0.747451	0.00453128	-0.419949
Q14542	SLC29A2	Equilibrative nucleoside transporter 2 OS=Homo sapiens GN=SLC29A2 PE=1 SV=3	2.63158	1	1	1	456	50.08	6.11	126.1	109	108.3	87.9	82.6	86.1	114.467	85.5333	0.747234	0.00863209	-0.420369
B4E2F9		cDNA FLJ57038, highly similar to Filamin-A OS=Homo sapiens PE=2 SV=1	75.3846	46	203	1	780	82.5	6.55	125.5	98.7	119.7	81.7	78.4	96	114.633	85.3667	0.744693	0.0401125	-0.425282
B5BU16	MAP2K6	Mitogen-activated protein kinase kinase 6 OS=Homo sapiens GN=MAP2K6 PE=2 SV=1	41.3174	11	25	8	334	37.44	7.06	121.6	109.6	112.7	83.2	83.4	89.5	114.633	85.3667	0.744693	0.00212874	-0.425282
B2RBC1		cDNA, FLJ95432, highly similar to Homo sapiens Alport syndrome, mental retardation, midfacehypoplasia and elliptocytosis chromosomal region, gene 1 (AMMECR1),mRNA OS=Homo sapiens PE=2 SV=1	4.5045	1	1	1	333	35.544	8.75	127.5	98.4	118.6	81.6	81.8	92.1	114.833	85.1667	0.741655	0.0330101	-0.431181
A0A024R4A2	ALPI	Alkaline phosphatase OS=Homo sapiens GN=ALPI PE=3 SV=1	59.4697	22	76	17	528	56.776	5.86	116	115.9	113.1	84.5	84.6	85.9	115	85	0.73913	8.99804e-06	-0.436099
Q6I9T1	MADH5	Mothers against decapentaplegic homolog OS=Homo sapiens GN=MADH5 PE=2 SV=1	5.5914	2	3	1	465	52.195	7.71	120.7	100.6	123.8	81.4	78.2	95.3	115.033	84.9667	0.738626	0.0285004	-0.437083
A8K669		cDNA FLJ78452, highly similar to Homo sapiens legumain (LGMN), transcript variant 2, mRNA OS=Homo sapiens PE=2 SV=1	3.9261	1	1	1	433	49.369	6.55	104.1	118.3	123.2	79	87.1	88.4	115.2	84.8333	0.7364	0.00919467	-0.441438
A3R0T8	HIST1H1E	Histone 1, H1e OS=Homo sapiens GN=HIST1H1E PE=2 SV=1	51.1416	16	95	4	219	21.852	11.03	118.3	120.1	107.2	83.1	87	84.4	115.2	84.8333	0.7364	0.00192989	-0.441438
Q9Y6M7	SLC4A7	Sodium bicarbonate cotransporter 3 OS=Homo sapiens GN=SLC4A7 PE=1 SV=2	6.01318	4	4	2	1214	135.957	6.71	127.4	101	117.2	81.3	87.6	85.5	115.2	84.8	0.736111	0.0183805	-0.442005
A8K6U0		cDNA FLJ77572, highly similar to Homo sapiens intracellular membrane-associated calcium-independent phospholipase A2 gamma (IPLA2(GAMMA)), mRNA OS=Homo sapiens PE=2 SV=1	1.91816	1	1	1	782	88.496	9.23	117	105	123.8	87.6	85.5	81.1	115.267	84.7333	0.735107	0.00631313	-0.443974
B4E1C1		cDNA FLJ55943, highly similar to Death domain-associated protein 6 OS=Homo sapiens PE=2 SV=1	0.930851	1	1	1	752	82.826	4.89	103.8	113.7	128.4	88.3	83.4	82.5	115.3	84.7333	0.734894	0.0142903	-0.444391
P17535	JUND	Transcription factor jun-D OS=Homo sapiens GN=JUND PE=1 SV=3	6.34006	1	1	1	347	35.152	7.37	105.3	119.1	121.6	78.9	82.8	92.4	115.333	84.7	0.734393	0.00904132	-0.445376
A8K0R1		cDNA FLJ78532, highly similar to Homo sapiens DnaJ (Hsp40) homolog, subfamily B, member 2 (DNAJB2), mRNA OS=Homo sapiens PE=2 SV=1	8.02469	2	3	1	324	35.586	6.15	118.6	96.5	131.3	86.3	84.9	82.4	115.467	84.5333	0.732102	0.0390304	-0.449884
O75030	MITF	Microphthalmia-associated transcription factor OS=Homo sapiens GN=MITF PE=1 SV=2	3.42205	2	3	1	526	58.758	6.33	98.7	128.9	119.6	82.6	85.4	84.7	115.733	84.2333	0.727823	0.0246281	-0.458341
A0A024R3Z5	LANCL1	LanC lantibiotic synthetase component C-like 1 (Bacterial), isoform CRA_b OS=Homo sapiens GN=LANCL1 PE=4 SV=1	27.4939	9	14	9	411	46.455	7.87	122.5	104.5	120.4	86.6	85.9	80.1	115.8	84.2	0.727116	0.00639205	-0.459743
A0A1W6IYJ0		N90-VRC38.03 heavy chain variable region (Fragment) OS=Homo sapiens PE=2 SV=1	12.0968	1	1	1	124	13.572	7.28	114.9	117.6	115.4	83	86.6	82.6	115.967	84.0667	0.724921	3.03395e-05	-0.464104
Q8N3S0	DKFZp451C205	GrpE protein homolog (Fragment) OS=Homo sapiens GN=DKFZp451C205 PE=2 SV=1	8.18966	2	3	2	232	26.099	7.72	114.3	118.7	114.9	82.4	86.5	83.2	115.967	84.0333	0.724634	6.80134e-05	-0.464677
O00194	RAB27B	Ras-related protein Rab-27B OS=Homo sapiens GN=RAB27B PE=1 SV=4	5.04587	1	1	1	218	24.592	5.52	96.8	129.6	121.8	83.4	82.8	85.6	116.067	83.9333	0.723148	0.03179	-0.467638
P07305	H1F0	Histone H1.0 OS=Homo sapiens GN=H1F0 PE=1 SV=3	20.1031	5	12	5	194	20.85	10.84	121.8	115.6	111.1	81.5	83.2	86.7	116.167	83.8	0.721377	0.000726408	-0.471174
P0DN79	CBSL	Cystathionine beta-synthase-like protein OS=Homo sapiens GN=CBSL PE=1 SV=1	7.07804	2	2	2	551	60.548	6.65	116.2	110.7	121.7	78.7	82.8	89.9	116.2	83.8	0.72117	0.00207147	-0.471588
A0A024RDL9	PSPH	Phosphoserine phosphatase, isoform CRA_b OS=Homo sapiens GN=PSPH PE=4 SV=1	47.619	8	16	8	252	28.065	7.37	113.2	115.8	119.7	83.3	85.1	82.9	116.233	83.7667	0.720677	8.53248e-05	-0.472576
Q9BV79	MECR	Enoyl-[acyl-carrier-protein] reductase, mitochondrial OS=Homo sapiens GN=MECR PE=1 SV=2	1.87668	1	1	1	373	40.436	8.76	118.3	99.8	130.6	81.7	78.4	91.1	116.233	83.7333	0.72039	0.0287942	-0.47315
E7EQL5	DYNC1I2	Cytoplasmic dynein 1 intermediate chain 2 (Fragment) OS=Homo sapiens GN=DYNC1I2 PE=1 SV=1	37.377	9	16	1	305	34.892	5.03	113.2	98.9	136.9	86	77.8	87.2	116.333	83.6667	0.719198	0.0464645	-0.47554
A0A087WZE9	HMGN3	High mobility group nucleosome-binding domain-containing protein 3 OS=Homo sapiens GN=HMGN3 PE=1 SV=1	6.92308	1	2	1	130	13.948	9.91	109.8	109	130.8	84.3	83.1	83	116.533	83.4667	0.716247	0.00984279	-0.481471
Q12986	NFX1	Transcriptional repressor NF-X1 OS=Homo sapiens GN=NFX1 PE=1 SV=2	1.07143	1	1	1	1120	124.312	8.24	122.2	109	118.8	82.4	84.9	82.7	116.667	83.3333	0.714286	0.00117115	-0.485427
A0A024RDB4	HNRPD	Heterogeneous nuclear ribonucleoprotein D (AU-rich element RNA binding protein 1, 37kDa), isoform CRA_c OS=Homo sapiens GN=HNRPD PE=4 SV=1	36.6071	16	70	1	336	36.249	8.1	126.8	114.9	108.4	86.4	84.2	79.3	116.7	83.3	0.713796	0.00445882	-0.486416
P05187	ALPP	Alkaline phosphatase, placental type OS=Homo sapiens GN=ALPP PE=1 SV=2	66.1682	26	91	21	535	57.917	6.29	118.5	117.7	115.3	82	82.7	83.9	117.167	82.8667	0.707255	6.53622e-06	-0.499698
Q8NEF9	SRFBP1	Serum response factor-binding protein 1 OS=Homo sapiens GN=SRFBP1 PE=1 SV=1	7.69231	3	5	3	429	48.604	9.58	120.8	99.8	131.1	81.7	81.7	85	117.233	82.8	0.706284	0.0206113	-0.50168
B4DHQ3		Phosphoserine aminotransferase OS=Homo sapiens PE=2 SV=1	50.1205	19	66	19	415	45.326	9.03	112.2	121.4	118.4	82.3	82.5	83.2	117.333	82.6667	0.704545	0.000219154	-0.505235
Q8IVE3	PLEKHH2	Pleckstrin homology domain-containing family H member 2 OS=Homo sapiens GN=PLEKHH2 PE=1 SV=2	0.736772	1	2	1	1493	168.124	7.56	107	115.3	129.8	77.7	82.4	87.8	117.367	82.6333	0.704061	0.00880517	-0.506227
P00966	ASS1	Argininosuccinate synthase OS=Homo sapiens GN=ASS1 PE=1 SV=2	72.3301	27	237	27	412	46.501	8.02	116.3	124.3	112.1	82.7	82	82.6	117.567	82.4333	0.701162	0.000607673	-0.512179
Q9UDX3	SEC14L4	SEC14-like protein 4 OS=Homo sapiens GN=SEC14L4 PE=1 SV=1	4.4335	1	1	1	406	46.614	6.57	127.9	104.2	121.2	71	91.3	84.4	117.767	82.2333	0.698273	0.0183331	-0.518136
A0A140VJW6		Testicular tissue protein Li 193 OS=Homo sapiens PE=2 SV=1	0.841043	1	1	1	1189	132.804	6.46	100.6	110.4	142.6	85.9	80.5	80.1	117.867	82.1667	0.697115	0.0496148	-0.520531
Q6UUV7	CRTC3	CREB-regulated transcription coactivator 3 OS=Homo sapiens GN=CRTC3 PE=1 SV=2	4.68498	2	2	2	619	66.918	6.84	111.9	109.8	131.9	78.5	81.8	86.1	117.867	82.1333	0.696833	0.00838243	-0.521116
B3KQT6		cDNA PSEC0169 fis, clone PLACE1011360, highly similar to Tetraspanin-13 OS=Homo sapiens PE=2 SV=1	3.92157	1	1	1	204	22.072	7.93	112.4	106.7	135	80.9	83.3	81.7	118.033	81.9667	0.694437	0.0141469	-0.526085
Q8IY18	SMC5	Structural maintenance of chromosomes protein 5 OS=Homo sapiens GN=SMC5 PE=1 SV=2	0.908265	1	1	1	1101	128.726	8.38	110	104	141.1	84.3	80.3	80.4	118.367	81.6667	0.689946	0.0338202	-0.535444
P14384	CPM	Carboxypeptidase M OS=Homo sapiens GN=CPM PE=1 SV=2	8.12641	3	3	3	443	50.481	7.36	120.8	116.5	117.7	81.6	80.6	82.7	118.333	81.6333	0.689859	1.32158e-05	-0.535626
D3YTI2	ACP1	Low molecular weight phosphotyrosine protein phosphatase OS=Homo sapiens GN=ACP1 PE=1 SV=1	65.8824	4	8	2	85	9.445	8.35	126	104	125.3	76.1	79	89.6	118.433	81.5667	0.688714	0.011337	-0.538024
A0A1U9X819		MRPS18B OS=Homo sapiens PE=4 SV=1	18.9922	4	5	4	258	29.351	9.38	116.3	109.3	129.7	81.9	83.8	79	118.433	81.5667	0.688714	0.00388468	-0.538024
R4GMX8	RANBP10	Ran-binding protein 10 OS=Homo sapiens GN=RANBP10 PE=1 SV=1	3.69231	2	2	2	650	70.441	6.87	117.2	114.2	124.3	79.4	78.9	86.1	118.567	81.4667	0.687096	0.000609658	-0.541417
J3QTA2	BAG1	BAG family molecular chaperone regulator 1 OS=Homo sapiens GN=BAG1 PE=1 SV=1	20.8696	6	7	6	345	38.737	7.81	134.1	103.6	118.4	79.2	80.3	84.4	118.7	81.3	0.68492	0.0139157	-0.545993
A0A0S2Z491	NPM1	Nucleophosmin isoform 2 (Fragment) OS=Homo sapiens GN=NPM1 PE=2 SV=1	57.8231	16	157	2	294	32.555	4.78	125.7	133.5	97.4	84.2	82.9	76.3	118.867	81.1333	0.682557	0.0283535	-0.550978
Q8N5V2	NGEF	Ephexin-1 OS=Homo sapiens GN=NGEF PE=1 SV=2	6.05634	3	3	3	710	82.445	5.57	122.3	101.8	133.1	78.3	82.5	82	119.067	80.9333	0.679731	0.0147104	-0.556964
Q15059	BRD3	Bromodomain-containing protein 3 OS=Homo sapiens GN=BRD3 PE=1 SV=1	13.9118	8	10	5	726	79.492	9.36	118.9	115.9	122.9	80.4	82.2	79.7	119.233	80.7667	0.677383	5.84178e-05	-0.561956
B4DPV7		cDNA FLJ54534, highly similar to Homo sapiens cysteinyl-tRNA synthetase (CARS), transcript variant 3, mRNA OS=Homo sapiens PE=2 SV=1	37.5773	25	46	1	809	91.96	7.08	125.8	119	113.1	77.3	77.3	87.5	119.3	80.7	0.676446	0.00151833	-0.563953
Q16822	PCK2	Phosphoenolpyruvate carboxykinase [GTP], mitochondrial OS=Homo sapiens GN=PCK2 PE=1 SV=3	40	18	29	18	640	70.685	7.62	127.7	114.7	117.9	76.5	78.1	85	120.1	79.8667	0.665001	0.00102295	-0.588571
O00458	IFRD1	Interferon-related developmental regulator 1 OS=Homo sapiens GN=IFRD1 PE=1 SV=4	20.3991	8	12	8	451	50.236	7.18	122.5	118.3	120	77.4	79.2	82.6	120.267	79.7333	0.662971	3.18105e-05	-0.592982
Q59GZ3		Eukaryotic translation initiation factor 2 beta variant (Fragment) OS=Homo sapiens PE=2 SV=1	40.4494	3	4	1	89	10.175	4.5	132.9	94	135.5	74.6	79.6	83.5	120.8	79.2333	0.655905	0.0383411	-0.608441
O43175	PHGDH	D-3-phosphoglycerate dehydrogenase OS=Homo sapiens GN=PHGDH PE=1 SV=4	54.5966	26	69	26	533	56.614	6.71	117.6	123.8	122.2	78.1	78.7	79.6	121.2	78.8	0.650165	2.43131e-05	-0.621122
Q14451	GRB7	Growth factor receptor-bound protein 7 OS=Homo sapiens GN=GRB7 PE=1 SV=2	2.81955	1	1	1	532	59.643	8.5	120.3	105.3	139.4	76.3	78.5	80.3	121.667	78.3667	0.64411	0.0120782	-0.634622
P32929	CTH	Cystathionine gamma-lyase OS=Homo sapiens GN=CTH PE=1 SV=3	45.9259	12	22	12	405	44.479	6.7	119.4	121	124.6	76.8	75.8	82.4	121.667	78.3333	0.643836	7.20322e-05	-0.635236
F8VX04	SLC38A1	Sodium-coupled neutral amino acid transporter 1 OS=Homo sapiens GN=SLC38A1 PE=1 SV=1	4.97018	3	3	3	503	56.158	7.69	116.2	125.5	124.6	78	76.4	79.3	122.1	77.9	0.638002	0.000136633	-0.648368
Q4L233	FREP1	Brain-specific protein p25 alpha, isoform CRA_b OS=Homo sapiens GN=FREP1 PE=2 SV=1	7.30594	1	2	1	219	23.679	9.44	134.9	105.5	126	72.3	78.4	82.9	122.133	77.8667	0.637555	0.0086754	-0.649379
O60502	MGEA5	Protein O-GlcNAcase OS=Homo sapiens GN=MGEA5 PE=1 SV=2	17.1397	13	18	13	916	102.849	4.91	119.5	123	124.2	75.8	76.8	80.7	122.233	77.7667	0.636215	2.69735e-05	-0.652414
A0A140VKF9		Testis tissue sperm-binding protein Li 76m OS=Homo sapiens PE=2 SV=1	12.2112	2	2	2	303	32.673	8.65	122	112.7	132	75.3	79	79	122.233	77.7667	0.636215	0.001464	-0.652414
Q14103	HNRNPD	Heterogeneous nuclear ribonucleoprotein D0 OS=Homo sapiens GN=HNRNPD PE=1 SV=1	40	17	72	2	355	38.41	7.81	141.6	116.2	109.2	79.7	77.7	75.5	122.333	77.6333	0.634605	0.010763	-0.656069
B4DTU7		10-formyltetrahydrofolate dehydrogenase OS=Homo sapiens PE=2 SV=1	2.0585	2	2	2	923	101.651	6.52	135.1	110.8	122.7	75	81.6	74.9	122.867	77.1667	0.628052	0.0034182	-0.671044
Q9P0L0	VAPA	Vesicle-associated membrane protein-associated protein A OS=Homo sapiens GN=VAPA PE=1 SV=3	52.2088	11	23	10	249	27.875	8.62	116.3	131.4	121.8	77.9	77.5	75.1	123.167	76.8333	0.623816	0.000501024	-0.680808
P04259	KRT6B	Keratin, type II cytoskeletal 6B OS=Homo sapiens GN=KRT6B PE=1 SV=5	15.4255	12	67	1	564	60.03	8	102.4	116.5	152.3	79.1	74.7	74.9	123.733	76.2333	0.61611	0.0334259	-0.69874
Q9NY46	SCN3A	Sodium channel protein type 3 subunit alpha OS=Homo sapiens GN=SCN3A PE=1 SV=2	0.35	1	2	1	2000	226.147	5.8	135.6	130.6	108.1	72.7	73.4	79.5	124.767	75.2	0.602725	0.00474628	-0.730428
P08243	ASNS	Asparagine synthetase [glutamine-hydrolyzing] OS=Homo sapiens GN=ASNS PE=1 SV=4	50.0891	23	46	23	561	64.329	6.86	125.1	132.7	128.3	70.7	71.8	71.3	128.7	71.2667	0.553743	1.34014e-05	-0.852713
E9PIB1	HLA-DQB1	HLA class II histocompatibility antigen, DQ beta 1 chain OS=Homo sapiens GN=HLA-DQB1 PE=1 SV=1	6.61765	1	2	1	136	15.761	8.85	123.1	114	149.9	68.5	72.1	72.3	129	70.9667	0.550129	0.0058823	-0.862158
B1APH4	ZNF487	Putative zinc finger protein 487 OS=Homo sapiens GN=ZNF487 PE=5 SV=3	2.23214	1	1	1	448	51.591	7.85	109.6	111	166.7	69.1	86.3	57.4	129.1	70.9333	0.549445	0.0476016	-0.863953
B2R829		cDNA, FLJ93711, highly similar to Homo sapiens myeloid cell nuclear differentiation antigen (MNDA), mRNA OS=Homo sapiens PE=2 SV=1	3.4398	1	2	1	407	45.821	9.76	67.3	79	73.1	93.9	87	199.7	73.1333	126.867	1.73473	0.216263	0.794712
Q96BD8	SKA1	Spindle and kinetochore-associated protein 1 OS=Homo sapiens GN=SKA1 PE=1 SV=1	5.4902	1	1	1	255	29.465	7.12	81.1	73.4	84.8	107.3	103.5	150	79.7667	120.267	1.50773	0.0569564	0.592379
L0R5C4	POTEM	Alternative protein POTEM OS=Homo sapiens GN=POTEM PE=3 SV=1	19.5067	6	92	1	446	50.305	5.52	64.5	62.3	115.2	122.5	126.4	109.2	80.6667	119.367	1.47975	0.0985828	0.565355
Q14222	EEF1A	EEF1A protein (Fragment) OS=Homo sapiens GN=EEF1A PE=2 SV=1	35.6828	6	53	1	227	24.181	9.58	75.1	66.1	104.1	97.5	103.8	153.3	81.7667	118.2	1.44558	0.158408	0.531645
I6QTG3	GPC3	Glypican 3 isoform 2 OS=Homo sapiens GN=GPC3 PE=2 SV=1	1.37931	1	1	1	580	65.52	6.37	75.7	78	94.5	137.4	135.1	79.2	82.7333	117.233	1.417	0.158455	0.502842
B2RBJ8	QRSL1	Glutamyl-tRNA(Gln) amidotransferase subunit A, mitochondrial OS=Homo sapiens GN=QRSL1 PE=2 SV=1	3.97727	1	1	1	528	57.396	5.81	79.5	81.7	92.4	91.7	96	158.7	84.5333	115.467	1.36593	0.232707	0.449884
A4D1T9	PRSS37	Probable inactive serine protease 37 OS=Homo sapiens GN=PRSS37 PE=2 SV=1	7.23404	1	1	1	235	26.428	8.87	68.8	52	133.2	124	128.4	93.7	84.6667	115.367	1.3626	0.319701	0.44636
Q9BY41	HDAC8	Histone deacetylase 8 OS=Homo sapiens GN=HDAC8 PE=1 SV=2	4.24403	1	2	1	377	41.731	5.63	88.7	78.3	87	86.9	89.4	169.7	84.6667	115.333	1.3622	0.32545	0.445944
A8KA77		cDNA FLJ78669, highly similar to Homo sapiens tetratricopeptide repeat domain 21B (TTC21B), mRNA OS=Homo sapiens PE=2 SV=1	1.44377	1	1	1	1316	150.741	7.03	97	70	87.9	74.3	83.2	187.6	84.9667	115.033	1.35386	0.464597	0.437083
Q9H7B4	SMYD3	Histone-lysine N-methyltransferase SMYD3 OS=Homo sapiens GN=SMYD3 PE=1 SV=4	7.94393	2	3	2	428	49.065	7.25	82.2	81.2	92.6	98.3	108.7	137.1	85.3333	114.7	1.34414	0.0730733	0.426684
Q9NUP7	TRMT13	tRNA:m(4)X modification enzyme TRM13 homolog OS=Homo sapiens GN=TRMT13 PE=1 SV=2	3.7422	1	1	1	481	54.213	8.09	88.4	75.2	97.7	101.5	110.3	126.9	87.1	112.9	1.29621	0.059711	0.374301
E7EQ64	PRSS1	Trypsin-1 OS=Homo sapiens GN=PRSS1 PE=1 SV=1	11.4943	2	7	2	261	28.105	7.25	79.6	74.7	107.8	118.1	105.7	114.2	87.3667	112.667	1.28958	0.0818827	0.366906
B2R6X5		cDNA, FLJ93166, highly similar to Homo sapiens heat shock 70kDa protein 6 (HSP70B') (HSPA6), mRNA OS=Homo sapiens PE=2 SV=1	19.5956	12	111	1	643	70.914	6.24	70.7	91.7	99.8	105	122.7	110.2	87.4	112.633	1.28871	0.0675566	0.365929
O75317	USP12	Ubiquitin carboxyl-terminal hydrolase 12 OS=Homo sapiens GN=USP12 PE=1 SV=2	4.86486	1	1	1	370	42.83	6.6	103.4	69.8	89.3	96.7	100	140.9	87.5	112.533	1.2861	0.219968	0.362997
O95210	STBD1	Starch-binding domain-containing protein 1 OS=Homo sapiens GN=STBD1 PE=1 SV=1	8.10056	2	2	2	358	38.983	5.73	90.6	79.2	93.5	100.4	105.5	130.7	87.7667	112.2	1.27839	0.0772814	0.354328
O00308	WWP2	NEDD4-like E3 ubiquitin-protein ligase WWP2 OS=Homo sapiens GN=WWP2 PE=1 SV=2	2.52874	2	2	1	870	98.85	7.12	96.4	82.9	84.4	91.5	104.6	140.1	87.9	112.067	1.27493	0.185522	0.350422
Q562W2	ACT	Actin-like protein (Fragment) OS=Homo sapiens GN=ACT PE=4 SV=1	28.1553	2	56	1	103	11.626	6.11	97.5	77.6	89.3	89.8	74.9	170.9	88.1333	111.867	1.26929	0.478356	0.344021
B2R5W6		cDNA, FLJ92661, highly similar to Homo sapiens microtubule-associated protein, RP/EB family, member 3 (MAPRE3), mRNA OS=Homo sapiens PE=2 SV=1	7.47331	3	4	1	281	31.963	5.43	97.3	81.1	87.7	102.5	103.4	128	88.7	111.3	1.25479	0.0778864	0.327448
Q8NI62	OK/KNS-cl.6	Ribosomal protein S2 OS=Homo sapiens GN=OK/KNS-cl.6 PE=2 SV=1	68.3544	5	26	1	79	8.752	8	60.4	81.7	124.1	109.8	113.1	110.9	88.7333	111.267	1.25394	0.295666	0.326473
A8K0N4		cDNA FLJ78169, highly similar to Homo sapiens transmembrane 4 superfamily member 11 (TM4SF11), mRNA OS=Homo sapiens PE=2 SV=1	12.6374	1	1	1	182	19.989	9.36	77.3	79.4	109.7	109.1	107.4	117.2	88.8	111.233	1.25263	0.10858	0.324958
A4D1M6	LOC392793	HCG19809 OS=Homo sapiens GN=LOC392793 PE=3 SV=1	28.8889	6	19	1	225	24.875	4.82	87.4	91.7	87.5	99.3	104.1	130	88.8667	111.133	1.25056	0.0820328	0.322577
F5H265	UBC	Polyubiquitin-C (Fragment) OS=Homo sapiens GN=UBC PE=1 SV=1	67.1141	7	117	1	149	16.831	6.58	74	95.7	97	116.8	113.4	103.1	88.9	111.1	1.24972	0.0597116	0.321603
Q969W9	PMEPA1	Protein TMEPAI OS=Homo sapiens GN=PMEPA1 PE=1 SV=1	4.18118	1	1	1	287	31.589	6.89	108	77.3	81.4	105.1	102.6	125.6	88.9	111.1	1.24972	0.139718	0.321603
B2R5J1		cDNA, FLJ92494, highly similar to Homo sapiens GABA(A) receptor-associated protein (GABARAP), mRNA OS=Homo sapiens PE=2 SV=1	11.9658	2	3	1	117	13.909	8.79	84.3	74.8	107.7	122.3	109.6	101.4	88.9333	111.1	1.24925	0.12647	0.321063
Q9BV68	RNF126	E3 ubiquitin-protein ligase RNF126 OS=Homo sapiens GN=RNF126 PE=1 SV=1	4.29448	1	1	1	326	35.562	5.72	82	82.3	102.6	109.4	121.3	102.3	88.9667	111	1.24766	0.0662188	0.319223
Q92685	ALG3	Dol-P-Man:Man(5)GlcNAc(2)-PP-Dol alpha-1,3-mannosyltransferase OS=Homo sapiens GN=ALG3 PE=1 SV=1	2.28311	1	2	1	438	50.094	9.44	78.8	84.4	104.5	112.2	111.9	108.1	89.2333	110.733	1.24094	0.0531566	0.311435
P29034	S100A2	Protein S100-A2 OS=Homo sapiens GN=S100A2 PE=1 SV=3	9.18367	1	1	1	98	11.109	4.78	86	85.2	96.7	96.7	100.2	135.2	89.3	110.7	1.23964	0.170869	0.309923
Q7Z4G1	COMMD6	COMM domain-containing protein 6 OS=Homo sapiens GN=COMMD6 PE=1 SV=1	14.1176	1	1	1	85	9.632	6	89.3	88.6	90.4	97.1	102.3	132.3	89.4333	110.567	1.2363	0.126643	0.306032
A0A024QYX0	EBP	Emopamil binding protein OS=Homo sapiens GN=EBP PE=2 SV=1	16.5217	3	16	3	230	26.336	7.9	70.9	96.5	101	121.5	123.8	86.2	89.4667	110.5	1.2351	0.242736	0.304624
Q14D04	VEPH1	Ventricular zone-expressed PH domain-containing protein homolog 1 OS=Homo sapiens GN=VEPH1 PE=2 SV=1	1.80072	1	1	1	833	94.686	6.71	87	74	108.3	80.4	94.2	156.1	89.7667	110.233	1.228	0.46445	0.296309
A0A024R9R5	ZFP106	Zinc finger protein 106 homolog (Mouse), isoform CRA_a OS=Homo sapiens GN=ZFP106 PE=4 SV=1	0.475185	1	1	1	1894	210.099	7.2	88.1	84.9	97.1	95.5	101.1	133.4	90.0333	110	1.22177	0.181602	0.288972
Q9BRL6	SRSF8	Serine/arginine-rich splicing factor 8 OS=Homo sapiens GN=SRSF8 PE=1 SV=1	11.3475	3	5	1	282	32.268	11.72	87	83.3	100.1	104.9	101.6	123.1	90.1333	109.867	1.21893	0.0787295	0.285621
Q96ES7	SGF29	SAGA-associated factor 29 OS=Homo sapiens GN=SGF29 PE=1 SV=1	10.9215	3	3	3	293	33.217	8.1	94.5	87.5	88.7	100.3	103	126	90.2333	109.767	1.21648	0.0815302	0.282708
D6RB85	CANX	Calnexin (Fragment) OS=Homo sapiens GN=CANX PE=1 SV=1	49.3056	10	30	1	144	15.998	4.74	74.8	96.5	99.5	117.5	108.2	103.6	90.2667	109.767	1.21603	0.0907775	0.282175
P47224	RABIF	Guanine nucleotide exchange factor MSS4 OS=Homo sapiens GN=RABIF PE=1 SV=2	38.2114	3	3	3	123	13.83	5.52	90	91.1	90	102.9	102.4	123.7	90.3667	109.667	1.21357	0.051572	0.279262
Q13951	CBFB	Core-binding factor subunit beta OS=Homo sapiens GN=CBFB PE=1 SV=2	42.8571	7	14	2	182	21.495	6.6	87.9	89.3	94	97.8	100.7	130.2	90.4	109.567	1.21202	0.142377	0.277414
Q6P1R3	MSANTD2	Myb/SANT-like DNA-binding domain-containing protein 2 OS=Homo sapiens GN=MSANTD2 PE=1 SV=1	2.50447	1	1	1	559	61.281	6.19	93	79.8	98.5	103.1	105.1	120.5	90.4333	109.567	1.21157	0.070471	0.276882
Q9HBZ2	ARNT2	Aryl hydrocarbon receptor nuclear translocator 2 OS=Homo sapiens GN=ARNT2 PE=1 SV=2	0.97629	1	1	1	717	78.641	6.71	95.1	90.2	86	99.5	103.9	125.2	90.4333	109.533	1.21121	0.0843482	0.276443
Q15652	JMJD1C	Probable JmjC domain-containing histone demethylation protein 2C OS=Homo sapiens GN=JMJD1C PE=1 SV=2	0.275591	1	1	1	2540	284.349	7.87	88.4	83	100.3	102.3	106.9	119	90.5667	109.4	1.20795	0.0576212	0.272561
Q9Y4G6	TLN2	Talin-2 OS=Homo sapiens GN=TLN2 PE=1 SV=4	4.20928	10	15	1	2542	271.443	5.57	86	88.2	97.9	114.7	117.3	96	90.7	109.333	1.20544	0.071294	0.269559
P60903	S100A10	Protein S100-A10 OS=Homo sapiens GN=S100A10 PE=1 SV=2	45.3608	5	41	5	97	11.196	7.37	91.6	101.6	78.9	108.9	105.3	113.7	90.7	109.3	1.20507	0.0566599	0.269119
A0A024R7C0	KEAP1	Kelch-like ECH-associated protein 1, isoform CRA_a OS=Homo sapiens GN=KEAP1 PE=4 SV=1	2.40385	1	1	1	624	69.621	6.44	90.3	82.3	99.7	100	106.7	121.1	90.7667	109.267	1.20382	0.0818596	0.267619
Q15670		Alpha-tubulin isotype H2-alpha (Fragment) OS=Homo sapiens PE=4 SV=1	70.4082	5	158	1	98	10.892	4.26	85.7	88.4	98.4	88.7	117.6	121.1	90.8333	109.133	1.20147	0.170578	0.264798
Q9BZK3	NACAP1	Putative nascent polypeptide-associated complex subunit alpha-like protein OS=Homo sapiens GN=NACAP1 PE=5 SV=1	12.6761	2	4	1	213	23.292	4.59	79.5	75.7	117.6	96.6	104.3	126.2	90.9333	109.033	1.19905	0.322494	0.261888
B3KUH1		cDNA FLJ39884 fis, clone SPLEN2016304 OS=Homo sapiens PE=2 SV=1	17.1233	2	2	2	146	16.612	9.09	94.4	90.2	88.3	85.6	90.3	151.3	90.9667	109.067	1.19897	0.442075	0.2618
Q8IXQ6	PARP9	Poly [ADP-ribose] polymerase 9 OS=Homo sapiens GN=PARP9 PE=1 SV=2	1.40515	1	1	1	854	96.281	7.91	90.2	90.5	92.2	109.4	113.1	104.5	90.9667	109	1.19824	0.00216396	0.260918
Q6JQN1	ACAD10	Acyl-CoA dehydrogenase family member 10 OS=Homo sapiens GN=ACAD10 PE=1 SV=1	1.51086	1	1	1	1059	118.758	8.06	94.1	81.2	97.8	95.7	94.8	136.5	91.0333	109	1.19736	0.287135	0.259861
Q9UKT8	FBXW2	F-box/WD repeat-containing protein 2 OS=Homo sapiens GN=FBXW2 PE=1 SV=2	3.0837	1	1	1	454	51.479	6.58	100.3	83.3	89.5	103.3	110.6	113.1	91.0333	109	1.19736	0.0357748	0.259861
P62879	GNB2	Guanine nucleotide-binding protein G(I)/G(S)/G(T) subunit beta-2 OS=Homo sapiens GN=GNB2 PE=1 SV=3	60.2941	15	63	6	340	37.307	6	90	90.3	92.7	107.2	112.5	107.1	91	108.933	1.19707	0.000819771	0.259507
A8K8M5		Protein-serine/threonine kinase OS=Homo sapiens PE=2 SV=1	2.42215	1	1	1	578	66.513	7.71	94	85.6	93.5	101.9	99.2	125.7	91.0333	108.933	1.19663	0.113106	0.258979
Q32Q12	NME1-NME2	Nucleoside diphosphate kinase OS=Homo sapiens GN=NME1-NME2 PE=1 SV=1	74.3151	17	126	2	292	32.621	8.48	86	96.9	90.2	107.2	106.5	113.1	91.0333	108.933	1.19663	0.00925344	0.258979
Q8IU60	DCP2	m7GpppN-mRNA hydrolase OS=Homo sapiens GN=DCP2 PE=1 SV=2	2.14286	1	1	1	420	48.426	8	93	87.1	93.1	105.8	100.5	120.6	91.0667	108.967	1.19656	0.0475186	0.258892
E5RIM7	ATOX1	Copper transport protein ATOX1 OS=Homo sapiens GN=ATOX1 PE=1 SV=1	35.6164	3	5	3	73	7.869	7.24	79.2	98.6	95.4	111.7	111.2	103.9	91.0667	108.933	1.19619	0.0517213	0.25845
Q96MF7	NSMCE2	E3 SUMO-protein ligase NSE2 OS=Homo sapiens GN=NSMCE2 PE=1 SV=2	13.7652	2	3	2	247	27.915	7.74	89.1	91.2	92.9	111.5	109.9	105.3	91.0667	108.9	1.19583	0.00117196	0.258009
A0A087WY85	UBE2D3	Ubiquitin-conjugating enzyme E2 D3 OS=Homo sapiens GN=UBE2D3 PE=1 SV=1	40.5405	4	13	1	148	16.807	8.44	86.5	93.7	93.1	117	108	101.8	91.1	108.933	1.19576	0.0231333	0.257923
E9PJ55	TCP11L1	T-complex protein 11-like protein 1 OS=Homo sapiens GN=TCP11L1 PE=1 SV=1	6.21849	3	4	3	595	67.196	6.44	89.4	90.1	93.8	113	108.3	105.4	91.1	108.9	1.19539	0.00238663	0.257481
A0A024RAF0	BIN1	Bridging integrator 1, isoform CRA_c OS=Homo sapiens GN=BIN1 PE=4 SV=1	42.278	17	29	17	518	56.464	5.12	88.6	92.1	92.6	111	109.8	105.8	91.1	108.867	1.19502	0.000910515	0.257039
E5KNL5		Mitochondrial endonuclease G OS=Homo sapiens PE=4 SV=1	3.367	1	2	1	297	32.6	9.5	93.8	89	90.6	107.6	108.4	110.6	91.1333	108.867	1.19459	0.000447318	0.256512
Q99715	COL12A1	Collagen alpha-1(XII) chain OS=Homo sapiens GN=COL12A1 PE=1 SV=2	0.457068	1	1	1	3063	332.941	5.53	95.2	85.1	93.2	98.5	98.1	130	91.1667	108.867	1.19415	0.18317	0.255984
Q9NY33	DPP3	Dipeptidyl peptidase 3 OS=Homo sapiens GN=DPP3 PE=1 SV=2	55.0882	26	50	26	737	82.538	5.1	89.7	91.1	92.7	107.7	109.4	109.5	91.1667	108.867	1.19415	7.12612e-05	0.255984
Q3KRA6	C2orf76	UPF0538 protein C2orf76 OS=Homo sapiens GN=C2orf76 PE=1 SV=3	10.3175	1	1	1	126	14.6	6.93	93.5	92.3	87.7	102.6	105.4	118.6	91.1667	108.867	1.19415	0.0278477	0.255984
Q5TA45	INTS11	Integrator complex subunit 11 OS=Homo sapiens GN=INTS11 PE=1 SV=2	7.16667	3	4	3	600	67.619	8.06	95.7	88	89.8	106.6	103.1	116.8	91.1667	108.833	1.19378	0.0200949	0.255542
Q7L9L4	MOB1B	MOB kinase activator 1B OS=Homo sapiens GN=MOB1B PE=1 SV=3	20.3704	4	8	4	216	25.075	6.73	88.2	94.3	91.1	110.3	108.7	107.6	91.2	108.867	1.19371	0.000787726	0.255457
Q13620	CUL4B	Cullin-4B OS=Homo sapiens GN=CUL4B PE=1 SV=4	23.8773	21	41	11	913	103.916	7.37	90.1	90.7	92.7	108.8	109.5	108.1	91.1667	108.8	1.19342	3.72392e-05	0.2551
A1A4S6	ARHGAP10	Rho GTPase-activating protein 10 OS=Homo sapiens GN=ARHGAP10 PE=1 SV=1	2.92621	2	2	2	786	89.318	7.18	89.5	89.3	94.8	95.9	105.9	124.6	91.2	108.8	1.19298	0.110172	0.254573
Q59ER5		WD repeat-containing protein 1 isoform 1 variant (Fragment) OS=Homo sapiens PE=2 SV=1	58.6538	30	79	30	624	68.128	7.23	89.9	91.3	92.5	108.7	108.6	108.9	91.2333	108.733	1.19182	2.06889e-05	0.253161
P52907	CAPZA1	F-actin-capping protein subunit alpha-1 OS=Homo sapiens GN=CAPZA1 PE=1 SV=3	66.4336	12	69	10	286	32.902	5.69	89.4	91.5	93	109.3	109.3	107.6	91.3	108.733	1.19095	0.000125437	0.252108
A0A024R0H2	MRPS12	Mitochondrial ribosomal protein S12, isoform CRA_a OS=Homo sapiens GN=MRPS12 PE=3 SV=1	18.1159	1	2	1	138	15.163	10.29	90.4	88.6	94.9	103.1	106.9	116.1	91.3	108.7	1.19058	0.015399	0.251665
Q5T1V6	DDX59	Probable ATP-dependent RNA helicase DDX59 OS=Homo sapiens GN=DDX59 PE=1 SV=1	4.52342	2	2	2	619	68.766	7.44	93.6	90.7	89.6	96.4	98.5	131.1	91.3	108.667	1.19022	0.199015	0.251223
P13498	CYBA	Cytochrome b-245 light chain OS=Homo sapiens GN=CYBA PE=1 SV=3	8.71795	2	4	2	195	20.999	9.54	92.5	90.6	90.9	107.1	107.4	111.5	91.3333	108.667	1.18978	0.000352238	0.250696
Q8NBS9	TXNDC5	Thioredoxin domain-containing protein 5 OS=Homo sapiens GN=TXNDC5 PE=1 SV=2	50.6944	21	49	21	432	47.599	5.97	88.6	91.8	93.6	109.5	110.4	106	91.3333	108.633	1.18942	0.00095398	0.250253
H3BST1	BLOC1S6	Biogenesis of lysosome-related organelles complex 1 subunit 6 OS=Homo sapiens GN=BLOC1S6 PE=1 SV=1	12.9944	1	2	1	177	20.253	6.42	89.4	85.4	99.3	105.3	110.4	110.2	91.3667	108.633	1.18898	0.0179079	0.249727
P35579	MYH9	Myosin-9 OS=Homo sapiens GN=MYH9 PE=1 SV=4	60.7653	124	343	101	1960	226.392	5.6	91.1	90.9	92.1	109.5	110.1	106.2	91.3667	108.6	1.18862	0.000169673	0.249284
P00734	F2	Prothrombin OS=Homo sapiens GN=F2 PE=1 SV=2	2.57235	1	1	1	622	69.992	5.9	85.5	91.9	96.8	104.1	104	117.7	91.4	108.6	1.18818	0.037324	0.248758
B4DRQ6		Eyes absent homolog OS=Homo sapiens PE=2 SV=1	2.48062	1	1	1	645	70.023	5.21	92.7	92	89.5	102.1	105.6	118	91.4	108.567	1.18782	0.0251497	0.248315
A0A024R7D2	SLC44A2	Solute carrier family 44, member 2, isoform CRA_a OS=Homo sapiens GN=SLC44A2 PE=3 SV=1	0.991501	1	1	1	706	80.099	8.62	95.8	88	90.5	111.3	109.5	105	91.4333	108.6	1.18775	0.00442903	0.248232
A0A0G2JR96	CYFIP1	Cytoplasmic FMR1-interacting protein 1 (Fragment) OS=Homo sapiens GN=CYFIP1 PE=1 SV=4	23.2019	18	25	1	862	100.232	6.44	89.5	89	95.9	110	110.4	105.3	91.4667	108.567	1.18695	0.00344898	0.247263
Q14061	COX17	Cytochrome c oxidase copper chaperone OS=Homo sapiens GN=COX17 PE=1 SV=2	57.1429	3	4	3	63	6.91	7.24	83.8	94.4	96.2	104.3	96	125.3	91.4667	108.533	1.18659	0.148086	0.24682
Q13137	CALCOCO2	Calcium-binding and coiled-coil domain-containing protein 2 OS=Homo sapiens GN=CALCOCO2 PE=1 SV=1	2.46637	1	1	1	446	52.221	5.02	93.3	93.2	87.9	105	109.3	111.2	91.4667	108.5	1.18622	0.00264276	0.246377
Q562L9	ACT	Actin-like protein (Fragment) OS=Homo sapiens GN=ACT PE=4 SV=1	53.3981	3	68	1	103	11.549	6.52	78.1	81.3	115.1	108.8	108.2	108.5	91.5	108.5	1.18579	0.224311	0.245851
B3KSG7		cDNA FLJ36171 fis, clone TESTI2026215, highly similar to Homo sapiens two pore segment channel 1 (TPCN1), mRNA OS=Homo sapiens PE=2 SV=1	1.47059	1	1	1	816	94.052	8.27	88.3	93.6	92.6	111.2	106.9	107.3	91.5	108.467	1.18543	0.00133877	0.245408
Q5EC54	HNRPK	Heterogeneous nuclear ribonucleoprotein K transcript variant OS=Homo sapiens GN=HNRPK PE=2 SV=1	63.1466	23	164	2	464	51.026	5.33	92.5	90.1	92	109.2	107.5	108.7	91.5333	108.467	1.185	4.45953e-05	0.244883
B2RA50		cDNA, FLJ94698, highly similar to Homo sapiens trafficking protein particle complex 1 (TRAPPC1),mRNA OS=Homo sapiens PE=2 SV=1	11.0345	1	1	1	145	16.847	9.14	89.6	87.9	97.2	104.6	102	118.7	91.5667	108.433	1.1842	0.0465192	0.243914
Q9BUP3	HTATIP2	Oxidoreductase HTATIP2 OS=Homo sapiens GN=HTATIP2 PE=1 SV=2	58.6777	14	36	14	242	27.032	8.38	89.8	90.7	94.2	108.5	108.4	108.4	91.5667	108.433	1.1842	0.000230955	0.243914
H9NKY4	IFITM3	IFITM3 OS=Homo sapiens GN=IFITM3 PE=4 SV=1	12.782	2	3	2	133	14.608	6.9	89.2	93.3	92.2	107.1	102.7	115.4	91.5667	108.4	1.18384	0.0127009	0.24347
A0A0A0MTH3	ILK	Integrin-linked protein kinase OS=Homo sapiens GN=ILK PE=1 SV=1	38.5093	16	33	16	483	54.577	7.97	91.5	91.7	91.5	109.9	110.5	104.8	91.5667	108.4	1.18384	0.000743033	0.24347
Q53YD8	hCG_23373	ADP-ribosylation factor-like 2 OS=Homo sapiens GN=hCG_23373 PE=2 SV=1	37.5	6	11	6	184	20.865	6.34	88.9	92.7	93.2	101.7	103.1	120.5	91.6	108.433	1.18377	0.0531957	0.243389
E9PR17	CD59	CD59 glycoprotein OS=Homo sapiens GN=CD59 PE=1 SV=1	24.6154	4	15	4	130	14.519	7.77	88	93.1	93.7	108.2	105.6	111.4	91.6	108.4	1.18341	0.00242792	0.242945
P19532	TFE3	Transcription factor E3 OS=Homo sapiens GN=TFE3 PE=1 SV=4	4.17391	2	3	1	575	61.484	5.58	95	87.7	92.1	105.8	103.1	116.3	91.6	108.4	1.18341	0.020994	0.242945
A0A024R036	DAB2	Disabled homolog 2, mitogen-responsive phosphoprotein (Drosophila), isoform CRA_a OS=Homo sapiens GN=DAB2 PE=4 SV=1	41.1688	21	49	21	770	82.397	5.53	93.1	90	91.7	108.5	108.9	107.8	91.6	108.4	1.18341	6.06129e-05	0.242945
Q9BRA0	NAA38	N-alpha-acetyltransferase 38, NatC auxiliary subunit OS=Homo sapiens GN=NAA38 PE=1 SV=1	20	1	1	1	125	13.506	5.53	86	93.9	95	102.3	108.2	114.6	91.6333	108.367	1.18261	0.0211588	0.241977
A0A024RAU0	OLR1	Oxidised low density lipoprotein (Lectin-like) receptor 1, isoform CRA_a OS=Homo sapiens GN=OLR1 PE=4 SV=1	2.9304	1	1	1	273	30.939	7.28	96.5	83.3	95.1	105.4	103.4	116.3	91.6333	108.367	1.18261	0.0446925	0.241977
P12814	ACTN1	Alpha-actinin-1 OS=Homo sapiens GN=ACTN1 PE=1 SV=2	67.3767	54	275	37	892	102.993	5.41	91.9	91.6	91.5	110	109	105.9	91.6667	108.3	1.18145	0.000178689	0.240564
P49069	CAMLG	Calcium signal-modulating cyclophilin ligand OS=Homo sapiens GN=CAMLG PE=1 SV=1	7.43243	1	2	1	296	32.932	8.05	93.1	81.2	100.8	117.6	104	103.4	91.7	108.333	1.18139	0.0863469	0.240484
B2R7D2		cDNA, FLJ93389, highly similar to Homo sapiens multiple inositol polyphosphate histidine phosphatase, 1 (MINPP1), mRNA OS=Homo sapiens PE=2 SV=1	14.1684	6	8	6	487	55.085	7.97	93.3	90.9	90.9	107.6	110.1	107.2	91.7	108.3	1.18103	0.000163375	0.24004
Q9NP72	RAB18	Ras-related protein Rab-18 OS=Homo sapiens GN=RAB18 PE=1 SV=1	53.3981	9	15	9	206	22.963	5.24	90.3	92.5	92.3	105.5	108.2	111.1	91.7	108.267	1.18066	0.000714524	0.239595
Q9Y315	DERA	Deoxyribose-phosphate aldolase OS=Homo sapiens GN=DERA PE=1 SV=2	49.6855	11	16	11	318	35.208	8.94	90.5	90.6	94.1	104.2	102.6	118	91.7333	108.267	1.18023	0.0302986	0.239071
M0R1Y2	KDELR1	ER lumen protein-retaining receptor 1 (Fragment) OS=Homo sapiens GN=KDELR1 PE=1 SV=1	3.63636	1	1	1	220	24.828	7.87	76.2	86.8	112.2	119.2	105.2	100.3	91.7333	108.233	1.17987	0.244035	0.238627
A0A0C4DGQ5	CAPNS1	Calpain small subunit 1 OS=Homo sapiens GN=CAPNS1 PE=1 SV=1	41.9255	11	26	11	322	33.765	6.23	89.6	91.6	94.1	107.8	107.4	109.5	91.7667	108.233	1.17944	0.000344863	0.238103
Q9Y4A1		Talin-related protein (Fragment) OS=Homo sapiens PE=2 SV=1	11.7949	3	4	1	195	20.157	4.81	97.1	93.5	84.7	111.1	113.4	100.2	91.7667	108.233	1.17944	0.0399635	0.238103
B4DZK0		Cysteine protease OS=Homo sapiens PE=2 SV=1	8.62745	3	3	3	510	57.284	8.53	92.2	87.1	96.1	107.1	110.6	106.9	91.8	108.2	1.17865	0.0046357	0.237134
A0A024R7I4	FAM32A	Family with sequence similarity 32, member A, isoform CRA_a OS=Homo sapiens GN=FAM32A PE=4 SV=1	8.03571	1	1	1	112	13.17	9.99	99.1	88.4	87.9	106.7	100.6	117.3	91.8	108.2	1.17865	0.0546118	0.237134
V9HWE0	HEL-S-7	Annexin OS=Homo sapiens GN=HEL-S-7 PE=2 SV=1	80.3125	25	132	24	320	35.914	5.05	94.8	93.1	87.6	107.4	107.5	109.7	91.8333	108.2	1.17822	0.00205705	0.236611
Q8N5G2	TMEM57	Macoilin OS=Homo sapiens GN=TMEM57 PE=1 SV=1	1.65663	1	1	1	664	76.13	9.07	88.3	92.9	94.3	103.7	101.8	119	91.8333	108.167	1.17786	0.0465612	0.236166
A0A0C4DG89	DDX46	Probable ATP-dependent RNA helicase DDX46 OS=Homo sapiens GN=DDX46 PE=1 SV=1	44.8643	45	88	1	1032	117.389	9.29	97.1	83.1	95.3	96.6	100.5	127.4	91.8333	108.167	1.17786	0.199358	0.236166
H7C4F8	CD86	T-lymphocyte activation antigen CD86 (Fragment) OS=Homo sapiens GN=CD86 PE=1 SV=1	8.30325	1	2	1	277	31.484	6.23	96.4	90.2	88.9	110.4	107.2	106.8	91.8333	108.133	1.1775	0.00320708	0.235722
P35270	SPR	Sepiapterin reductase OS=Homo sapiens GN=SPR PE=1 SV=1	46.7433	10	17	10	261	28.031	8.05	89.6	95.3	90.7	107.1	107.8	109.5	91.8667	108.133	1.17707	0.000992739	0.235198
O60930	RNASEH1	Ribonuclease H1 OS=Homo sapiens GN=RNASEH1 PE=1 SV=2	13.2867	2	2	2	286	32.044	9.16	97.2	79.2	99.2	97.6	100.3	126.5	91.8667	108.133	1.17707	0.219961	0.235198
A0A024R6B7	CHURC1	Churchill domain containing 1, isoform CRA_b OS=Homo sapiens GN=CHURC1 PE=4 SV=1	30.9353	3	4	3	139	16.101	5.54	91.7	89.6	94.4	106	106.6	111.8	91.9	108.133	1.17664	0.00214888	0.234675
E9PMS6	LMO7	LIM domain only protein 7 OS=Homo sapiens GN=LMO7 PE=1 SV=1	41.2549	43	60	1	1275	145.334	7.3	90.2	93.6	91.9	107.2	104.9	112.3	91.9	108.133	1.17664	0.00247969	0.234675
Q96EQ0	SGTB	Small glutamine-rich tetratricopeptide repeat-containing protein beta OS=Homo sapiens GN=SGTB PE=1 SV=1	11.1842	2	2	2	304	33.408	4.92	93.8	90.2	91.7	102.2	104.1	118	91.9	108.1	1.17628	0.0334194	0.23423
P60602	ROMO1	Reactive oxygen species modulator 1 OS=Homo sapiens GN=ROMO1 PE=1 SV=1	31.6456	2	5	2	79	8.177	9.33	89.3	92.4	94	105.1	100.1	119.1	91.9	108.1	1.17628	0.0504003	0.23423
A4ZVS7	PIAS1	Protein inhibitor of activated STAT1 OS=Homo sapiens GN=PIAS1 PE=2 SV=1	2.30415	1	1	1	651	71.718	7.4	93.7	83.6	98.5	103.6	111.3	109.3	91.9333	108.067	1.17549	0.0312973	0.233262
A8K8H0		Chloride channel protein OS=Homo sapiens PE=2 SV=1	1.01892	1	1	1	687	75.339	7.53	95.1	94.6	86.2	111.7	108.1	104.3	91.9667	108.033	1.1747	0.0110447	0.232294
Q9Y547	HSPB11	Intraflagellar transport protein 25 homolog OS=Homo sapiens GN=HSPB11 PE=1 SV=1	36.1111	4	7	4	144	16.287	5.03	84.6	95.2	96.2	106.9	108.5	108.7	92	108.033	1.17428	0.012948	0.231771
O60361	NME2P1	Putative nucleoside diphosphate kinase OS=Homo sapiens GN=NME2P1 PE=5 SV=1	66.4234	8	63	1	137	15.519	8.57	85	83.5	107.5	104.8	105.6	113.6	92	108	1.17391	0.124629	0.231326
Q13905	RAPGEF1	Rap guanine nucleotide exchange factor 1 OS=Homo sapiens GN=RAPGEF1 PE=1 SV=3	1.02136	1	1	1	1077	120.472	5.92	87.5	97.8	90.7	106.9	107.8	109.3	92	108	1.17391	0.00687073	0.231326
Q9Y3B8	REXO2	Oligoribonuclease, mitochondrial OS=Homo sapiens GN=REXO2 PE=1 SV=3	38.3966	8	13	8	237	26.816	6.87	88.5	92	95.5	109	108.1	106.8	92	107.967	1.17355	0.00166205	0.23088
P41743	PRKCI	Protein kinase C iota type OS=Homo sapiens GN=PRKCI PE=1 SV=2	22.9866	9	19	8	596	68.218	5.85	90.3	91.1	94.7	108.3	110.1	105.5	92.0333	107.967	1.17313	0.00111341	0.230358
A0A024RAI1	ACTR3	ARP3 actin-related protein 3 homolog (Yeast), isoform CRA_a OS=Homo sapiens GN=ACTR3 PE=3 SV=1	53.5885	19	43	3	418	47.341	5.88	92.8	93.5	89.8	104.9	108.3	110.7	92.0333	107.967	1.17313	0.00142204	0.230358
Q13627	DYRK1A	Dual specificity tyrosine-phosphorylation-regulated kinase 1A OS=Homo sapiens GN=DYRK1A PE=1 SV=2	2.35911	1	1	1	763	85.53	8.75	95.6	85.5	95	102.7	105.3	115.9	92.0333	107.967	1.17313	0.0374228	0.230358
Q8NF91	SYNE1	Nesprin-1 OS=Homo sapiens GN=SYNE1 PE=1 SV=4	1.77333	10	10	1	8797	1010.46	5.53	88.1	83.6	104.4	98.7	110.4	114.7	92.0333	107.933	1.17276	0.11522	0.229912
Q9BWW4	SSBP3	Single-stranded DNA-binding protein 3 OS=Homo sapiens GN=SSBP3 PE=1 SV=1	2.57732	1	1	1	388	40.395	6.9	93.3	90.3	92.5	106.4	109.1	108.3	92.0333	107.933	1.17276	0.00018891	0.229912
Q16222	UAP1	UDP-N-acetylhexosamine pyrophosphorylase OS=Homo sapiens GN=UAP1 PE=1 SV=3	34.2912	15	25	13	522	58.732	6.33	90	93.1	93.1	109.2	109.9	104.8	92.0667	107.967	1.1727	0.00111841	0.229835
A4D1P6	WDR91	WD repeat-containing protein 91 OS=Homo sapiens GN=WDR91 PE=1 SV=2	1.07095	1	1	1	747	83.292	6.58	86.2	91.8	98.3	105.5	113.3	105	92.1	107.933	1.17191	0.0229483	0.228867
Q5TA50	CPTP	Ceramide-1-phosphate transfer protein OS=Homo sapiens GN=CPTP PE=1 SV=1	14.486	3	3	3	214	24.35	7.21	94.7	84.5	97.1	100.6	104.4	118.7	92.1	107.9	1.17155	0.0786918	0.228422
Q6PUJ7	HEL-215	Epididymis luminal protein 215 OS=Homo sapiens GN=HEL-215 PE=2 SV=1	70.2206	15	66	1	272	29.802	5.76	83.7	98.6	94	110.1	106.2	107.4	92.1	107.9	1.17155	0.0255849	0.228422
B2RDY3	KATNAL1	Multifunctional fusion protein OS=Homo sapiens GN=KATNAL1 PE=2 SV=1	5.10204	2	2	2	490	55.385	7.02	96.6	86.7	93	106.5	107.3	109.9	92.1	107.9	1.17155	0.00675843	0.228422
B2XEL6	ATP8	ATP synthase protein 8 OS=Homo sapiens GN=ATP8 PE=3 SV=1	29.4118	2	3	1	68	8.019	9.72	80.7	110.3	85.3	110.4	105.3	108	92.1	107.9	1.17155	0.165042	0.228422
R9QF99	STAT2	Signal transducer and activator of transcription (Fragment) OS=Homo sapiens GN=STAT2 PE=4 SV=1	1.22164	1	4	1	573	66.07	7.14	90.5	88	97.8	108.1	108	107.5	92.1	107.867	1.17119	0.0058768	0.227976
A8K719		cDNA FLJ76413, highly similar to Homo sapiens core-binding factor, beta subunit (CBFB), transcript variant 1, mRNA OS=Homo sapiens PE=2 SV=1	41.1765	6	15	1	187	21.906	5.8	92.4	87.9	96.1	110.9	105.4	107.3	92.1333	107.867	1.17077	0.00537421	0.227454
V9HWB8	HEL-S-30	Pyruvate kinase OS=Homo sapiens GN=HEL-S-30 PE=1 SV=1	81.1676	41	439	41	531	57.9	7.84	90.4	94.1	91.9	108.1	108.9	106.6	92.1333	107.867	1.17077	0.000242847	0.227454
K4ENJ5		Beta actin (Fragment) OS=Homo sapiens PE=4 SV=1	54.6392	4	114	1	97	11.015	5	86.7	94.9	94.9	104.2	109.8	109.5	92.1667	107.833	1.16998	0.00882789	0.226486
O43707	ACTN4	Alpha-actinin-4 OS=Homo sapiens GN=ACTN4 PE=1 SV=2	70.8013	64	457	39	911	104.788	5.44	91.7	91.5	93.3	109.8	110.8	102.8	92.1667	107.8	1.16962	0.00374609	0.22604
B2RCN8		cDNA, FLJ96179, highly similar to Homo sapiens glucocorticoid modulatory element binding protein 1 (GMEB1), transcript variant 1, mRNA OS=Homo sapiens PE=2 SV=1	1.57068	1	1	1	573	62.633	4.89	94.2	88.9	93.4	104.9	108	110.5	92.1667	107.8	1.16962	0.0024943	0.22604
Q6P5Q4	LMOD2	Leiomodin-2 OS=Homo sapiens GN=LMOD2 PE=1 SV=2	3.47349	1	1	1	547	61.637	5.78	90.9	91	94.7	100.9	109.3	113.2	92.2	107.8	1.1692	0.0152959	0.225519
E3Q1J2	HLA-B	MHC class I antigen (Fragment) OS=Homo sapiens GN=HLA-B PE=3 SV=1	34.0659	8	16	1	273	31.559	5.97	100.4	90.2	86	107.1	108.9	107.4	92.2	107.8	1.1692	0.0223942	0.225519
A0A140VK27		Leukotriene A(4) hydrolase OS=Homo sapiens PE=2 SV=1	54.3372	25	69	25	611	69.241	6.18	89.6	92.4	94.7	110.5	108.7	104.1	92.2333	107.767	1.16841	0.00297948	0.224551
Q9UKM7	MAN1B1	Endoplasmic reticulum mannosyl-oligosaccharide 1,2-alpha-mannosidase OS=Homo sapiens GN=MAN1B1 PE=1 SV=2	12.8755	7	8	1	699	79.53	7.72	87.8	88.2	100.7	97.9	106.2	119.1	92.2333	107.733	1.16805	0.107021	0.224105
A0A087WTA5	EIF2B4	Translation initiation factor eIF-2B subunit delta OS=Homo sapiens GN=EIF2B4 PE=1 SV=1	32.6923	13	18	1	520	57.46	9.38	102.6	91.2	82.9	120	103.6	99.6	92.2333	107.733	1.16805	0.140849	0.224105
O95833	CLIC3	Chloride intracellular channel protein 3 OS=Homo sapiens GN=CLIC3 PE=1 SV=2	37.2881	6	9	6	236	26.632	6.43	95.1	88.7	93	107.6	107.7	107.9	92.2667	107.733	1.16763	0.00120372	0.223583
Q58FG1	HSP90AA4P	Putative heat shock protein HSP 90-alpha A4 OS=Homo sapiens GN=HSP90AA4P PE=5 SV=1	10.0478	4	60	1	418	47.682	5.19	86.9	89.5	100.4	104.9	98.2	120.1	92.2667	107.733	1.16763	0.114498	0.223583
B5BU28	CTNNB1	Catenin beta-1 OS=Homo sapiens GN=CTNNB1 PE=2 SV=1	16.1332	10	16	5	781	85.46	5.86	90.8	89.5	96.5	102.4	105.4	115.3	92.2667	107.7	1.16727	0.025644	0.223137
A0A1B0GUS4	UBE2L5P	HCG1789360 OS=Homo sapiens GN=UBE2L5P PE=1 SV=1	48.0519	4	28	1	154	17.864	7.84	90.1	91.1	95.6	110.1	105.8	107.2	92.2667	107.7	1.16727	0.00186826	0.223137
B4E2U0		6-phosphogluconate dehydrogenase, decarboxylating OS=Homo sapiens PE=2 SV=1	47.5054	22	64	8	461	50.76	8.18	83.6	93.8	99.5	108.6	109.3	105.2	92.3	107.7	1.16685	0.0330594	0.222616
A8K5T7		cDNA FLJ75365, highly similar to Homo sapiens SUGT1B (SUGT1) mRNA OS=Homo sapiens PE=2 SV=1	51.2329	16	27	4	365	41.026	5.16	90.2	92.7	94	107.3	108.1	107.7	92.3	107.7	1.16685	0.000173005	0.222616
Q03001	DST	Dystonin OS=Homo sapiens GN=DST PE=1 SV=4	8.37517	48	56	42	7570	860.127	5.25	97.5	85	94.4	107.2	107.3	108.6	92.3	107.7	1.16685	0.0152401	0.222616
Q5C9Z4	NOM1	Nucleolar MIF4G domain-containing protein 1 OS=Homo sapiens GN=NOM1 PE=1 SV=1	3.25581	2	2	2	860	96.198	8.1	90.5	88.7	97.8	102.4	110.5	110.2	92.3333	107.7	1.16643	0.0161532	0.222095
Q15813	TBCE	Tubulin-specific chaperone E OS=Homo sapiens GN=TBCE PE=1 SV=1	10.8159	4	5	4	527	59.309	6.76	89	90.9	97	116.9	115.1	90.9	92.3	107.633	1.16612	0.153618	0.221722
A8K556		cDNA FLJ78217 OS=Homo sapiens PE=2 SV=1	24.3697	6	11	6	357	40.259	8.15	90.1	92.5	94.4	108.9	107.8	106.3	92.3333	107.667	1.16606	0.000457974	0.221648
C9JCD5	TM4SF19	Transmembrane 4 L6 family member 19 OS=Homo sapiens GN=TM4SF19 PE=4 SV=1	7.02341	1	1	1	299	31.788	8.44	99.6	84.8	92.6	97.2	94.4	131.4	92.3333	107.667	1.16606	0.2918	0.221648
Q9H490	PIGU	Phosphatidylinositol glycan anchor biosynthesis class U protein OS=Homo sapiens GN=PIGU PE=1 SV=3	8.50575	3	4	3	435	50.019	7.72	87.4	91.8	97.9	105	107.7	110.3	92.3667	107.667	1.16564	0.0109015	0.221127
Q86U90	YRDC	YrdC domain-containing protein, mitochondrial OS=Homo sapiens GN=YRDC PE=1 SV=1	13.9785	3	5	3	279	29.309	8.57	95.7	83.4	98	97.6	100.2	125.1	92.3667	107.633	1.16528	0.196746	0.220681
B4DQE1		Annexin OS=Homo sapiens PE=2 SV=1	49.8728	16	41	2	393	43.828	6.64	93.6	90.8	92.8	107.7	108.9	106.2	92.4	107.6	1.1645	0.000183962	0.219713
Q13158	FADD	FAS-associated death domain protein OS=Homo sapiens GN=FADD PE=1 SV=1	21.1538	2	3	2	208	23.265	5.69	95	83.6	98.6	103.8	103.2	115.8	92.4	107.6	1.1645	0.0675232	0.219713
Q9Y6R0	NUMBL	Numb-like protein OS=Homo sapiens GN=NUMBL PE=1 SV=1	8.37438	5	5	1	609	64.851	8.85	97	90.1	90.1	110.9	115.7	96.2	92.4	107.6	1.1645	0.0733643	0.219713
P68371	TUBB4B	Tubulin beta-4B chain OS=Homo sapiens GN=TUBB4B PE=1 SV=1	81.573	25	507	3	445	49.799	4.89	90.6	94	92.6	108.1	109	105.7	92.4	107.6	1.1645	0.000401701	0.219713
A8K099		cDNA FLJ77959, highly similar to Homo sapiens protein kinase, cAMP-dependent, regulatory, type I, beta (PRKAR1B), mRNA OS=Homo sapiens PE=2 SV=1	9.71129	4	5	2	381	43.074	5.85	91.4	88.4	97.4	105.7	104.2	112.9	92.4	107.6	1.1645	0.0157044	0.219713
Q9P2E5	CHPF2	Chondroitin sulfate glucuronyltransferase OS=Homo sapiens GN=CHPF2 PE=2 SV=2	5.56995	3	3	3	772	85.894	7.83	93.7	85.1	98.4	104.2	112.8	105.8	92.4	107.6	1.1645	0.0319564	0.219713
P48742	LHX1	LIM/homeobox protein Lhx1 OS=Homo sapiens GN=LHX1 PE=2 SV=2	1.97044	1	1	1	406	44.78	7.72	89.2	87.2	100.9	105.4	104.6	112.8	92.4333	107.6	1.16408	0.0388099	0.219193
Q6IAQ2	SDHC	SDHC protein OS=Homo sapiens GN=SDHC PE=2 SV=1	12.426	2	3	2	169	18.59	9.69	82	98.8	96.4	110.1	106.2	106.3	92.4	107.533	1.16378	0.0487074	0.218819
B3KMW3		cDNA FLJ12779 fis, clone NT2RP2001748, moderately similar to FARNESYL PYROPHOSPHATE SYNTHETASE OS=Homo sapiens PE=2 SV=1	68.8073	7	22	1	109	12.529	5.5	85.9	101.8	89.6	106.5	107.7	108.5	92.4333	107.567	1.16372	0.0352663	0.218746
P36405	ARL3	ADP-ribosylation factor-like protein 3 OS=Homo sapiens GN=ARL3 PE=1 SV=2	81.8681	12	28	12	182	20.443	7.24	92.7	93	91.6	107.2	106.8	108.6	92.4333	107.533	1.16336	2.6101e-05	0.218299
A8K4K1		cDNA FLJ78216, highly similar to Homo sapiens lysosomal neuraminidase, mRNA OS=Homo sapiens PE=2 SV=1	6.26506	2	2	2	415	45.31	5.88	94.6	88.5	94.2	105.5	103.6	113.5	92.4333	107.533	1.16336	0.0139768	0.218299
Q15036	SNX17	Sorting nexin-17 OS=Homo sapiens GN=SNX17 PE=1 SV=1	10.4255	3	5	3	470	52.868	7.46	93.9	83.7	99.8	104	104.1	114.6	92.4667	107.567	1.1633	0.0618834	0.218226
A8K4E0		cDNA FLJ78122 OS=Homo sapiens PE=2 SV=1	2.89017	1	1	1	346	35.976	7.75	96.9	81.1	99.5	111.2	126.3	85	92.5	107.5	1.16216	0.324526	0.216811
B3KQF4		cDNA FLJ90373 fis, clone NT2RP2004606, highly similar to Metalloproteinase inhibitor 1 OS=Homo sapiens PE=2 SV=1	13.0435	3	3	3	207	23.166	8.1	96.6	87.9	93	107.1	105.9	109.5	92.5	107.5	1.16216	0.00539548	0.216811
F5H5D3	TUBA1C	Tubulin alpha chain OS=Homo sapiens GN=TUBA1C PE=1 SV=1	54.1426	24	386	8	519	57.693	5.07	93.4	92.7	91.4	106.4	106.3	109.8	92.5	107.5	1.16216	0.000313571	0.216811
Q15417	CNN3	Calponin-3 OS=Homo sapiens GN=CNN3 PE=1 SV=1	51.3678	14	30	13	329	36.391	6.05	91.6	90	95.9	108.4	106.1	107.9	92.5	107.467	1.1618	0.00139015	0.216364
P32320	CDA	Cytidine deaminase OS=Homo sapiens GN=CDA PE=1 SV=2	61.6438	6	15	6	146	16.174	6.92	92	92	93.6	104.5	104.7	113.3	92.5333	107.5	1.16174	0.0071064	0.216292
B1AKZ4	PEA15	Phosphoprotein enriched in astrocytes 15, isoform CRA_a OS=Homo sapiens GN=PEA15 PE=2 SV=1	57.6923	6	11	6	130	15.031	5.02	85.5	96.3	95.8	106.2	105.8	110.5	92.5333	107.5	1.16174	0.0173921	0.216292
Q8N8D1	PDCD7	Programmed cell death protein 7 OS=Homo sapiens GN=PDCD7 PE=1 SV=1	3.91753	1	1	1	485	54.666	9.95	96.5	88.2	92.9	98.4	97.6	126.5	92.5333	107.5	1.16174	0.201492	0.216292
A0A024RDE5	G3BP2	Ras-GTPase activating protein SH3 domain-binding protein 2, isoform CRA_a OS=Homo sapiens GN=G3BP2 PE=4 SV=1	28.4232	13	26	12	482	54.088	5.55	91.9	92.9	92.8	108.4	108.5	105.6	92.5333	107.5	1.16174	0.00011712	0.216292
A4D0P7	ORC5L	Origin recognition complex, subunit 5-like (Yeast) OS=Homo sapiens GN=ORC5L PE=1 SV=1	10.1149	4	7	4	435	50.251	7.74	89.5	87.6	100.5	106.2	111	105.2	92.5333	107.467	1.16138	0.0274572	0.215844
Q9BYN0	SRXN1	Sulfiredoxin-1 OS=Homo sapiens GN=SRXN1 PE=1 SV=2	24.0876	3	3	3	137	14.25	8.19	97.2	87.3	93.2	109.8	103.8	108.8	92.5667	107.467	1.16097	0.0121211	0.215325
A0A024R5J5	RAB6A	H.sapiens ras-related Hrab6 protein OS=Homo sapiens GN=RAB6A PE=2 SV=1	63.9423	12	29	1	208	23.578	5.54	86.8	93.5	97.4	108.5	106	107.9	92.5667	107.467	1.16097	0.0094681	0.215325
Q53F53		Atlastin variant (Fragment) OS=Homo sapiens PE=2 SV=1	5.01792	3	3	2	558	63.459	6.18	92.9	94.6	90.2	110.1	109.8	102.3	92.5667	107.4	1.16024	0.00653614	0.214429
Q9NP61	ARFGAP3	ADP-ribosylation factor GTPase-activating protein 3 OS=Homo sapiens GN=ARFGAP3 PE=1 SV=1	2.71318	1	1	1	516	56.893	7.36	88.7	84.7	104.4	101.1	107.7	113.5	92.6	107.433	1.16019	0.101388	0.214358
F8VW96	CSRP2	Cysteine and glycine-rich protein 2 OS=Homo sapiens GN=CSRP2 PE=1 SV=1	31.6872	6	13	6	243	26.719	8.48	90.8	93.4	93.6	107.6	107.3	107.2	92.6	107.367	1.15947	8.43212e-05	0.213462
Q8TCT9	HM13	Minor histocompatibility antigen H13 OS=Homo sapiens GN=HM13 PE=1 SV=1	23.0769	7	21	7	377	41.462	6.43	86.7	92.6	98.5	108.4	108.8	104.9	92.6	107.367	1.15947	0.0151729	0.213462
P37802	TAGLN2	Transgelin-2 OS=Homo sapiens GN=TAGLN2 PE=1 SV=3	88.9447	16	112	15	199	22.377	8.25	92	94.8	91	104.6	104.6	112.9	92.6	107.367	1.15947	0.00783598	0.213462
P09382	LGALS1	Galectin-1 OS=Homo sapiens GN=LGALS1 PE=1 SV=2	91.1111	10	129	10	135	14.706	5.5	93.3	94.2	90.4	105.5	103.6	113.1	92.6333	107.4	1.15941	0.00909009	0.213391
A0A0A0MT23	MARK3	Non-specific serine/threonine protein kinase OS=Homo sapiens GN=MARK3 PE=1 SV=1	11.5538	6	7	2	753	84.376	9.57	92.1	89.1	96.6	102.2	102.1	117.7	92.6	107.333	1.15911	0.0587867	0.213014
Q07812	BAX	Apoptosis regulator BAX OS=Homo sapiens GN=BAX PE=1 SV=1	43.75	6	9	6	192	21.171	5.22	90.5	91.8	95.6	106.9	104.1	111.1	92.6333	107.367	1.15905	0.00442712	0.212943
B2RBH6		cDNA, FLJ95513, highly similar to Homo sapiens cyclin fold protein 1 (CFP1), mRNA OS=Homo sapiens PE=2 SV=1	4.98534	1	2	1	341	39.229	7.18	91.4	89.9	96.6	112.1	113.4	96.5	92.6333	107.333	1.15869	0.0642598	0.212495
Q5VTB9	RNF220	E3 ubiquitin-protein ligase RNF220 OS=Homo sapiens GN=RNF220 PE=1 SV=1	2.4735	1	1	1	566	62.725	6.04	92.6	83.1	102.2	106.6	106.8	108.6	92.6333	107.333	1.15869	0.0570701	0.212495
Q8N5I2	ARRDC1	Arrestin domain-containing protein 1 OS=Homo sapiens GN=ARRDC1 PE=1 SV=1	2.54042	1	1	1	433	45.953	7.02	89.7	93.8	94.5	102.6	102.3	117.2	92.6667	107.367	1.15863	0.0459397	0.212424
Q709C8	VPS13C	Vacuolar protein sorting-associated protein 13C OS=Homo sapiens GN=VPS13C PE=1 SV=1	1.30562	4	4	4	3753	422.124	6.83	93.9	91	93.1	104.6	108.7	108.6	92.6667	107.3	1.15791	0.000799893	0.211528
B2R5I8		cDNA, FLJ92490, highly similar to Homo sapiens RAB32, member RAS oncogene family (RAB32), mRNA OS=Homo sapiens PE=2 SV=1	47.1111	8	13	7	225	24.941	6.68	100.1	86.1	91.9	104.6	104.2	113.1	92.7	107.3	1.1575	0.0430332	0.211009
Q96BY6	DOCK10	Dedicator of cytokinesis protein 10 OS=Homo sapiens GN=DOCK10 PE=1 SV=3	0.73193	1	1	1	2186	249.373	7.14	90.8	83.6	103.8	97.7	119.3	104.8	92.7333	107.267	1.15672	0.169367	0.210042
P49327	FASN	Fatty acid synthase OS=Homo sapiens GN=FASN PE=1 SV=3	54.1617	102	358	101	2511	273.254	6.44	92.5	92.4	93.3	108.4	109.1	104.3	92.7333	107.267	1.15672	0.000675022	0.210042
B2R6W9		cDNA, FLJ93157, highly similar to Homo sapiens SH3KBP1 binding protein 1 (SHKBP1), mRNA OS=Homo sapiens PE=2 SV=1	4.24328	2	2	2	707	76.292	8.28	94.3	90.9	93	103.3	104.6	113.9	92.7333	107.267	1.15672	0.0139836	0.210042
Q9NRG7	SDR39U1	Epimerase family protein SDR39U1 OS=Homo sapiens GN=SDR39U1 PE=1 SV=2	12.2257	2	2	2	319	34.726	9.77	94.5	89.3	94.4	103.5	96.5	121.8	92.7333	107.267	1.15672	0.133463	0.210042
Q8IUC4	RHPN2	Rhophilin-2 OS=Homo sapiens GN=RHPN2 PE=1 SV=1	1.31195	1	1	1	686	76.944	6.8	90.7	93.6	93.9	103.8	103.8	114.2	92.7333	107.267	1.15672	0.0158418	0.210042
A0A140VJZ4		Ubiquitin carboxyl-terminal hydrolase OS=Homo sapiens PE=2 SV=1	40	6	15	6	230	26.166	4.92	86.5	95.2	96.5	106.6	106.8	108.4	92.7333	107.267	1.15672	0.0103759	0.210042
B4E0B2		cDNA FLJ51426, highly similar to Adapter-related protein complex 3 beta-1 subunit OS=Homo sapiens PE=2 SV=1	28.4956	14	17	1	565	63.73	8.28	94.5	93.1	90.6	102.4	96.7	122.6	92.7333	107.233	1.15636	0.141849	0.209594
A0A024RBB7	NAP1L1	Nucleosome assembly protein 1-like 1, isoform CRA_a OS=Homo sapiens GN=NAP1L1 PE=3 SV=1	31.202	11	63	1	391	45.346	4.46	94.8	92.1	91.4	105.6	105.7	110.3	92.7667	107.2	1.15559	0.00150119	0.208626
Q6NUK1	SLC25A24	Calcium-binding mitochondrial carrier protein SCaMC-1 OS=Homo sapiens GN=SLC25A24 PE=1 SV=2	51.3627	20	42	20	477	53.32	6.33	90.7	92.1	95.6	108.2	107.7	105.7	92.8	107.2	1.15517	0.000939059	0.208108
P31689	DNAJA1	DnaJ homolog subfamily A member 1 OS=Homo sapiens GN=DNAJA1 PE=1 SV=2	54.9118	16	40	16	397	44.839	7.08	93.1	92.5	92.8	108	106.9	106.7	92.8	107.2	1.15517	5.18346e-06	0.208108
A2VCK8	TMSB4X	Thymosin beta 4, X-linked OS=Homo sapiens GN=TMSB4X PE=2 SV=1	70.4545	5	9	3	44	5.05	5.06	81.2	108	89.2	111.6	111.4	98.6	92.8	107.2	1.15517	0.186108	0.208108
P51965	UBE2E1	Ubiquitin-conjugating enzyme E2 E1 OS=Homo sapiens GN=UBE2E1 PE=1 SV=1	22.7979	4	5	4	193	21.391	8.53	92.4	90.2	95.8	105.9	103.4	112.3	92.8	107.2	1.15517	0.0098136	0.208108
Q96IX5	USMG5	Up-regulated during skeletal muscle growth protein 5 OS=Homo sapiens GN=USMG5 PE=1 SV=1	44.8276	3	6	3	58	6.453	9.76	85.3	99.5	93.6	109.9	107	104.7	92.8	107.2	1.15517	0.0303847	0.208108
Q7Z511		WW-domain binding protein 2 OS=Homo sapiens PE=2 SV=1	13.7931	4	5	4	261	28.054	5.91	92.4	89.4	96.6	106.2	108.9	106.5	92.8	107.2	1.15517	0.00309179	0.208108
Q8TDB6	DTX3L	E3 ubiquitin-protein ligase DTX3L OS=Homo sapiens GN=DTX3L PE=1 SV=1	10.5405	5	6	5	740	83.501	8.06	94.4	89.8	94.3	106.5	108.4	106.7	92.8333	107.2	1.15476	0.000919305	0.20759
Q53FE5		Putative uncharacterized protein (Fragment) OS=Homo sapiens PE=2 SV=1	38.0228	7	10	7	263	28.325	8.38	92.8	90.2	95.5	106	108	107.6	92.8333	107.2	1.15476	0.000952665	0.20759
P15121	AKR1B1	Aldose reductase OS=Homo sapiens GN=AKR1B1 PE=1 SV=3	62.6582	16	61	15	316	35.83	6.98	90.5	95.6	92.5	108.2	108.2	105.1	92.8667	107.167	1.15398	0.00138257	0.206623
O60637	TSPAN3	Tetraspanin-3 OS=Homo sapiens GN=TSPAN3 PE=2 SV=1	2.7668	1	1	1	253	27.999	5.81	91.4	92.8	94.4	104.8	108.5	108.2	92.8667	107.167	1.15398	0.00062417	0.206623
A0A024R0E2	CSDE1	Cold shock domain containing E1, RNA-binding, isoform CRA_a OS=Homo sapiens GN=CSDE1 PE=4 SV=1	54.01	38	76	38	798	88.829	6.25	95	90.8	92.8	108.6	107.6	105.2	92.8667	107.133	1.15363	0.000828461	0.206175
Q9UK76	JPT1	Jupiter microtubule associated homolog 1 OS=Homo sapiens GN=JPT1 PE=1 SV=3	64.9351	6	16	6	154	16.005	5.6	91.1	93.8	93.7	106.6	106.4	108.4	92.8667	107.133	1.15363	0.000195896	0.206175
Q8ND82	ZNF280C	Zinc finger protein 280C OS=Homo sapiens GN=ZNF280C PE=1 SV=1	2.30665	1	1	1	737	83.042	9.11	99.3	97.1	82.2	104.1	115	102.3	92.8667	107.133	1.15363	0.0994748	0.206175
B2RAF3		cDNA, FLJ94877, highly similar to Homo sapiens placental protein 6 (PL6), mRNA OS=Homo sapiens PE=2 SV=1	5.12821	1	1	1	351	38.201	8.16	98	96.5	84.1	106.4	107.5	107.4	92.8667	107.1	1.15327	0.0322438	0.205726
A0A0G2JIW1	HSPA1B	Heat shock 70 kDa protein 1B OS=Homo sapiens GN=HSPA1B PE=1 SV=1	63.7072	37	288	26	642	70.066	5.66	93.8	94.2	90.7	108.1	107.3	106	92.9	107.133	1.15321	0.000354373	0.205657
Q99584	S100A13	Protein S100-A13 OS=Homo sapiens GN=S100A13 PE=1 SV=1	48.9796	6	18	6	98	11.464	6.16	88.6	98.3	91.8	107	106	108.4	92.9	107.133	1.15321	0.0083654	0.205657
Q13177	PAK2	Serine/threonine-protein kinase PAK 2 OS=Homo sapiens GN=PAK2 PE=1 SV=3	47.3282	20	41	20	524	58.006	5.96	94.1	92.3	92.3	107.3	105.9	108.1	92.9	107.1	1.15285	8.60415e-05	0.205208
P54709	ATP1B3	Sodium/potassium-transporting ATPase subunit beta-3 OS=Homo sapiens GN=ATP1B3 PE=1 SV=1	32.9749	8	22	8	279	31.492	8.35	88.6	95	95.2	108.7	108	104.6	92.9333	107.1	1.15244	0.00485368	0.20469
Q9UBB4	ATXN10	Ataxin-10 OS=Homo sapiens GN=ATXN10 PE=1 SV=1	48.2105	19	42	19	475	53.455	5.25	92.3	92.9	93.6	107.5	107	106.7	92.9333	107.067	1.15208	5.71326e-06	0.204241
Q7LFL8	CXXC5	CXXC-type zinc finger protein 5 OS=Homo sapiens GN=CXXC5 PE=1 SV=1	7.14286	1	2	1	322	32.956	9.1	91.7	94.3	92.8	104.4	95.8	121	92.9333	107.067	1.15208	0.130066	0.204241
A0A0K0K1I0	HEL-S-265	Epididymis secretory protein Li 265 OS=Homo sapiens GN=HEL-S-265 PE=2 SV=1	50.3521	19	61	1	284	32.846	4.77	96.1	89.3	93.4	103.9	110	107.3	92.9333	107.067	1.15208	0.00595148	0.204241
D3DPK5	SH3BGRL3	SH3 domain binding glutamic acid-rich protein like 3, isoform CRA_a (Fragment) OS=Homo sapiens GN=SH3BGRL3 PE=4 SV=1	10.1167	3	13	3	257	26.803	8.38	86.8	95.7	96.3	104.4	102	114.8	92.9333	107.067	1.15208	0.0471392	0.204241
Q59EN6		Sphingomyelin phosphodiesterase 1, acid lysosomal isoform 1 variant (Fragment) OS=Homo sapiens PE=2 SV=1	7.22892	3	3	3	664	73.007	7.52	102.7	83.4	92.7	103.7	106.1	111.4	92.9333	107.067	1.15208	0.0786783	0.204241
P11802	CDK4	Cyclin-dependent kinase 4 OS=Homo sapiens GN=CDK4 PE=1 SV=2	46.5347	11	26	10	303	33.708	7.01	97.7	90.2	90.9	108.3	107	105.8	92.9333	107.033	1.15172	0.00485407	0.203792
A0A0K0K1L8	HEL-S-129m	Epididymis secretory sperm binding protein Li 129m OS=Homo sapiens GN=HEL-S-129m PE=2 SV=1	59.4378	18	45	18	249	28.705	6.02	93.1	95	90.7	108	106.1	107	92.9333	107.033	1.15172	0.000488247	0.203792
Q5TH30	NDRG3	NDRG family member 3, isoform CRA_c OS=Homo sapiens GN=NDRG3 PE=1 SV=1	28.6082	7	12	7	388	42.823	5.33	94.3	92.6	92.1	107.9	107.2	105.9	93	107	1.15054	9.41214e-05	0.202308
B4DGD9		cDNA FLJ61112, highly similar to BTB/POZ domain-containing protein KCTD15 OS=Homo sapiens PE=2 SV=1	9.40767	2	2	2	287	32.351	7.14	92.5	90.5	96.1	101	106	113.9	93.0333	106.967	1.14977	0.027256	0.201342
A0A024RC42	CDH2	Cadherin 2, type 1, N-cadherin (Neuronal), isoform CRA_b OS=Homo sapiens GN=CDH2 PE=4 SV=1	8.83002	5	6	5	906	99.747	4.81	97.8	86	95.3	108.5	109.3	103	93.0333	106.933	1.14941	0.027521	0.200892
B1AK66	SNIP1	Smad nuclear interacting protein 1 OS=Homo sapiens GN=SNIP1 PE=2 SV=1	4.79798	1	2	1	396	45.75	9.99	90.2	91.1	97.8	111.4	104.7	104.7	93.0333	106.933	1.14941	0.0132391	0.200892
P00167	CYB5A	Cytochrome b5 OS=Homo sapiens GN=CYB5A PE=1 SV=2	38.806	4	7	4	134	15.321	4.96	92.4	93.7	93.1	106.9	109.6	104.4	93.0667	106.967	1.14936	0.000850811	0.200825
Q9NXE4	SMPD4	Sphingomyelin phosphodiesterase 4 OS=Homo sapiens GN=SMPD4 PE=1 SV=2	25.9976	17	22	1	827	93.292	7.97	97.7	91.5	90	92.6	94.7	133.6	93.0667	106.967	1.14936	0.362548	0.200825
P67936	TPM4	Tropomyosin alpha-4 chain OS=Homo sapiens GN=TPM4 PE=1 SV=3	64.9194	21	88	7	248	28.504	4.69	92.3	93.6	93.3	106	106.3	108.6	93.0667	106.967	1.14936	0.000107341	0.200825
Q9H1E5	TMX4	Thioredoxin-related transmembrane protein 4 OS=Homo sapiens GN=TMX4 PE=1 SV=1	4.29799	1	1	1	349	38.928	4.37	89.7	90.9	98.6	100.2	109.8	110.8	93.0667	106.933	1.149	0.034012	0.200375
P63261	ACTG1	Actin, cytoplasmic 2 OS=Homo sapiens GN=ACTG1 PE=1 SV=1	79.4667	27	744	2	375	41.766	5.48	93.5	89.6	96.1	104.4	109.6	106.7	93.0667	106.9	1.14864	0.00459724	0.199925
P51668	UBE2D1	Ubiquitin-conjugating enzyme E2 D1 OS=Homo sapiens GN=UBE2D1 PE=1 SV=1	19.7279	2	8	1	147	16.591	7.42	88.5	92.9	97.8	100.7	100.8	119.2	93.0667	106.9	1.14864	0.108294	0.199925
O60716	CTNND1	Catenin delta-1 OS=Homo sapiens GN=CTNND1 PE=1 SV=1	27.7893	19	30	19	968	108.103	6.23	94.1	90.1	95.1	105.7	106.6	108.4	93.1	106.9	1.14823	0.00131352	0.199409
Q5VT79	ANXA8L1	Annexin A8-like protein 1 OS=Homo sapiens GN=ANXA8L1 PE=2 SV=2	59.9388	16	42	2	327	36.856	5.78	98.7	90.8	89.8	103.7	108.2	108.8	93.1	106.9	1.14823	0.0130945	0.199409
E7EQR4	EZR	Ezrin OS=Homo sapiens GN=EZR PE=1 SV=3	62.7986	44	169	25	586	69.329	6.16	93	93.3	93	108	108.2	104.5	93.1	106.9	1.14823	0.000332343	0.199409
A0A024R9H2	HRSP12	Heat-responsive protein 12, isoform CRA_a OS=Homo sapiens GN=HRSP12 PE=4 SV=1	58.3942	6	8	6	137	14.485	8.68	88.7	92.6	98	107.7	106.2	106.8	93.1	106.9	1.14823	0.00721821	0.199409
Q5XKE5	KRT79	Keratin, type II cytoskeletal 79 OS=Homo sapiens GN=KRT79 PE=1 SV=2	16.8224	10	34	2	535	57.8	7.2	93.4	92.9	93	102.2	106.5	111.9	93.1	106.867	1.14787	0.0080518	0.198959
H7C068	ATP5O	ATP synthase subunit O, mitochondrial (Fragment) OS=Homo sapiens GN=ATP5O PE=1 SV=1	74.4186	4	5	1	86	9.497	8	86.9	94.2	98.3	107.7	108.5	104.4	93.1333	106.867	1.14746	0.0182192	0.198442
Q06481	APLP2	Amyloid-like protein 2 OS=Homo sapiens GN=APLP2 PE=1 SV=2	9.5675	7	7	6	763	86.9	4.79	91	90.5	97.9	106.4	107.2	106.9	93.1333	106.833	1.1471	0.00465043	0.197992
B5MBW9	CHCHD10	Coiled-coil-helix-coiled-coil-helix domain-containing protein 10, mitochondrial OS=Homo sapiens GN=CHCHD10 PE=1 SV=1	15.4362	1	2	1	149	14.922	7.84	95.3	92.7	91.4	108.7	106.3	105.5	93.1333	106.833	1.1471	0.000789883	0.197992
Q68D38	DKFZp686O15119	Putative uncharacterized protein DKFZp686O15119 (Fragment) OS=Homo sapiens GN=DKFZp686O15119 PE=2 SV=1	31.746	6	8	3	252	28.02	5.8	94.6	91.5	93.4	109.2	106.3	105.1	93.1667	106.867	1.14705	0.000828777	0.197926
A0A087WYM3	SIRT2	NAD-dependent protein deacetylase sirtuin-2 OS=Homo sapiens GN=SIRT2 PE=1 SV=1	3.08483	1	2	1	389	43.273	5.12	91.3	92.6	95.7	107.9	109.7	102.9	93.2	106.833	1.14628	0.00486199	0.19696
G5EKE5	PPFIBP1-ALK	Tyrosine-protein kinase receptor OS=Homo sapiens GN=PPFIBP1-ALK PE=2 SV=1	3.32922	2	2	1	811	90.684	5.76	91.2	90.8	97.6	109.4	105.5	105.6	93.2	106.833	1.14628	0.0058976	0.19696
Q9GZP8	IMUP	Immortalization up-regulated protein OS=Homo sapiens GN=IMUP PE=1 SV=1	42.4528	3	5	3	106	10.891	9.73	83.2	94	102.4	106.1	112.1	102.2	93.2	106.8	1.14592	0.0954878	0.19651
Q6YHK3	CD109	CD109 antigen OS=Homo sapiens GN=CD109 PE=1 SV=2	2.90657	3	3	3	1445	161.587	5.85	90.1	90	99.5	100.9	104.5	114.9	93.2	106.767	1.14557	0.0609963	0.196059
Q9Y316	MEMO1	Protein MEMO1 OS=Homo sapiens GN=MEMO1 PE=1 SV=1	31.9865	6	8	6	297	33.711	7.14	88.2	91.8	99.7	105.1	109.3	105.9	93.2333	106.767	1.14516	0.0203673	0.195544
Q15404	RSU1	Ras suppressor protein 1 OS=Homo sapiens GN=RSU1 PE=1 SV=3	45.4874	11	26	11	277	31.521	8.65	92.7	92.9	94.1	106.2	104.7	109.4	93.2333	106.767	1.14516	0.00074018	0.195544
E7EX44	CALD1	Caldesmon OS=Homo sapiens GN=CALD1 PE=1 SV=1	53.5009	30	59	2	557	64.131	7.02	94.5	90.5	94.7	108.8	107.3	104.1	93.2333	106.733	1.1448	0.0022732	0.195093
Q9HC06		Cd002 protein OS=Homo sapiens PE=2 SV=1	5.16796	2	3	2	387	43.467	5.77	94.4	92.7	92.6	102.7	109.3	108.2	93.2333	106.733	1.1448	0.00313702	0.195093
A0A024R0C7	CTTNBP2NL	CTTNBP2 N-terminal like, isoform CRA_b OS=Homo sapiens GN=CTTNBP2NL PE=4 SV=1	11.1111	6	7	6	639	70.115	8.06	95.6	89.2	94.9	107.4	107.3	105.5	93.2333	106.733	1.1448	0.00311133	0.195093
P41208	CETN2	Centrin-2 OS=Homo sapiens GN=CETN2 PE=1 SV=1	26.1628	4	6	4	172	19.726	5	92.6	95.3	91.9	106.5	107.5	106.3	93.2667	106.767	1.14475	0.000254076	0.195028
Q9H0F7	ARL6	ADP-ribosylation factor-like protein 6 OS=Homo sapiens GN=ARL6 PE=1 SV=1	17.2043	2	2	2	186	21.084	8.54	102.1	85.6	92.1	100.4	94.5	125.3	93.2667	106.733	1.14439	0.272337	0.194577
B1PS43	MYH11	Myosin heavy chain 11 smooth muscle isoform OS=Homo sapiens GN=MYH11 PE=1 SV=1	8.23066	17	38	1	2029	234.092	5.8	96.6	94.8	88.4	107.4	104.9	107.8	93.2667	106.7	1.14403	0.00711999	0.194127
O00762	UBE2C	Ubiquitin-conjugating enzyme E2 C OS=Homo sapiens GN=UBE2C PE=1 SV=1	50.838	6	12	6	179	19.64	7.37	93.6	95.1	91.1	105.3	105.3	109.5	93.2667	106.7	1.14403	0.00180506	0.194127
Q15691	MAPRE1	Microtubule-associated protein RP/EB family member 1 OS=Homo sapiens GN=MAPRE1 PE=1 SV=3	70.1493	18	62	15	268	29.98	5.14	93.5	96.7	89.7	107.6	106.2	106.4	93.3	106.733	1.14398	0.00290677	0.194062
Q969H4	CNKSR1	Connector enhancer of kinase suppressor of ras 1 OS=Homo sapiens GN=CNKSR1 PE=1 SV=1	2.22222	1	1	1	720	79.656	5.38	89.2	92.1	98.6	97.7	106.2	116.2	93.3	106.7	1.14362	0.0902221	0.193611
O00151	PDLIM1	PDZ and LIM domain protein 1 OS=Homo sapiens GN=PDLIM1 PE=1 SV=4	70.8207	16	44	16	329	36.049	7.02	90.7	95.3	93.9	107.6	107.1	105.4	93.3	106.7	1.14362	0.00090318	0.193611
Q96JC1	VPS39	Vam6/Vps39-like protein OS=Homo sapiens GN=VPS39 PE=1 SV=2	3.61174	3	3	3	886	101.744	6.99	91.7	99.5	88.7	99.5	103.8	116.8	93.3	106.7	1.14362	0.0935837	0.193611
O43752	STX6	Syntaxin-6 OS=Homo sapiens GN=STX6 PE=1 SV=1	23.9216	4	6	3	255	29.158	4.93	96.7	85.1	98.1	107.2	104.4	108.4	93.3	106.667	1.14327	0.0355952	0.19316
B2RDN3	NUBP2	Cytosolic Fe-S cluster assembly factor NUBP2 OS=Homo sapiens GN=NUBP2 PE=2 SV=1	52.0295	8	12	8	271	28.865	5.83	90.9	94.9	94.2	106.7	105.2	108.2	93.3333	106.7	1.14321	0.000892484	0.193096
Q9NZM1	MYOF	Myoferlin OS=Homo sapiens GN=MYOF PE=1 SV=1	60.2135	105	234	105	2061	234.561	6.18	93.5	91.7	94.8	108.3	108.8	102.9	93.3333	106.667	1.14286	0.00310715	0.192645
Q8N357	SLC35F6	Solute carrier family 35 member F6 OS=Homo sapiens GN=SLC35F6 PE=1 SV=1	3.77358	1	2	1	371	40.188	6.93	91.9	90.6	97.5	107.4	105.4	107.2	93.3333	106.667	1.14286	0.00380689	0.192645
B7Z4Y1		cDNA FLJ58031, highly similar to Tuftelin OS=Homo sapiens PE=2 SV=1	4.88998	2	2	2	409	46.427	6.13	92.3	95.8	92	105.8	111.1	103	93.3667	106.633	1.14209	0.00765806	0.191679
Q53HE6		HSPC163 protein variant (Fragment) OS=Homo sapiens PE=2 SV=1	14.3885	1	2	1	139	16.01	6.98	94.7	91.7	93.7	107.1	105.1	107.7	93.3667	106.633	1.14209	0.000358082	0.191679
Q9Y3P9	RABGAP1	Rab GTPase-activating protein 1 OS=Homo sapiens GN=RABGAP1 PE=1 SV=3	17.8672	14	23	14	1069	121.66	5.25	93	91.3	95.8	106.5	107.1	106.3	93.3667	106.633	1.14209	0.000573708	0.191679
P48059	LIMS1	LIM and senescent cell antigen-like-containing domain protein 1 OS=Homo sapiens GN=LIMS1 PE=1 SV=4	54.4615	14	23	11	325	37.226	8.05	93.1	94	93	107.7	105.8	106.3	93.3667	106.6	1.14174	3.46841e-05	0.191228
Q9NRX5	SERINC1	Serine incorporator 1 OS=Homo sapiens GN=SERINC1 PE=1 SV=1	3.75276	1	1	1	453	50.461	5.85	92.8	91.6	95.8	108.4	102.6	108.8	93.4	106.6	1.14133	0.00502017	0.190713
A0A024RDX3	ATP7B	ATPase, Cu++ transporting, beta polypeptide, isoform CRA_c OS=Homo sapiens GN=ATP7B PE=3 SV=1	0.477816	1	1	1	1465	157.162	6.7	92.2	92.8	95.2	104.8	106.9	108.1	93.4	106.6	1.14133	0.00057936	0.190713
Q06830	PRDX1	Peroxiredoxin-1 OS=Homo sapiens GN=PRDX1 PE=1 SV=1	78.8945	16	127	12	199	22.096	8.13	91.3	99.4	89.5	106.3	104.1	109.4	93.4	106.6	1.14133	0.017992	0.190713
A0A024R451	SERPINE2	Serpin peptidase inhibitor, clade E (Nexin, plasminogen activator inhibitor type 1), member 2, isoform CRA_a OS=Homo sapiens GN=SERPINE2 PE=3 SV=1	7.53769	2	3	2	398	43.974	9.29	94.1	86.2	99.9	104.1	106.9	108.8	93.4	106.6	1.14133	0.0347123	0.190713
Q9Y5L4	TIMM13	Mitochondrial import inner membrane translocase subunit Tim13 OS=Homo sapiens GN=TIMM13 PE=1 SV=1	77.8947	6	15	6	95	10.493	8.18	93	94.7	92.5	104.6	101.8	113.3	93.4	106.567	1.14097	0.0202193	0.190262
Q8TB61	SLC35B2	Adenosine 3'-phospho 5'-phosphosulfate transporter 1 OS=Homo sapiens GN=SLC35B2 PE=1 SV=1	10.6481	4	6	4	432	47.484	9.16	95.1	92	93.2	104.5	102.9	112.3	93.4333	106.567	1.14056	0.0124548	0.189747
Q5SRD1	TIMM23B	Putative mitochondrial import inner membrane translocase subunit Tim23B OS=Homo sapiens GN=TIMM23B PE=5 SV=2	14.3969	2	3	2	257	28.03	9.39	91.3	90.5	98.5	109.5	108.4	101.8	93.4333	106.567	1.14056	0.0199118	0.189747
Q5U086		Serine/threonine-protein phosphatase OS=Homo sapiens PE=2 SV=1	51.4658	10	14	9	307	35.056	5.12	89.9	94	96.4	107.5	106.9	105.3	93.4333	106.567	1.14056	0.00282433	0.189747
Q86WJ1	CHD1L	Chromodomain-helicase-DNA-binding protein 1-like OS=Homo sapiens GN=CHD1L PE=1 SV=2	2.00669	2	2	2	897	100.921	6.9	96.8	84.8	98.9	105.9	103.2	110.5	93.5	106.533	1.13939	0.055816	0.188267
A8K005		cDNA FLJ77896, highly similar to Homo sapiens Ras homolog enriched in brain (RHEB), mRNA OS=Homo sapiens PE=2 SV=1	55.4348	9	19	9	184	20.453	5.92	91	94.2	95.3	105.3	104.1	110.1	93.5	106.5	1.13904	0.00439395	0.187815
S4R3E2	DNAJC12	DnaJ homolog subfamily C member 12 OS=Homo sapiens GN=DNAJC12 PE=1 SV=1	9.64912	2	2	2	228	26.591	5.73	92.6	92.8	95.1	103.6	103.6	112.3	93.5	106.5	1.13904	0.012442	0.187815
Q8TB52	FBXO30	F-box only protein 30 OS=Homo sapiens GN=FBXO30 PE=1 SV=3	4.83221	3	3	3	745	82.251	5.4	97	89.6	93.9	104.4	102.6	112.5	93.5	106.5	1.13904	0.0251178	0.187815
Q8WW12	PCNP	PEST proteolytic signal-containing nuclear protein OS=Homo sapiens GN=PCNP PE=1 SV=2	46.6292	8	13	8	178	18.913	7.49	89.6	96.4	94.5	107.4	105.1	107	93.5	106.5	1.13904	0.00375043	0.187815
A0A024R9G0	POLR2K	Polymerase (RNA) II (DNA directed) polypeptide K, 7.0kDa, isoform CRA_a OS=Homo sapiens GN=POLR2K PE=4 SV=1	12.069	1	2	1	58	6.999	9.06	90	96.9	93.6	104.9	104.9	109.7	93.5	106.5	1.13904	0.00704475	0.187815
D3DW56	UBL7	Ubiquitin-like 7 (Bone marrow stromal cell-derived), isoform CRA_a OS=Homo sapiens GN=UBL7 PE=4 SV=1	4.7619	1	1	1	420	45.109	5.36	88.6	102.6	89.3	98.7	111.2	109.6	93.5	106.5	1.13904	0.0967081	0.187815
Q96HV5	TMEM41A	Transmembrane protein 41A OS=Homo sapiens GN=TMEM41A PE=1 SV=1	4.54545	1	1	1	264	29.646	9.03	92	91.9	96.7	109.2	103.2	107.1	93.5333	106.5	1.13863	0.00539682	0.187301
B4E1U9		cDNA FLJ54776, highly similar to Cell division control protein 42 homolog OS=Homo sapiens PE=2 SV=1	38.9831	9	26	8	236	26.511	7.59	90.4	97.3	92.9	106.6	106.8	106	93.5333	106.467	1.13828	0.00311916	0.186849
Q9H446	RWDD1	RWD domain-containing protein 1 OS=Homo sapiens GN=RWDD1 PE=1 SV=1	14.4033	3	4	3	243	27.922	4.2	92.3	92.8	95.5	105.8	110	103.6	93.5333	106.467	1.13828	0.00367928	0.186849
A8K032		Translocating chain-associated membrane protein OS=Homo sapiens PE=2 SV=1	6.68449	2	3	2	374	42.994	9.63	85	93.3	102.3	108.8	108.2	102.3	93.5333	106.433	1.13792	0.0755785	0.186398
Q14444	CAPRIN1	Caprin-1 OS=Homo sapiens GN=CAPRIN1 PE=1 SV=2	25.952	15	38	15	709	78.318	5.25	92.2	94.7	93.8	108.9	108.4	102	93.5667	106.433	1.13751	0.00532132	0.185883
A0A0A0MSG2	FHL2	Four and a half LIM domains protein 2 OS=Homo sapiens GN=FHL2 PE=1 SV=1	45.0633	17	32	17	395	44.808	8.06	91.6	94.1	95	106.1	106.1	107.1	93.5667	106.433	1.13751	0.000274502	0.185883
A0A024R5V3	GNB5	Guanine nucleotide binding protein (G protein), beta 5, isoform CRA_b OS=Homo sapiens GN=GNB5 PE=4 SV=1	3.03797	1	1	1	395	43.538	6.46	93.4	95.6	91.7	98.8	110.1	110.4	93.5667	106.433	1.13751	0.031916	0.185883
Q9H6T3	RPAP3	RNA polymerase II-associated protein 3 OS=Homo sapiens GN=RPAP3 PE=1 SV=2	35.9398	16	26	16	665	75.672	6.84	94.8	93.1	92.9	106.6	109.7	103	93.6	106.433	1.13711	0.00318924	0.18537
A0A0U5LWB3	HLA-C	MHC class I antigen (Fragment) OS=Homo sapiens GN=HLA-C PE=3 SV=1	44.6886	9	18	1	273	31.641	5.82	94.4	87.6	98.9	100.5	103.2	115.4	93.6333	106.367	1.13599	0.086855	0.183952
Q96GX5	MASTL	Serine/threonine-protein kinase greatwall OS=Homo sapiens GN=MASTL PE=1 SV=1	2.73038	2	3	1	879	97.257	5.99	91.1	94.8	95	105.6	105.9	107.5	93.6333	106.333	1.13564	0.000815011	0.1835
A0A024R944	SERPINC1	Serpin peptidase inhibitor, clade C (Antithrombin), member 1, isoform CRA_a OS=Homo sapiens GN=SERPINC1 PE=3 SV=1	1.50862	1	1	1	464	52.569	6.71	106.2	90.3	84.4	109.3	99.4	110.3	93.6333	106.333	1.13564	0.16044	0.1835
Q5T447	HECTD3	E3 ubiquitin-protein ligase HECTD3 OS=Homo sapiens GN=HECTD3 PE=1 SV=1	12.1951	7	7	7	861	97.051	5.64	94.8	91.5	94.7	104.4	104.9	109.8	93.6667	106.367	1.13559	0.00336107	0.183438
Q9Y277	VDAC3	Voltage-dependent anion-selective channel protein 3 OS=Homo sapiens GN=VDAC3 PE=1 SV=1	61.8375	13	61	12	283	30.639	8.66	90.7	95.3	95	106.5	105.7	106.9	93.6667	106.367	1.13559	0.00114217	0.183438
K7ENT6	TPM4	Tropomyosin alpha-4 chain (Fragment) OS=Homo sapiens GN=TPM4 PE=1 SV=1	51.9553	13	52	1	179	20.608	4.61	87.6	95.4	98.1	105.3	105.4	108.4	93.7	106.367	1.13518	0.0186368	0.182925
Q6UW78	UQCC3	Ubiquinol-cytochrome-c reductase complex assembly factor 3 OS=Homo sapiens GN=UQCC3 PE=1 SV=2	23.6559	1	2	1	93	10.074	9.41	88.7	93.7	98.6	105.8	103.5	109.6	93.6667	106.3	1.13488	0.0198948	0.182534
Q9GZP9	DERL2	Derlin-2 OS=Homo sapiens GN=DERL2 PE=1 SV=1	12.5523	1	1	1	239	27.549	7.28	101.4	85.4	94.3	104.2	100.9	113.8	93.7	106.3	1.13447	0.104994	0.182021
Q96GG9	DCUN1D1	DCN1-like protein 1 OS=Homo sapiens GN=DCUN1D1 PE=1 SV=1	19.6911	4	4	4	259	30.105	5.34	92	92.1	97	104	106.4	108.5	93.7	106.3	1.13447	0.00388792	0.182021
P23443	RPS6KB1	Ribosomal protein S6 kinase beta-1 OS=Homo sapiens GN=RPS6KB1 PE=1 SV=2	3.42857	2	3	1	525	59.102	6.65	88.5	91	101.6	105.3	104.9	108.7	93.7	106.3	1.13447	0.0397299	0.182021
O15121	DEGS1	Sphingolipid delta(4)-desaturase DES1 OS=Homo sapiens GN=DEGS1 PE=1 SV=1	4.95356	1	1	1	323	37.841	7.46	103.7	78.3	99.1	100.5	108.3	110.1	93.7	106.3	1.13447	0.205833	0.182021
Q9Y294	ASF1A	Histone chaperone ASF1A OS=Homo sapiens GN=ASF1A PE=1 SV=1	17.6471	2	2	1	204	22.954	4.41	96.4	76.4	108.3	101.5	98.3	119	93.7	106.267	1.13412	0.328963	0.181568
A0A024R472	TMBIM1	Transmembrane BAX inhibitor motif containing 1, isoform CRA_a OS=Homo sapiens GN=TMBIM1 PE=3 SV=1	4.50161	1	1	1	311	34.585	7.72	94	91.4	95.8	106.2	110.9	101.8	93.7333	106.3	1.13407	0.0126294	0.181508
Q8WZ19	KCTD13	BTB/POZ domain-containing adapter for CUL3-mediated RhoA degradation protein 1 OS=Homo sapiens GN=KCTD13 PE=1 SV=1	2.12766	1	1	1	329	36.335	7.23	91.6	92.5	97.1	97.6	102.5	118.7	93.7333	106.267	1.13371	0.130354	0.181055
A0A024RAF7	ECE1	Endothelin converting enzyme 1, isoform CRA_b OS=Homo sapiens GN=ECE1 PE=4 SV=1	11.5584	6	6	6	770	87.108	5.88	91.9	89.6	99.7	102.3	102.2	114.3	93.7333	106.267	1.13371	0.0679805	0.181055
O00625	PIR	Pirin OS=Homo sapiens GN=PIR PE=1 SV=1	47.931	10	20	10	290	32.093	6.92	90.5	94.9	95.8	107.1	108.7	103	93.7333	106.267	1.13371	0.00602887	0.181055
Q59FT7		Mitogen-activated protein kinase kinase kinase 7 interacting protein 1 isoform alpha variant (Fragment) OS=Homo sapiens PE=2 SV=1	5.09259	2	3	2	648	70.221	5.34	87.8	85.5	107.9	98.2	107.9	112.7	93.7333	106.267	1.13371	0.205314	0.181055
D6REA1	SIL1	Nucleotide exchange factor SIL1 OS=Homo sapiens GN=SIL1 PE=1 SV=1	10.0427	4	5	4	468	52.715	5.3	94.3	89.1	97.8	100.2	107.8	110.7	93.7333	106.233	1.13336	0.0359862	0.180602
P63313	TMSB10	Thymosin beta-10 OS=Homo sapiens GN=TMSB10 PE=1 SV=2	65.9091	4	17	2	44	5.023	5.36	78.6	103.2	99.4	106.8	99.9	112	93.7333	106.233	1.13336	0.211417	0.180602
Q8TD16	BICD2	Protein bicaudal D homolog 2 OS=Homo sapiens GN=BICD2 PE=1 SV=1	18.8107	12	15	12	824	93.476	5.44	101.9	87.8	91.6	102.4	104.9	111.5	93.7667	106.267	1.13331	0.067155	0.180542
B3KN49		cDNA FLJ13562 fis, clone PLACE1008080, highly similar to Homo sapiens hexamethylene bis-acetamide inducible 1 (HEXIM1), mRNA OS=Homo sapiens PE=2 SV=1	20.0557	5	7	5	359	40.582	4.89	96.4	90	94.9	106.3	104.6	107.9	93.7667	106.267	1.13331	0.00439027	0.180542
A0A024R8U4	WDR45L	WDR45-like, isoform CRA_c OS=Homo sapiens GN=WDR45L PE=4 SV=1	6.97674	2	2	2	344	38.097	7.59	93.7	90.6	97	110.3	102	106.5	93.7667	106.267	1.13331	0.0145162	0.180542
Q99622	C12orf57	Protein C10 OS=Homo sapiens GN=C12orf57 PE=1 SV=1	49.2063	4	5	4	126	13.17	5.14	96	92.7	92.6	103.7	101.1	113.9	93.7667	106.233	1.13295	0.0373452	0.180089
O95905	ECD	Protein ecdysoneless homolog OS=Homo sapiens GN=ECD PE=1 SV=1	11.1801	5	5	5	644	72.712	4.87	91.8	89.5	100	106.9	109	102.8	93.7667	106.233	1.13295	0.027355	0.180089
Q14149	MORC3	MORC family CW-type zinc finger protein 3 OS=Homo sapiens GN=MORC3 PE=1 SV=3	2.55591	2	2	2	939	107.045	5.6	94.2	91.2	95.9	110.4	111.3	96.9	93.7667	106.2	1.1326	0.0626005	0.179637
Q59EP1		Annexin (Fragment) OS=Homo sapiens PE=2 SV=1	34.5098	16	35	1	510	54.858	7.27	92.1	92.3	97	106.1	110.2	102.4	93.8	106.233	1.13255	0.0108319	0.179577
O00399	DCTN6	Dynactin subunit 6 OS=Homo sapiens GN=DCTN6 PE=1 SV=1	12.6316	2	3	2	190	20.734	6.32	91.8	95	94.6	106.9	105.1	106.7	93.8	106.233	1.13255	0.000424541	0.179577
A8K8D9		Glucose-6-phosphate 1-dehydrogenase OS=Homo sapiens PE=2 SV=1	66.6019	29	82	26	515	59.277	6.73	93.1	94	94.3	107	106.8	104.9	93.8	106.233	1.13255	8.1767e-05	0.179577
B2RB95		cDNA, FLJ95381, Homo sapiens tripartite motif-containing 16 (TRIM16), mRNA OS=Homo sapiens PE=2 SV=1	25.3546	11	14	11	564	63.915	5.49	95.3	89.2	96.9	105.5	104.5	108.6	93.8	106.2	1.1322	0.00946278	0.179124
Q9BWG6	SCNM1	Sodium channel modifier 1 OS=Homo sapiens GN=SCNM1 PE=1 SV=1	7.82609	1	1	1	230	25.933	8.87	102.6	82.5	96.3	106	91.3	121.3	93.8	106.2	1.1322	0.303025	0.179124
Q9BVL4	SELENOO	Selenoprotein O OS=Homo sapiens GN=SELENOO PE=1 SV=3	2.98954	2	2	2	669	73.444	5.97	98.1	85.9	97.4	104.3	104.7	109.5	93.8	106.167	1.13184	0.0449996	0.178671
A0A0A0MSY4	DOCK9	Dedicator of cytokinesis protein 9 OS=Homo sapiens GN=DOCK9 PE=1 SV=1	0.713946	1	1	1	2101	240.192	7.62	91.7	97.9	91.8	99.7	104.8	114	93.8	106.167	1.13184	0.0567405	0.178671
P61160	ACTR2	Actin-related protein 2 OS=Homo sapiens GN=ACTR2 PE=1 SV=1	37.3096	12	38	12	394	44.732	6.74	90.7	95	95.8	107	106.2	105.3	93.8333	106.167	1.13144	0.00174402	0.178158
Q5T9B7	AK1	Adenylate kinase isoenzyme 1 OS=Homo sapiens GN=AK1 PE=1 SV=1	60.4762	13	34	13	210	23.396	8.6	93.9	94.1	93.6	105.3	105.9	107.3	93.8667	106.167	1.13104	3.5731e-05	0.177646
P18085	ARF4	ADP-ribosylation factor 4 OS=Homo sapiens GN=ARF4 PE=1 SV=3	76.1111	10	69	6	180	20.498	7.14	94	96.2	91.4	104.4	104.4	109.6	93.8667	106.133	1.13068	0.00524074	0.177193
B3KUB6		cDNA FLJ39529 fis, clone PUAEN2004067, highly similar to Band 4.1-like protein 1 OS=Homo sapiens PE=2 SV=1	39.3782	23	46	2	772	86.42	5.81	96.1	90.4	95.1	107	106.5	104.9	93.8667	106.133	1.13068	0.00278164	0.177193
O75116	ROCK2	Rho-associated protein kinase 2 OS=Homo sapiens GN=ROCK2 PE=1 SV=4	28.8184	39	50	33	1388	160.799	6.02	93.5	91.7	96.4	105.8	105.5	107.1	93.8667	106.133	1.13068	0.00108254	0.177193
A0A090N7T9	SCRN1	Secernin 1 OS=Homo sapiens GN=SCRN1 PE=4 SV=1	46.1353	15	31	15	414	46.353	4.75	89	92.6	100	102.6	104.2	111.6	93.8667	106.133	1.13068	0.0451123	0.177193
Q9H444	CHMP4B	Charged multivesicular body protein 4b OS=Homo sapiens GN=CHMP4B PE=1 SV=1	49.1071	11	28	10	224	24.935	4.82	91.3	93.4	97	103.2	103.8	111.5	93.9	106.167	1.13064	0.0175947	0.177134
B9EH95	ARVCF	Armadillo repeat gene deletes in velocardiofacial syndrome OS=Homo sapiens GN=ARVCF PE=2 SV=1	1.55925	1	1	1	962	104.537	6.73	102.7	86	92.9	103.9	116.4	98	93.8667	106.1	1.13033	0.16786	0.17674
O43464	HTRA2	Serine protease HTRA2, mitochondrial OS=Homo sapiens GN=HTRA2 PE=1 SV=2	27.9476	8	12	8	458	48.811	10.07	92.6	92.2	96.8	106.1	104.9	107.3	93.8667	106.1	1.13033	0.00167162	0.17674
Q96AQ6	PBXIP1	Pre-B-cell leukemia transcription factor-interacting protein 1 OS=Homo sapiens GN=PBXIP1 PE=1 SV=1	14.6375	7	8	7	731	80.594	5.33	98.8	88.3	94.6	104.8	103.7	109.8	93.9	106.1	1.12993	0.0271377	0.176228
P52788	SMS	Spermine synthase OS=Homo sapiens GN=SMS PE=1 SV=2	82.2404	25	64	25	366	41.242	5.02	91.5	94.4	95.8	106.8	107.3	104.2	93.9	106.1	1.12993	0.00154949	0.176228
I6TRR8		SND1-BRAF fusion OS=Homo sapiens PE=2 SV=1	39.0194	36	102	4	979	109.079	9.29	92.5	92.4	96.8	105.6	106.6	106.1	93.9	106.1	1.12993	0.00117732	0.176228
Q6P996	PDXDC1	Pyridoxal-dependent decarboxylase domain-containing protein 1 OS=Homo sapiens GN=PDXDC1 PE=1 SV=2	42.0051	23	34	23	788	86.652	5.38	94.9	92.4	94.4	106.9	106.7	104.7	93.9	106.1	1.12993	0.000299375	0.176228
O15511	ARPC5	Actin-related protein 2/3 complex subunit 5 OS=Homo sapiens GN=ARPC5 PE=1 SV=3	43.7086	6	12	5	151	16.31	5.67	93.6	94.7	93.4	106.2	104.5	107.6	93.9	106.1	1.12993	0.000242489	0.176228
Q9BRF8	CPPED1	Serine/threonine-protein phosphatase CPPED1 OS=Homo sapiens GN=CPPED1 PE=1 SV=3	7.00637	2	2	1	314	35.526	6.2	95.9	90.6	95.2	99.3	103.9	115	93.9	106.067	1.12957	0.0697549	0.175774
B2R7I9		cDNA, FLJ93464, highly similar to Homo sapiens RAB7, member RAS oncogene family-like 1 (RAB7L1), mRNA OS=Homo sapiens PE=2 SV=1	27.5862	4	8	3	203	23.168	7.18	105	87.6	89.2	105.4	104.3	108.4	93.9333	106.033	1.12881	0.100436	0.174809
A0A0S4T1S6	HLA-C	MHC class I antigen OS=Homo sapiens GN=HLA-C PE=3 SV=1	29.235	9	14	1	366	40.968	6.62	90.2	89.6	102	104.3	108.9	104.9	93.9333	106.033	1.12881	0.0477218	0.174809
P35268	RPL22	60S ribosomal protein L22 OS=Homo sapiens GN=RPL22 PE=1 SV=2	50.7812	4	19	4	128	14.778	9.19	93.3	92.9	95.7	97.5	103.2	117.5	93.9667	106.067	1.12877	0.114483	0.17475
Q9Y3F4	STRAP	Serine-threonine kinase receptor-associated protein OS=Homo sapiens GN=STRAP PE=1 SV=1	70	19	58	19	350	38.414	5.12	88.3	97.2	96.4	107.9	108.4	101.9	93.9667	106.067	1.12877	0.0265275	0.17475
P18827	SDC1	Syndecan-1 OS=Homo sapiens GN=SDC1 PE=1 SV=3	3.87097	1	1	1	310	32.442	4.63	93.8	87.8	100.3	105.1	105.2	107.9	93.9667	106.067	1.12877	0.0314021	0.17475
A0A0U1RQM0		Uncharacterized protein OS=Homo sapiens PE=1 SV=1	22.4138	2	2	2	116	12.657	10.24	95	88.8	98.1	102.7	107.1	108.4	93.9667	106.067	1.12877	0.0200641	0.17475
Q9Y570	PPME1	Protein phosphatase methylesterase 1 OS=Homo sapiens GN=PPME1 PE=1 SV=3	45.5959	15	30	15	386	42.288	5.97	94.2	94.8	92.9	105.7	106.1	106.3	93.9667	106.033	1.12841	3.32658e-05	0.174297
P35556	FBN2	Fibrillin-2 OS=Homo sapiens GN=FBN2 PE=1 SV=3	0.480769	1	1	1	2912	314.558	4.86	97.5	89.7	94.7	101.1	107.8	109.2	93.9667	106.033	1.12841	0.0234663	0.174297
Q59EK0		Epsilon isoform of regulatory subunit B56, protein phosphatase 2A variant (Fragment) OS=Homo sapiens PE=2 SV=1	9.78044	4	7	4	501	57.919	8.24	93.9	95.1	92.9	107.7	108	102.3	93.9667	106	1.12806	0.00355618	0.173843
P15056	BRAF	Serine/threonine-protein kinase B-raf OS=Homo sapiens GN=BRAF PE=1 SV=4	6.91906	5	7	1	766	84.384	7.53	95.5	86.9	99.5	104.3	106.1	107.6	93.9667	106	1.12806	0.0349966	0.173843
A0A140VJT2		Testicular tissue protein Li 158 OS=Homo sapiens PE=2 SV=1	11.8081	2	3	2	271	29.798	5.74	101	95.1	85.8	96.1	101.8	120.1	93.9667	106	1.12806	0.229091	0.173843
A8K3Q3		cDNA FLJ78230 OS=Homo sapiens PE=2 SV=1	16.4706	4	6	4	425	48.078	8.82	97.6	86.2	98.2	104.8	105.4	107.9	94	106.033	1.12801	0.0401334	0.173785
B3KPM6		cDNA FLJ31963 fis, clone NT2RP7007610, highly similar to Homo sapiens DDHD domain containing 2 (DDHD2), mRNA OS=Homo sapiens PE=2 SV=1	3.65682	2	2	2	711	80.91	5.48	96.4	86.8	98.8	101.4	106.5	110.1	94	106	1.12766	0.0543123	0.173332
Q8WUW1	BRK1	Protein BRICK1 OS=Homo sapiens GN=BRK1 PE=1 SV=1	49.3333	4	8	4	75	8.739	5.45	91.8	95.1	95.1	104.1	102	111.9	94	106	1.12766	0.020074	0.173332
P42229	STAT5A	Signal transducer and activator of transcription 5A OS=Homo sapiens GN=STAT5A PE=1 SV=1	30.3526	19	34	3	794	90.59	6.39	98	91.1	92.9	105	112.7	100.3	94	106	1.12766	0.0449088	0.173332
E5RJR5	SKP1	S-phase kinase-associated protein 1 OS=Homo sapiens GN=SKP1 PE=1 SV=1	54.6012	8	14	8	163	18.708	4.7	90.3	97.9	93.8	106.9	104.3	106.7	94	105.967	1.1273	0.00701754	0.172878
A8K5G2		cDNA FLJ76292, highly similar to Homo sapiens myotubularin related protein 2 (MTMR2), transcript variant 1, mRNA OS=Homo sapiens PE=2 SV=1	18.0404	8	8	8	643	73.307	7.4	91.9	89.6	100.6	105.1	108.8	104.1	94.0333	106	1.12726	0.0303376	0.17282
Q9UJX6	ANAPC2	Anaphase-promoting complex subunit 2 OS=Homo sapiens GN=ANAPC2 PE=1 SV=1	10.5839	9	9	9	822	93.769	5.22	93	90.9	98.2	103.1	106	108.8	94.0333	105.967	1.12691	0.0118547	0.172366
Q59EA2		Coronin (Fragment) OS=Homo sapiens PE=2 SV=1	42.1158	18	55	1	501	56.334	8.19	87	85.1	110	94.1	114.7	109.1	94.0333	105.967	1.12691	0.302519	0.172366
P40763	STAT3	Signal transducer and activator of transcription 3 OS=Homo sapiens GN=STAT3 PE=1 SV=2	45.974	26	49	26	770	88.011	6.3	95.6	93.2	93.3	107.2	107.3	103.4	94.0333	105.967	1.12691	0.00136623	0.172366
Q96DM3	C18orf8	Uncharacterized protein C18orf8 OS=Homo sapiens GN=C18orf8 PE=1 SV=2	5.63166	3	3	3	657	74.927	7.83	92.9	90.5	98.7	99.8	101	117.1	94.0333	105.967	1.12691	0.121419	0.172366
B4E2Q0	ATP2C1	Calcium-transporting ATPase OS=Homo sapiens GN=ATP2C1 PE=1 SV=1	16.999	11	12	11	953	104.645	7.2	96.9	89.4	95.8	103.4	105.2	109.2	94.0333	105.933	1.12655	0.0147981	0.171912
B4DM85		Kinesin-like protein OS=Homo sapiens PE=2 SV=1	20.5645	13	15	13	744	83.961	6.47	94	92.5	95.7	106.6	106.2	105	94.0667	105.933	1.12615	0.000338957	0.171401
A5PLL7	TMEM189	Transmembrane protein 189 OS=Homo sapiens GN=TMEM189 PE=1 SV=3	14.4444	2	2	1	270	31.115	6.83	102.8	83.7	95.7	99.8	101.1	116.9	94.0667	105.933	1.12615	0.204117	0.171401
Q9Y4G8	RAPGEF2	Rap guanine nucleotide exchange factor 2 OS=Homo sapiens GN=RAPGEF2 PE=1 SV=1	1.40093	2	2	1	1499	167.313	6.67	91.1	89.4	101.7	103.9	111.5	102.3	94.0667	105.9	1.1258	0.0685848	0.170947
V9HW48	HEL-S-115	SH3 domain-binding glutamic acid-rich-like protein OS=Homo sapiens GN=HEL-S-115 PE=2 SV=1	67.5439	6	9	6	114	12.766	5.25	90	89.9	102.3	103.3	104.1	110.3	94.0667	105.9	1.1258	0.0645248	0.170947
Q96AT9	RPE	Ribulose-phosphate 3-epimerase OS=Homo sapiens GN=RPE PE=1 SV=1	17.5439	2	5	2	228	24.911	5.58	91.9	89.8	100.6	103.4	104.9	109.5	94.1	105.933	1.12575	0.0352028	0.17089
F8VWL3	FGD4	FYVE, RhoGEF and PH domain-containing protein 4 OS=Homo sapiens GN=FGD4 PE=1 SV=1	0.885936	1	1	1	903	100.941	7.12	90.9	87.8	103.6	106.9	104.2	106.6	94.1	105.9	1.1254	0.0740349	0.170436
Q9Y3Z3	SAMHD1	Deoxynucleoside triphosphate triphosphohydrolase SAMHD1 OS=Homo sapiens GN=SAMHD1 PE=1 SV=2	24.2812	13	17	13	626	72.155	7.14	92.7	93.5	96.1	105.3	105.3	107.1	94.1	105.9	1.1254	0.00057847	0.170436
Q86UL3	GPAT4	Glycerol-3-phosphate acyltransferase 4 OS=Homo sapiens GN=GPAT4 PE=1 SV=1	5.70175	2	3	2	456	52.037	9.19	90.1	91.1	101.1	105.4	105.5	106.8	94.1	105.9	1.1254	0.0290336	0.170436
Q03135	CAV1	Caveolin-1 OS=Homo sapiens GN=CAV1 PE=1 SV=4	45.5056	8	25	3	178	20.458	6.02	96.6	92	93.7	107.3	105.6	104.8	94.1	105.9	1.1254	0.00152841	0.170436
B3KNP2		cDNA FLJ30079 fis, clone BGGI12000544, highly similar to Snurportin-1 (RNA U transporter 1) OS=Homo sapiens PE=2 SV=1	1.74129	1	1	1	402	45.8	8.09	92.6	96.9	92.8	104.3	101.6	111.8	94.1	105.9	1.1254	0.0245732	0.170436
A8K7F6		cDNA FLJ78244, highly similar to Homo sapiens eukaryotic translation initiation factor 4A, isoform 1 (EIF4A1), mRNA OS=Homo sapiens PE=2 SV=1	65.2709	27	145	3	406	46.093	5.48	95.2	92.6	94.5	103.2	102.8	111.7	94.1	105.9	1.1254	0.0171388	0.170436
Q9P0P0	RNF181	E3 ubiquitin-protein ligase RNF181 OS=Homo sapiens GN=RNF181 PE=1 SV=1	15.6863	3	4	3	153	17.897	5.06	94.5	93.3	94.5	103	105	109.7	94.1	105.9	1.1254	0.00432565	0.170436
V9HWD9	HEL107	Epididymis luminal protein 107 OS=Homo sapiens GN=HEL107 PE=2 SV=1	69.8234	36	256	36	623	67.835	7.66	93.2	96.2	92.9	106.9	107.5	103.2	94.1	105.867	1.12504	0.00232789	0.169982
Q7L273	KCTD9	BTB/POZ domain-containing protein KCTD9 OS=Homo sapiens GN=KCTD9 PE=1 SV=1	8.74036	3	3	3	389	42.54	6.37	91.6	93.2	97.6	104.3	104.1	109.3	94.1333	105.9	1.125	0.00890617	0.169925
Q8WZ82	OVCA2	Esterase OVCA2 OS=Homo sapiens GN=OVCA2 PE=1 SV=1	59.9119	7	8	7	227	24.403	6.89	94.7	89.5	98.2	103.5	102.2	112	94.1333	105.9	1.125	0.0416653	0.169925
Q9P2K3	RCOR3	REST corepressor 3 OS=Homo sapiens GN=RCOR3 PE=1 SV=2	12.3232	5	6	1	495	55.547	8.27	94.8	91.3	96.3	108.7	98.8	110.2	94.1333	105.9	1.125	0.0384129	0.169925
O15551	CLDN3	Claudin-3 OS=Homo sapiens GN=CLDN3 PE=1 SV=1	7.27273	1	2	1	220	23.303	8.05	80.6	89.1	112.7	100.2	105.4	112	94.1333	105.867	1.12465	0.313734	0.169471
A8K9G4		cDNA FLJ77745, highly similar to Homo sapiens neutral sphingomyelinase (N-SMase) activation associated factor (NSMAF), mRNA OS=Homo sapiens PE=2 SV=1	3.48964	2	2	2	917	104.304	6.23	102.3	77.8	102.4	99.7	103.4	114.5	94.1667	105.867	1.12425	0.277397	0.16896
Q7L2H7	EIF3M	Eukaryotic translation initiation factor 3 subunit M OS=Homo sapiens GN=EIF3M PE=1 SV=1	43.8503	14	35	14	374	42.476	5.63	92.1	96.8	93.6	105.7	106.2	105.6	94.1667	105.833	1.12389	0.00112826	0.168506
Q8N8R3	SLC25A29	Mitochondrial basic amino acids transporter OS=Homo sapiens GN=SLC25A29 PE=1 SV=2	14.8515	3	3	3	303	32.042	8.75	94.1	93.8	94.6	101	103.2	113.3	94.1667	105.833	1.12389	0.037115	0.168506
P31151	S100A7	Protein S100-A7 OS=Homo sapiens GN=S100A7 PE=1 SV=4	10.8911	1	1	1	101	11.464	6.77	68.8	124.4	89.4	94.1	111.5	112	94.2	105.867	1.12385	0.536211	0.168449
Q9HDC9	APMAP	Adipocyte plasma membrane-associated protein OS=Homo sapiens GN=APMAP PE=1 SV=2	51.9231	17	29	17	416	46.451	6.16	90.7	93.9	98	107.5	105.6	104.3	94.2	105.8	1.12314	0.00735372	0.167541
Q6FGH9	DNCL1	DNCL1 protein OS=Homo sapiens GN=DNCL1 PE=2 SV=1	58.427	5	20	2	89	10.359	7.4	90.6	97.9	94.1	106.1	105.9	105.4	94.2	105.8	1.12314	0.00541138	0.167541
Q969H6	POP5	Ribonuclease P/MRP protein subunit POP5 OS=Homo sapiens GN=POP5 PE=1 SV=1	7.36196	1	1	1	163	18.808	7.27	90.6	87.7	104.3	98.6	94.1	124.7	94.2	105.8	1.12314	0.344276	0.167541
A0A024R3J1	TRIM29	Tripartite motif-containing 29, isoform CRA_a OS=Homo sapiens GN=TRIM29 PE=4 SV=1	52.381	25	43	25	588	65.793	7.15	94.6	92.4	95.6	107.1	106.3	104	94.2	105.8	1.12314	0.000939323	0.167541
P07108	DBI	Acyl-CoA-binding protein OS=Homo sapiens GN=DBI PE=1 SV=2	68.9655	5	19	5	87	10.038	6.57	89.3	103.8	89.5	104	100.9	112.4	94.2	105.767	1.12279	0.121627	0.167086
A0A024QZU7	PPAP2A	Phosphatidic acid phosphatase type 2A, isoform CRA_b OS=Homo sapiens GN=PPAP2A PE=4 SV=1	5.26316	1	1	1	285	32.129	8.16	96.5	92.4	93.8	100.8	112	104.6	94.2333	105.8	1.12274	0.029842	0.16703
B9VJ68	TLR5	Toll-like receptor 5 OS=Homo sapiens GN=TLR5 PE=3 SV=1	0.815851	1	4	1	858	97.566	6.68	84.4	99	99.3	106.8	105.2	105.4	94.2333	105.8	1.12274	0.0793825	0.16703
D6RER5	SEPT11	Septin-11 OS=Homo sapiens GN=SEPT11 PE=1 SV=1	46.5278	17	51	9	432	49.777	6.68	93.2	89.4	100.1	104.6	107.2	105.6	94.2333	105.8	1.12274	0.0229632	0.16703
Q53FR9	COMMD9	COMM domain containing 9 variant (Fragment) OS=Homo sapiens GN=COMMD9 PE=2 SV=1	58.0808	8	10	8	198	21.805	5.88	93.7	98.1	90.9	103.4	103.5	110.4	94.2333	105.767	1.12239	0.020983	0.166576
P24311	COX7B	Cytochrome c oxidase subunit 7B, mitochondrial OS=Homo sapiens GN=COX7B PE=1 SV=2	8.75	1	3	1	80	9.155	10.27	84.1	101.5	97.1	106	109.7	101.6	94.2333	105.767	1.12239	0.114164	0.166576
A0A0A0MS29	MFF	Mitochondrial fission factor OS=Homo sapiens GN=MFF PE=1 SV=1	48.8688	6	11	1	221	25.286	8.76	102.8	85.5	94.4	75.7	80.9	160.7	94.2333	105.767	1.12239	0.701102	0.166576
P41247	PNPLA4	Patatin-like phospholipase domain-containing protein 4 OS=Homo sapiens GN=PNPLA4 PE=2 SV=3	11.4625	2	3	2	253	27.963	9.11	95.9	90.6	96.2	104.7	99.9	112.7	94.2333	105.767	1.12239	0.0499584	0.166576
O15116	LSM1	U6 snRNA-associated Sm-like protein LSm1 OS=Homo sapiens GN=LSM1 PE=1 SV=1	31.5789	3	3	3	133	15.17	5.22	93.2	93	96.5	104.6	106.2	106.5	94.2333	105.767	1.12239	0.000837289	0.166576
A6PVS8	LRRIQ3	Leucine-rich repeat and IQ domain-containing protein 3 OS=Homo sapiens GN=LRRIQ3 PE=1 SV=1	1.28205	1	1	1	624	73.628	9.72	83.2	96.6	102.9	105.4	105.3	106.5	94.2333	105.733	1.12204	0.11942	0.166121
P20290	BTF3	Transcription factor BTF3 OS=Homo sapiens GN=BTF3 PE=1 SV=1	62.1359	10	45	9	206	22.154	9.38	89.7	98.4	94.6	104.5	104	108.7	94.2333	105.733	1.12204	0.0171014	0.166121
Q9Y2T2	AP3M1	AP-3 complex subunit mu-1 OS=Homo sapiens GN=AP3M1 PE=1 SV=1	42.3445	12	20	12	418	46.909	6.93	97	91.9	93.9	103.4	104.2	109.7	94.2667	105.767	1.12199	0.00967768	0.166065
A0A1B0GUA8	KIF13A	Kinesin-like protein KIF13A OS=Homo sapiens GN=KIF13A PE=1 SV=1	1.68022	2	2	2	1845	207.094	5.72	96.8	88.9	97.1	107.3	111.2	98.8	94.2667	105.767	1.12199	0.0644445	0.166065
Q5HYL6	DKFZp686E1899	Putative uncharacterized protein DKFZp686E1899 OS=Homo sapiens GN=DKFZp686E1899 PE=2 SV=1	57.1023	17	29	16	352	39.53	5.19	91.6	93.7	97.5	106.8	106.9	103.6	94.2667	105.767	1.12199	0.00486081	0.166065
P13674	P4HA1	Prolyl 4-hydroxylase subunit alpha-1 OS=Homo sapiens GN=P4HA1 PE=1 SV=2	36.7041	19	28	1	534	61.011	6.01	96.8	94.5	91.5	103.4	105.1	108.7	94.2667	105.733	1.12164	0.00635664	0.165611
Q9P0M6	H2AFY2	Core histone macro-H2A.2 OS=Homo sapiens GN=H2AFY2 PE=1 SV=3	9.13978	3	15	1	372	40.033	9.69	95.8	91.9	95.2	106	102.8	108.4	94.3	105.733	1.12124	0.00484708	0.165101
Q149M6	EXPH5	Exophilin 5 OS=Homo sapiens GN=EXPH5 PE=2 SV=1	0.351936	1	2	1	1989	222.284	7.75	93.6	90.7	98.6	105.8	107.7	103.7	94.3	105.733	1.12124	0.0114126	0.165101
A8K878	MANF	Mesencephalic astrocyte-derived neurotrophic factor OS=Homo sapiens GN=MANF PE=1 SV=1	45.4054	8	24	8	185	21.13	8.92	91	95.8	96.1	104.1	104	109.1	94.3	105.733	1.12124	0.00835831	0.165101
Q96IK1	BOD1	Biorientation of chromosomes in cell division protein 1 OS=Homo sapiens GN=BOD1 PE=1 SV=2	14.0541	3	6	2	185	19.185	6.33	97.6	91.5	93.8	101.3	100.5	115.3	94.3	105.7	1.12089	0.0901331	0.164646
B4DIU6		cDNA FLJ59542, highly similar to Sad1/unc-84-like protein 2 OS=Homo sapiens PE=2 SV=1	18.5552	8	9	1	706	79.035	6.95	96.8	91.5	94.6	105	102.6	109.5	94.3	105.7	1.12089	0.010926	0.164646
A4D1W6	C7orf11	Chromosome 7 open reading frame 11 OS=Homo sapiens GN=C7orf11 PE=2 SV=1	13.9665	1	1	1	179	19.135	10.23	100.1	93	89.8	100.9	96.5	119.7	94.3	105.7	1.12089	0.214681	0.164646
Q9BYX7	POTEKP	Putative beta-actin-like protein 3 OS=Homo sapiens GN=POTEKP PE=5 SV=1	25.8667	6	155	2	375	41.989	6.33	80.9	102.8	99.2	103.5	96.1	117.5	94.3	105.7	1.12089	0.284745	0.164646
Q9H1X3	DNAJC25	DnaJ homolog subfamily C member 25 OS=Homo sapiens GN=DNAJC25 PE=1 SV=1	6.94444	1	1	1	360	42.377	9.13	103.3	89.4	90.2	112.5	106.8	97.7	94.3	105.667	1.12054	0.142383	0.164191
P49006	MARCKSL1	MARCKS-related protein OS=Homo sapiens GN=MARCKSL1 PE=1 SV=2	17.9487	3	4	3	195	19.517	4.67	91.6	99.4	91.9	107.5	108.9	100.6	94.3	105.667	1.12054	0.0347955	0.164191
F8W7C6	RPL10	60S ribosomal protein L10 OS=Homo sapiens GN=RPL10 PE=1 SV=2	53.9877	8	29	1	163	18.553	9.95	89.6	91.3	102.1	105.6	101.4	110.1	94.3333	105.7	1.12049	0.0709053	0.164136
Q9NRK6	ABCB10	ATP-binding cassette sub-family B member 10, mitochondrial OS=Homo sapiens GN=ABCB10 PE=1 SV=2	4.74255	3	3	3	738	79.098	9.85	89	91.8	102.2	101.7	105.8	109.5	94.3333	105.667	1.12014	0.0695786	0.163681
A0A024RC48	GALNT1	Polypeptide N-acetylgalactosaminyltransferase OS=Homo sapiens GN=GALNT1 PE=3 SV=1	13.5957	7	9	7	559	64.177	7.72	91.9	93	98.1	103.8	109.7	103.5	94.3333	105.667	1.12014	0.0151187	0.163681
A0A024RDV9	SPG20	Spastic paraplegia 20 isoform 1 OS=Homo sapiens GN=SPG20 PE=2 SV=1	15.6156	8	11	8	666	72.788	5.91	94.8	89.7	98.5	103.6	106.1	107.3	94.3333	105.667	1.12014	0.0150313	0.163681
Q59G13		Syntaxin 16 isoform a variant (Fragment) OS=Homo sapiens PE=2 SV=1	22.9765	6	7	6	383	43.317	7.11	100.4	93.2	89.4	103.7	106.4	106.9	94.3333	105.667	1.12014	0.028363	0.163681
A6NK75	ZNF98	Zinc finger protein 98 OS=Homo sapiens GN=ZNF98 PE=2 SV=4	7.86713	3	3	1	572	65.756	9.17	53.3	117	112.7	56.4	150.4	110.2	94.3333	105.667	1.12014	0.756421	0.163681
Q9NUQ6	SPATS2L	SPATS2-like protein OS=Homo sapiens GN=SPATS2L PE=1 SV=2	8.42294	4	5	4	558	61.691	9.64	94.4	90.1	98.5	101.9	103.7	111.3	94.3333	105.633	1.11979	0.039905	0.163226
A0A024R3M1	THYN1	Thymocyte nuclear protein 1, isoform CRA_a OS=Homo sapiens GN=THYN1 PE=4 SV=1	33.7778	8	10	8	225	25.681	9.25	94.3	93.9	94.8	102.7	106.3	107.9	94.3333	105.633	1.11979	0.00192581	0.163226
A8K1Y7		cDNA FLJ77273, highly similar to Homo sapiens centaurin, delta 3 (CENTD3), mRNA OS=Homo sapiens PE=2 SV=1	1.3601	1	1	1	1544	169.614	7.08	97.5	89.4	96.2	110.2	105.6	101.2	94.3667	105.667	1.11975	0.0352879	0.163171
K7PML8	CDKN2A	Cyclin-dependent kinase inhibitor 2A OS=Homo sapiens GN=CDKN2A PE=2 SV=1	78.8462	8	21	4	156	16.522	5.81	94.6	96.1	92.4	103.6	107	106.4	94.3667	105.667	1.11975	0.00166588	0.163171
B0QYD3	APOBEC3B	DNA dC->dU-editing enzyme APOBEC-3B OS=Homo sapiens GN=APOBEC3B PE=1 SV=1	11.4286	6	6	6	490	57.171	6.81	95.9	89	98.2	104.7	106.3	106	94.3667	105.667	1.11975	0.0158003	0.163171
P63172	DYNLT1	Dynein light chain Tctex-type 1 OS=Homo sapiens GN=DYNLT1 PE=1 SV=1	35.3982	2	2	2	113	12.444	5.08	93.3	98.1	91.7	101.4	102.9	112.7	94.3667	105.667	1.11975	0.0486629	0.163171
K7EM18	EIF1	Eukaryotic translation initiation factor 1 OS=Homo sapiens GN=EIF1 PE=1 SV=1	72.7273	8	25	3	121	13.599	7.9	90.6	100.1	92.4	104.2	105.4	107.4	94.3667	105.667	1.11975	0.02095	0.163171
A0A0G2JMW4	RASSF7	Ras association domain-containing protein 7 OS=Homo sapiens GN=RASSF7 PE=1 SV=1	11.5282	2	2	2	373	39.895	5.62	98.2	90.3	94.6	91.9	102.6	122.5	94.3667	105.667	1.11975	0.289003	0.163171
B2RDW0		cDNA, FLJ96792, highly similar to Homo sapiens calmodulin 2 (phosphorylase kinase, delta) (CALM2), mRNA OS=Homo sapiens PE=2 SV=1	61.0738	10	96	4	149	16.767	4.22	90.7	99.9	92.5	104.1	102.2	110.6	94.3667	105.633	1.11939	0.0411512	0.162716
Q9BWH2	FUNDC2	FUN14 domain-containing protein 2 OS=Homo sapiens GN=FUNDC2 PE=1 SV=2	5.82011	1	2	1	189	20.663	9.73	88.1	98	97	102.7	101.1	113.1	94.3667	105.633	1.11939	0.0831857	0.162716
Q9C0D3	ZYG11B	Protein zyg-11 homolog B OS=Homo sapiens GN=ZYG11B PE=1 SV=2	6.72043	4	6	4	744	83.867	6.86	97.9	88.4	96.8	98.7	105.5	112.7	94.3667	105.633	1.11939	0.0887976	0.162716
P48163	ME1	NADP-dependent malic enzyme OS=Homo sapiens GN=ME1 PE=1 SV=1	31.8182	13	25	13	572	64.109	6.13	93.2	92.5	97.4	105.1	106.8	104.9	94.3667	105.6	1.11904	0.00240235	0.162261
Q53EU6	GPAT3	Glycerol-3-phosphate acyltransferase 3 OS=Homo sapiens GN=GPAT3 PE=1 SV=2	7.60369	2	2	2	434	48.673	8.87	102	81.5	99.7	93.4	103.4	120	94.4	105.6	1.11864	0.330079	0.161751
Q16626	MEA1	Male-enhanced antigen 1 OS=Homo sapiens GN=MEA1 PE=1 SV=2	16.2162	2	3	2	185	19.892	4.22	94.5	96	92.7	102.9	105	108.9	94.4	105.6	1.11864	0.00499214	0.161751
A0A024R5U5	ADAM10	ADAM metallopeptidase domain 10, isoform CRA_b OS=Homo sapiens GN=ADAM10 PE=4 SV=1	2.00535	1	2	1	748	84.088	7.77	95.9	92.4	94.9	104.6	103.6	108.6	94.4	105.6	1.11864	0.00374515	0.161751
Q53X91	SULT1E1	Sulfotransferase (Fragment) OS=Homo sapiens GN=SULT1E1 PE=2 SV=1	6.12245	1	1	1	294	35.104	6.62	101.1	80.8	101.3	99	103.1	114.6	94.4	105.567	1.11829	0.247263	0.161296
O43491	EPB41L2	Band 4.1-like protein 2 OS=Homo sapiens GN=EPB41L2 PE=1 SV=1	30.3483	24	33	23	1005	112.519	5.44	94.9	94.1	94.3	105	106.9	104.9	94.4333	105.6	1.11825	8.7068e-05	0.161242
A0A024QYX3	RBM3	RNA binding motif (RNP1, RRM) protein 3, isoform CRA_c OS=Homo sapiens GN=RBM3 PE=4 SV=1	17.8344	2	4	2	157	17.16	8.91	93	93.3	97	103.2	103.4	110.2	94.4333	105.6	1.11825	0.0133014	0.161242
A0A087WT30	C12orf45	Uncharacterized protein C12orf45 OS=Homo sapiens GN=C12orf45 PE=1 SV=2	5.6872	1	1	1	211	23.052	4.98	95.1	91.6	96.6	100.4	96.2	120.1	94.4333	105.567	1.1179	0.212581	0.160786
Q8NEH0	DDX20	DEAD (Asp-Glu-Ala-Asp) box polypeptide 20 OS=Homo sapiens GN=DDX20 PE=2 SV=1	20.3883	11	15	11	824	92.098	7.03	93.3	90.9	99.1	102.8	102.8	111.1	94.4333	105.567	1.1179	0.0391134	0.160786
Q53RG0	tmp_locus_9	Eukaryotic translation initiation factor 4E member 2, isoform CRA_c OS=Homo sapiens GN=tmp_locus_9 PE=2 SV=1	18.3673	3	4	3	245	28.344	8.88	95.6	95.7	92	105.7	105.4	105.6	94.4333	105.567	1.1179	0.000800522	0.160786
Q8WUH6	TMEM263	Transmembrane protein 263 OS=Homo sapiens GN=TMEM263 PE=1 SV=1	43.9655	3	6	3	116	11.741	9.32	99.1	96.8	87.4	110.8	96.3	109.6	94.4333	105.567	1.1179	0.130488	0.160786
H0YCJ8	RHCE	Blood group Rh(CE) polypeptide (Fragment) OS=Homo sapiens GN=RHCE PE=4 SV=1	9.09091	1	2	1	77	8.388	7.44	93.8	92.3	97.2	99.1	99.6	118	94.4333	105.567	1.1179	0.156169	0.160786
A0A024R394	CHORDC1	Cysteine and histidine-rich domain (CHORD)-containing 1, isoform CRA_c OS=Homo sapiens GN=CHORDC1 PE=4 SV=1	56.3253	16	42	16	332	37.51	7.72	89.8	98.8	94.8	107.8	106.4	102.5	94.4667	105.567	1.1175	0.0219383	0.160277
V9HW43	HEL-S-102	Epididymis secretory protein Li 102 OS=Homo sapiens GN=HEL-S-102 PE=2 SV=1	68.7805	15	101	15	205	22.768	6.4	93.8	97.2	92.4	104.3	104.2	108.2	94.4667	105.567	1.1175	0.00462205	0.160277
D3DQ48	TMEM59	Transmembrane protein 59, isoform CRA_e OS=Homo sapiens GN=TMEM59 PE=4 SV=1	4.01235	1	1	1	324	36.239	5.05	92.3	87.4	103.7	101.9	100.5	114.3	94.4667	105.567	1.1175	0.164018	0.160277
A8K9L8		cDNA FLJ76964, highly similar to Homo sapiens tropomodulin 2 (neuronal) (TMOD2), mRNA OS=Homo sapiens PE=2 SV=1	4.5584	2	5	1	351	39.585	5.27	93.9	98.4	91.1	107	100.2	109.4	94.4667	105.533	1.11715	0.0335404	0.159821
A0A1W2PRS1	SCARB2	Lysosome membrane protein 2 (Fragment) OS=Homo sapiens GN=SCARB2 PE=1 SV=1	21.0019	8	17	8	519	58.121	5.15	95	91	97.4	102.7	103.9	110	94.4667	105.533	1.11715	0.019513	0.159821
O14715	RGPD8	RANBP2-like and GRIP domain-containing protein 8 OS=Homo sapiens GN=RGPD8 PE=1 SV=2	19.3768	29	37	10	1765	198.869	6.49	97.9	89	96.5	103.4	102.2	111	94.4667	105.533	1.11715	0.0470504	0.159821
Q96PU8	QKI	Protein quaking OS=Homo sapiens GN=QKI PE=1 SV=1	18.4751	4	8	4	341	37.647	8.56	101.3	92.2	89.9	102	100.4	114.1	94.4667	105.5	1.1168	0.117787	0.159366
A0A087X211	KIAA1524	Protein CIP2A OS=Homo sapiens GN=KIAA1524 PE=1 SV=1	7.39514	6	8	6	906	102.218	6.23	95	92.5	96	105	105.1	106.5	94.5	105.533	1.11675	0.000655088	0.159313
O75865	TRAPPC6A	Trafficking protein particle complex subunit 6A OS=Homo sapiens GN=TRAPPC6A PE=1 SV=2	12.5786	2	2	2	159	17.593	5.26	99.3	86.4	97.8	109.7	115.1	91.8	94.5	105.533	1.11675	0.246494	0.159313
A0A0S2Z5S7	MIF4GD	MIF4G domain containing isoform 2 (Fragment) OS=Homo sapiens GN=MIF4GD PE=2 SV=1	11.4068	2	2	2	263	30.072	5.27	88.6	90.9	104	100.4	103.4	112.7	94.5	105.5	1.1164	0.143637	0.158857
O43318	MAP3K7	Mitogen-activated protein kinase kinase kinase 7 OS=Homo sapiens GN=MAP3K7 PE=1 SV=1	1.81518	1	1	1	606	67.153	7.11	100.6	88.7	94.2	104.5	93.7	118.3	94.5	105.5	1.1164	0.236503	0.158857
P23526	AHCY	Adenosylhomocysteinase OS=Homo sapiens GN=AHCY PE=1 SV=4	53.4722	25	98	23	432	47.685	6.34	92.9	96.6	94	106.4	107	103	94.5	105.467	1.11605	0.00271868	0.158401
B2R7T8		cDNA, FLJ93598, highly similar to Homo sapiens capping protein (actin filament) muscle Z-line, beta (CAPZB), mRNA OS=Homo sapiens PE=2 SV=1	57.7206	16	55	16	272	30.637	6	93	94.5	96	105.5	106.2	104.7	94.5	105.467	1.11605	0.000346583	0.158401
P15531	NME1	Nucleoside diphosphate kinase A OS=Homo sapiens GN=NME1 PE=1 SV=1	70.3947	11	74	1	152	17.138	6.19	76.7	99.3	107.5	109.1	118.6	88.7	94.5	105.467	1.11605	0.438283	0.158401
A8K0I8		cDNA FLJ76207, highly similar to Homo sapiens delta-notch-like EGF repeat-containing transmembrane (DNER), mRNA OS=Homo sapiens PE=2 SV=1	1.89959	1	1	1	737	78.476	5.21	101.7	85.8	96.1	106.1	108.3	102.1	94.5333	105.5	1.11601	0.0932274	0.158348
Q96G28	CFAP36	Cilia- and flagella-associated protein 36 OS=Homo sapiens GN=CFAP36 PE=1 SV=2	4.38596	1	2	1	342	39.422	4.97	92.1	90	101.5	100.7	113.4	102.4	94.5333	105.5	1.11601	0.108468	0.158348
A0A024R571	EHD1	EH domain-containing protein 1 OS=Homo sapiens GN=EHD1 PE=1 SV=1	57.1168	26	51	22	548	61.888	6.71	94.9	93.3	95.4	104.3	105.3	106.9	94.5333	105.5	1.11601	0.000373478	0.158348
B7Z6S9		Glucosylceramidase OS=Homo sapiens PE=2 SV=1	21.256	11	19	11	621	68.717	7.94	95.1	92.2	96.3	106.7	105.9	103.8	94.5333	105.467	1.11566	0.00185	0.157892
P12429	ANXA3	Annexin A3 OS=Homo sapiens GN=ANXA3 PE=1 SV=3	66.8731	22	42	22	323	36.353	5.92	92.3	96.2	95.1	105.1	105.6	105.7	94.5333	105.467	1.11566	0.000743941	0.157892
A1L390	PLEKHG3	Pleckstrin homology domain-containing family G member 3 OS=Homo sapiens GN=PLEKHG3 PE=1 SV=1	2.46103	2	2	2	1219	134.329	6.55	94.2	89.3	100.1	105.7	108.1	102.6	94.5333	105.467	1.11566	0.0355366	0.157892
Q13454	TUSC3	Tumor suppressor candidate 3 OS=Homo sapiens GN=TUSC3 PE=1 SV=1	2.87356	1	1	1	348	39.65	9.91	97.5	97.7	88.4	109.9	99	107.5	94.5333	105.467	1.11566	0.07244	0.157892
Q5BIX2	ARKL1	Chromosome 18 open reading frame 25, isoform CRA_a OS=Homo sapiens GN=ARKL1 PE=1 SV=1	7.92079	2	2	2	404	43.369	4.88	90.7	95.3	97.7	105.3	106	105.1	94.5667	105.467	1.11526	0.00624936	0.157383
Q9UPX8	SHANK2	SH3 and multiple ankyrin repeat domains protein 2 OS=Homo sapiens GN=SHANK2 PE=1 SV=3	1.02041	1	1	1	1470	158.724	6.9	89.8	87.8	106.1	106.8	113.3	96.3	94.5667	105.467	1.11526	0.225992	0.157383
Q96H20	SNF8	Vacuolar-sorting protein SNF8 OS=Homo sapiens GN=SNF8 PE=1 SV=1	20.9302	4	5	4	258	28.846	6.65	95.9	91.4	96.4	102.3	104.7	109.4	94.5667	105.467	1.11526	0.0141804	0.157383
A0A184AP76	RFP2	Putative tumor suppressor RFP2 OS=Homo sapiens GN=RFP2 PE=4 SV=1	2.457	1	1	1	407	46.971	6.01	98.7	83.3	101.7	98.9	111.1	106.3	94.5667	105.433	1.11491	0.180856	0.156927
A0A024R895	SET	SET translocation (Myeloid leukemia-associated), isoform CRA_b OS=Homo sapiens GN=SET PE=3 SV=1	36.1011	10	61	1	277	32.084	4.22	75.9	95.1	112.7	116.1	116.3	83.9	94.5667	105.433	1.11491	0.512278	0.156927
P61764	STXBP1	Syntaxin-binding protein 1 OS=Homo sapiens GN=STXBP1 PE=1 SV=1	30.6397	14	19	14	594	67.526	6.96	94	90.8	98.9	105	105.5	105.8	94.5667	105.433	1.11491	0.0100985	0.156927
Q9H467	CUEDC2	CUE domain-containing protein 2 OS=Homo sapiens GN=CUEDC2 PE=1 SV=1	4.87805	1	1	1	287	31.989	4.81	99.3	97.9	86.5	107.9	106.8	101.5	94.5667	105.4	1.11456	0.0741628	0.156471
P14854	COX6B1	Cytochrome c oxidase subunit 6B1 OS=Homo sapiens GN=COX6B1 PE=1 SV=2	66.2791	5	17	5	86	10.186	7.05	95.8	92.9	95.1	95.3	100.3	120.7	94.6	105.433	1.11452	0.238073	0.156419
B1AHL2	FBLN1	Fibulin-1 OS=Homo sapiens GN=FBLN1 PE=1 SV=1	3.7448	2	2	2	721	78.277	5.39	90.1	91.8	101.9	104.7	104.1	107.5	94.6	105.433	1.11452	0.0473788	0.156419
Q8N0S6	CENPL	Centromere protein L OS=Homo sapiens GN=CENPL PE=1 SV=2	3.48837	1	1	1	344	38.973	6.52	96.8	90.7	96.3	98.7	108.8	108.8	94.6	105.433	1.11452	0.0496883	0.156419
Q9NWU2	GID8	Glucose-induced degradation protein 8 homolog OS=Homo sapiens GN=GID8 PE=1 SV=1	21.0526	3	3	3	228	26.732	4.97	95.6	93.7	94.5	102.4	106.6	107.3	94.6	105.433	1.11452	0.00263752	0.156419
Q9H582	ZNF644	Zinc finger protein 644 OS=Homo sapiens GN=ZNF644 PE=1 SV=2	1.13037	1	1	1	1327	149.471	8.16	107.3	86.4	90.1	102.5	101.8	111.9	94.6	105.4	1.11416	0.208805	0.155963
A0A140VK17	EHBP1	EH domain binding protein 1, isoform CRA_a OS=Homo sapiens GN=EHBP1 PE=2 SV=1	5.35117	5	7	3	1196	136.154	5.43	91.2	93	99.6	97.5	105.6	113.1	94.6	105.4	1.11416	0.105328	0.155963
O95757	HSPA4L	Heat shock 70 kDa protein 4L OS=Homo sapiens GN=HSPA4L PE=1 SV=3	62.3361	40	82	35	839	94.453	5.88	93.5	93.4	96.9	105.3	105.5	105.4	94.6	105.4	1.11416	0.000720686	0.155963
Q8TED1	GPX8	Probable glutathione peroxidase 8 OS=Homo sapiens GN=GPX8 PE=1 SV=2	35.8852	6	10	1	209	23.866	9.35	89.3	94.6	99.9	107.2	109.8	99.2	94.6	105.4	1.11416	0.0709462	0.155963
Q15814	TBCC	Tubulin-specific chaperone C OS=Homo sapiens GN=TBCC PE=1 SV=2	30.0578	7	11	7	346	39.224	5.71	93	92.7	98.1	104.1	103.7	108.3	94.6	105.367	1.11381	0.00926754	0.155506
Q9UHY1	NRBP1	Nuclear receptor-binding protein OS=Homo sapiens GN=NRBP1 PE=1 SV=1	22.4299	8	10	8	535	59.807	5.08	95.3	93.6	95	106	105.9	104.3	94.6333	105.4	1.11377	0.000144229	0.155455
P30520	ADSS	Adenylosuccinate synthetase isozyme 2 OS=Homo sapiens GN=ADSS PE=1 SV=3	46.7105	16	33	14	456	50.066	6.55	95.1	92.1	96.7	102.8	103.3	110	94.6333	105.367	1.11342	0.0161498	0.154998
P40123	CAP2	Adenylyl cyclase-associated protein 2 OS=Homo sapiens GN=CAP2 PE=1 SV=1	26.8344	10	18	9	477	52.791	6.37	93.6	93.8	96.5	104.5	105.9	105.7	94.6333	105.367	1.11342	0.000483114	0.154998
A8K799		cDNA FLJ77471, highly similar to Homo sapiens cyclin C (CCNC), transcript variant 1, mRNA OS=Homo sapiens PE=2 SV=1	6.00707	1	1	1	283	33.209	7.33	91.6	90.4	101.9	105.5	99.9	110.7	94.6333	105.367	1.11342	0.0890317	0.154998
A0A024R2L1	WDR48	Testicular tissue protein Li 224 OS=Homo sapiens GN=WDR48 PE=2 SV=1	6.64697	4	5	4	677	76.162	7.03	97.7	87.3	98.9	101.6	102.5	112	94.6333	105.367	1.11342	0.0966037	0.154998
B2RDY9		Adenylyl cyclase-associated protein OS=Homo sapiens PE=2 SV=1	54.9474	23	67	5	475	51.583	8.22	93.5	98.1	92.4	108.2	106.5	101.5	94.6667	105.4	1.11338	0.0157248	0.154946
Q92769	HDAC2	Histone deacetylase 2 OS=Homo sapiens GN=HDAC2 PE=1 SV=2	38.3197	14	27	10	488	55.329	5.91	92.8	95.4	95.8	107.7	107.1	101.3	94.6667	105.367	1.11303	0.00889238	0.15449
Q96HR9	REEP6	Receptor expression-enhancing protein 6 OS=Homo sapiens GN=REEP6 PE=1 SV=2	6.16114	1	1	1	211	23.403	8.56	87.4	98.6	98	101.5	108.9	105.7	94.6667	105.367	1.11303	0.0643517	0.15449
Q6NZI2	CAVIN1	Caveolae-associated protein 1 OS=Homo sapiens GN=CAVIN1 PE=1 SV=1	28.9744	12	30	12	390	43.45	5.6	96.5	95.5	92	107.3	104.9	103.8	94.6667	105.333	1.11268	0.00337565	0.154034
P62877	RBX1	E3 ubiquitin-protein ligase RBX1 OS=Homo sapiens GN=RBX1 PE=1 SV=1	24.0741	2	3	2	108	12.266	6.96	91.9	95.4	96.7	101	100.2	114.8	94.6667	105.333	1.11268	0.0974932	0.154034
B4DLV7		Rab GDP dissociation inhibitor OS=Homo sapiens PE=2 SV=1	78.1737	34	102	25	449	51.121	8.18	91.1	96.3	96.6	106.1	107	102.9	94.6667	105.333	1.11268	0.0080344	0.154034
P27348	YWHAQ	14-3-3 protein theta OS=Homo sapiens GN=YWHAQ PE=1 SV=1	72.2449	18	149	11	245	27.747	4.78	94.2	96.8	93	105	105.2	105.7	94.6667	105.3	1.11232	0.000737053	0.153577
O95372	LYPLA2	Acyl-protein thioesterase 2 OS=Homo sapiens GN=LYPLA2 PE=1 SV=1	52.8139	9	16	9	231	24.721	7.23	92.5	95.1	96.4	104.9	105.9	105.1	94.6667	105.3	1.11232	0.000857682	0.153577
Q13185	CBX3	Chromobox protein homolog 3 OS=Homo sapiens GN=CBX3 PE=1 SV=4	65.0273	11	40	9	183	20.798	5.33	94.1	100.8	89.1	107.8	105	103.1	94.6667	105.3	1.11232	0.043673	0.153577
O14579	COPE	Coatomer subunit epsilon OS=Homo sapiens GN=COPE PE=1 SV=3	58.4416	12	25	12	308	34.46	5.12	90.1	95	98.9	105.9	106.1	103.9	94.6667	105.3	1.11232	0.0157808	0.153577
Q9H9A5	CNOT10	CCR4-NOT transcription complex subunit 10 OS=Homo sapiens GN=CNOT10 PE=1 SV=1	8.19892	5	6	5	744	82.257	7.78	92.9	91.9	99.3	103.7	102.8	109.5	94.7	105.333	1.11228	0.027278	0.153526
B2R6E2		cDNA, FLJ92910, highly similar to Homo sapiens programmed cell death 4 (neoplastic transformation inhibitor) (PDCD4), transcript variant 1, mRNA OS=Homo sapiens PE=2 SV=1	54.1578	20	46	20	469	51.599	5.25	92.2	95	96.9	106.1	106.7	103.2	94.7	105.333	1.11228	0.00363739	0.153526
P22415	USF1	Upstream stimulatory factor 1 OS=Homo sapiens GN=USF1 PE=1 SV=1	6.12903	1	1	1	310	33.518	5.54	98.3	88.7	97.1	93.9	110.2	111.8	94.7	105.3	1.11193	0.176542	0.153069
E5RFJ8	MCM4	DNA replication licensing factor MCM4 (Fragment) OS=Homo sapiens GN=MCM4 PE=1 SV=8	50.7109	8	27	1	211	23.419	4.75	88.5	92.4	103.2	102.6	104.5	108.8	94.7	105.3	1.11193	0.0900963	0.153069
O43504	LAMTOR5	Ragulator complex protein LAMTOR5 OS=Homo sapiens GN=LAMTOR5 PE=1 SV=1	59.3407	3	5	3	91	9.608	4.87	96.2	93.2	94.7	101.6	102.2	112.1	94.7	105.3	1.11193	0.0392593	0.153069
P11233	RALA	Ras-related protein Ral-A OS=Homo sapiens GN=RALA PE=1 SV=1	53.3981	9	17	4	206	23.552	7.11	92.4	97.9	93.8	107.5	107.1	101.3	94.7	105.3	1.11193	0.0150492	0.153069
Q00013	MPP1	55 kDa erythrocyte membrane protein OS=Homo sapiens GN=MPP1 PE=1 SV=2	12.0172	4	4	4	466	52.264	7.37	98.1	89.7	96.3	103	103.9	108.9	94.7	105.267	1.11158	0.0282948	0.152612
A0A024QZF8	EMP3	Epithelial membrane protein 3 OS=Homo sapiens GN=EMP3 PE=3 SV=1	9.81595	1	1	1	163	18.417	7.96	83.5	90.6	110.1	100.2	116.4	99.2	94.7333	105.267	1.11119	0.339071	0.152105
Q2TAA2	IAH1	Isoamyl acetate-hydrolyzing esterase 1 homolog OS=Homo sapiens GN=IAH1 PE=1 SV=1	17.7419	3	4	3	248	27.581	5.3	99.2	93.3	91.7	106.9	104.6	104.3	94.7333	105.267	1.11119	0.0122	0.152105
O96007	MOCS2	Molybdopterin synthase catalytic subunit OS=Homo sapiens GN=MOCS2 PE=1 SV=1	22.8723	3	5	3	188	20.931	5.44	98.6	92.8	92.8	101.1	105.6	109.1	94.7333	105.267	1.11119	0.0250778	0.152105
A0A0C4DFU2	SOD2	Superoxide dismutase OS=Homo sapiens GN=SOD2 PE=1 SV=1	44.5946	9	33	9	222	24.735	8.25	93.6	95.1	95.5	106.1	105.6	104.1	94.7333	105.267	1.11119	0.000226264	0.152105
Q96J02	ITCH	E3 ubiquitin-protein ligase Itchy homolog OS=Homo sapiens GN=ITCH PE=1 SV=2	14.9502	10	13	9	903	102.738	6.3	98.6	90.2	95.4	103.3	104.4	108.1	94.7333	105.267	1.11119	0.0208119	0.152105
V9HW12	HEL-S-2a	Epididymis secretory sperm binding protein Li 2a OS=Homo sapiens GN=HEL-S-2a PE=2 SV=1	53.5354	12	53	11	198	21.878	5.97	92.6	98.5	93.1	104.5	103.7	107.5	94.7333	105.233	1.11084	0.00903234	0.151648
V9HVY8	HEL-S-88	Epididymis secretory protein Li 88 OS=Homo sapiens GN=HEL-S-88 PE=2 SV=1	8.84956	2	2	2	339	39.694	7.65	96.7	92.2	95.4	100.1	98.2	117.5	94.7667	105.267	1.1108	0.170117	0.151597
Q5U077	LDHB	L-lactate dehydrogenase OS=Homo sapiens GN=LDHB PE=2 SV=1	54.7904	19	147	18	334	36.615	6.05	93	100.4	90.9	105.7	105.9	104.2	94.7667	105.267	1.1108	0.0231101	0.151597
P30260	CDC27	Cell division cycle protein 27 homolog OS=Homo sapiens GN=CDC27 PE=1 SV=2	13.1068	10	13	10	824	91.809	7.02	95.7	91.5	97.1	102.9	103	109.8	94.7667	105.233	1.11045	0.0210181	0.15114
Q15738	NSDHL	Sterol-4-alpha-carboxylate 3-dehydrogenase, decarboxylating OS=Homo sapiens GN=NSDHL PE=1 SV=2	51.7426	15	30	15	373	41.874	8.06	92.2	95.2	96.9	106.1	105.3	104.3	94.7667	105.233	1.11045	0.00205292	0.15114
E7EQZ4	SMN1	Survival motor neuron protein OS=Homo sapiens GN=SMN1 PE=1 SV=1	37.7551	7	13	7	294	31.669	5.71	94	97.6	92.7	106.3	104.4	105	94.7667	105.233	1.11045	0.00262511	0.15114
A0A140VJC8		Testicular tissue protein Li 2 OS=Homo sapiens PE=2 SV=1	8.44156	5	5	4	770	86.888	4.82	97.2	91.8	95.3	104	106.9	104.7	94.7667	105.2	1.11009	0.00446561	0.150683
F4MH43	UTY	Ubiquitously transcribed tetratricopeptide repeat protein Y-linked transcript variant 4 OS=Homo sapiens GN=UTY PE=2 SV=1	0.732984	2	3	1	955	105.084	7.78	83.8	97.5	103	106.9	108.6	100.1	94.7667	105.2	1.11009	0.171521	0.150683
Q9UKZ1	CNOT11	CCR4-NOT transcription complex subunit 11 OS=Homo sapiens GN=CNOT11 PE=1 SV=1	2.35294	1	1	1	510	55.18	6.4	89.4	90.8	104.2	111.4	115.8	88.5	94.8	105.233	1.11006	0.342152	0.150633
B4DYE5		cDNA FLJ51398, moderately similar to Homo sapiens LEM domain containing 1 (LEMD1), mRNA OS=Homo sapiens PE=2 SV=1	3.8674	1	1	1	181	20.184	8.5	92.6	94.3	97.5	101.4	106.5	107.8	94.8	105.233	1.11006	0.0126112	0.150633
A0A023QHD1	ND4	NADH-ubiquinone oxidoreductase chain 4 OS=Homo sapiens GN=ND4 PE=3 SV=1	6.31808	2	2	2	459	51.504	9.54	88.4	85.1	110.9	108.1	113.9	93.7	94.8	105.233	1.11006	0.359455	0.150633
Q9Y5P4	COL4A3BP	Collagen type IV alpha-3-binding protein OS=Homo sapiens GN=COL4A3BP PE=1 SV=1	7.69231	3	4	3	624	70.791	5.48	89.8	94.3	100.3	103.2	103.9	108.5	94.8	105.2	1.1097	0.0399201	0.150176
P36507	MAP2K2	Dual specificity mitogen-activated protein kinase kinase 2 OS=Homo sapiens GN=MAP2K2 PE=1 SV=1	48	17	34	10	400	44.396	6.55	97.2	96.7	90.5	106.3	104.4	104.9	94.8	105.2	1.1097	0.00954245	0.150176
Q99755	PIP5K1A	Phosphatidylinositol 4-phosphate 5-kinase type-1 alpha OS=Homo sapiens GN=PIP5K1A PE=1 SV=1	8.54093	4	4	4	562	62.594	8.21	98.4	90.1	95.9	105.6	103.2	106.8	94.8	105.2	1.1097	0.0177543	0.150176
Q03169	TNFAIP2	Tumor necrosis factor alpha-induced protein 2 OS=Homo sapiens GN=TNFAIP2 PE=2 SV=2	27.6758	12	13	12	654	72.616	6.46	99.5	91.3	93.6	103.1	103.1	109.4	94.8	105.2	1.1097	0.0320045	0.150176
P23458	JAK1	Tyrosine-protein kinase JAK1 OS=Homo sapiens GN=JAK1 PE=1 SV=2	6.93241	6	7	6	1154	133.191	7.55	101.2	89.5	93.8	102.1	103.8	109.7	94.8333	105.2	1.10931	0.0656408	0.149669
A8K5S3		cDNA FLJ78449 OS=Homo sapiens PE=2 SV=1	24.7253	9	15	9	364	39.741	5.35	92.6	95.9	96	105	107.1	103.4	94.8333	105.167	1.10896	0.00261629	0.149211
Q9H3Z4	DNAJC5	DnaJ homolog subfamily C member 5 OS=Homo sapiens GN=DNAJC5 PE=1 SV=1	14.6465	2	3	2	198	22.134	5.07	94.1	91.8	98.6	104.6	101	109.9	94.8333	105.167	1.10896	0.0340664	0.149211
Q0ZGT2	NEXN	Nexilin OS=Homo sapiens GN=NEXN PE=1 SV=1	8.14815	5	5	5	675	80.609	5.33	98.2	92.7	93.6	104.9	105.4	105.2	94.8333	105.167	1.10896	0.00377799	0.149211
P35606	COPB2	Coatomer subunit beta' OS=Homo sapiens GN=COPB2 PE=1 SV=2	59.2715	41	85	41	906	102.422	5.27	92.3	94	98.2	106	105.3	104.1	94.8333	105.133	1.10861	0.00499014	0.148754
Q92930	RAB8B	Ras-related protein Rab-8B OS=Homo sapiens GN=RAB8B PE=1 SV=2	38.6473	8	26	2	207	23.569	9.07	97.7	94.3	92.5	102.8	103.7	108.9	94.8333	105.133	1.10861	0.0134072	0.148754
A0A024R9D9	ENY2	Transcription and mRNA export factor ENY2 OS=Homo sapiens GN=ENY2 PE=3 SV=1	38.6139	4	5	4	101	11.521	9.33	87.8	98.3	98.5	107.8	103.8	103.9	94.8667	105.167	1.10857	0.0523781	0.148704
A0A024RBR2	FBXO21	F-box protein 21, isoform CRA_a OS=Homo sapiens GN=FBXO21 PE=4 SV=1	4.14013	2	2	2	628	72.224	6.09	93.8	91.6	99.2	99.7	102	113.7	94.8667	105.133	1.10822	0.103573	0.148247
P00338	LDHA	L-lactate dehydrogenase A chain OS=Homo sapiens GN=LDHA PE=1 SV=2	70.7831	24	200	23	332	36.665	8.27	91.4	99	94.2	105.7	105.9	103.8	94.8667	105.133	1.10822	0.0114266	0.148247
Q9UFF9	CNOT8	CCR4-NOT transcription complex subunit 8 OS=Homo sapiens GN=CNOT8 PE=1 SV=1	8.90411	2	3	2	292	33.519	4.81	97.7	88.4	98.5	102.5	99.8	113.1	94.8667	105.133	1.10822	0.119282	0.148247
E9PJD7	CYHR1	Cysteine and histidine-rich protein 1 OS=Homo sapiens GN=CYHR1 PE=1 SV=1	3.21782	1	1	1	404	43.785	6.76	106.5	89.2	88.9	107	101	107.4	94.8667	105.133	1.10822	0.171701	0.148247
P16989	YBX3	Y-box-binding protein 3 OS=Homo sapiens GN=YBX3 PE=1 SV=4	34.9462	9	28	1	372	40.066	9.77	95.1	94.5	95	106.3	102.9	106.2	94.8667	105.133	1.10822	0.000820229	0.148247
A0A140VKA6		Testis secretory sperm-binding protein Li 233m OS=Homo sapiens PE=2 SV=1	33.6043	12	40	12	369	41.305	5.27	93.2	96.9	94.5	107	105.5	102.8	94.8667	105.1	1.10787	0.00334959	0.14779
A0A0S2Z6I4	VKORC1	Vitamin K epoxide reductase complex subunit 1 isoform 1 (Fragment) OS=Homo sapiens GN=VKORC1 PE=2 SV=1	12.8834	2	5	2	163	18.223	9.36	96.2	91.5	97	106.1	104.9	104.4	94.9	105.133	1.10783	0.00461491	0.14774
G8JLA2	MYL6	Myosin light polypeptide 6 OS=Homo sapiens GN=MYL6 PE=1 SV=1	80.2632	11	53	1	152	17.078	4.55	109.4	91.2	84.1	103.1	90.2	122	94.9	105.1	1.10748	0.440313	0.147283
P06454	PTMA	Prothymosin alpha OS=Homo sapiens GN=PTMA PE=1 SV=2	36.036	3	28	2	111	12.196	3.78	92.5	96.4	95.8	100.4	101.3	113.6	94.9	105.1	1.10748	0.08258	0.147283
Q8TBK2	SETD6	N-lysine methyltransferase SETD6 OS=Homo sapiens GN=SETD6 PE=1 SV=2	2.11416	1	1	1	473	53.155	5.34	95.1	84.1	105.5	101.2	96.5	117.5	94.9	105.067	1.10713	0.315583	0.146825
Q59FZ4		Serine/threonine kinase 4 variant (Fragment) OS=Homo sapiens PE=2 SV=1	22.8963	10	17	8	511	57.844	5.16	97.1	93.8	93.8	106.9	103.6	104.7	94.9	105.067	1.10713	0.00227398	0.146825
Q8TE56	ADAMTS17	A disintegrin and metalloproteinase with thrombospondin motifs 17 OS=Homo sapiens GN=ADAMTS17 PE=2 SV=2	1.91781	1	5	1	1095	121.048	8.06	102.6	84.9	97.3	110.3	106.8	98.2	94.9333	105.1	1.10709	0.185089	0.146776
Q05D26	BLK	Tyrosine-protein kinase (Fragment) OS=Homo sapiens GN=BLK PE=2 SV=1	4.17362	2	6	1	599	67.381	9.51	98.8	87.4	98.6	96.8	108.4	110.1	94.9333	105.1	1.10709	0.14505	0.146776
V9HW37	HEL-S-69	Epididymis secretory protein Li 69 OS=Homo sapiens GN=HEL-S-69 PE=1 SV=1	76.525	42	147	41	541	59.633	5.66	93.1	97.1	94.6	106.5	106.7	102	94.9333	105.067	1.10674	0.00626714	0.146318
B3KN29		PRA1 family protein OS=Homo sapiens PE=2 SV=1	20.2247	3	6	3	178	19.277	9.19	92.1	93	99.7	105.3	105	104.9	94.9333	105.067	1.10674	0.0134624	0.146318
P31947	SFN	14-3-3 protein sigma OS=Homo sapiens GN=SFN PE=1 SV=1	62.9032	15	100	11	248	27.757	4.74	93.9	96.5	94.4	104.6	104.3	106.3	94.9333	105.067	1.10674	0.000557116	0.146318
U3KQP1	ASNSD1	Asparagine synthetase domain-containing protein 1 (Fragment) OS=Homo sapiens GN=ASNSD1 PE=1 SV=1	5.28455	1	1	1	246	27.669	8.53	93.2	87.6	104	108.2	110.7	96.3	94.9333	105.067	1.10674	0.196738	0.146318
A0A024R904	CACYBP	Calcyclin binding protein, isoform CRA_a OS=Homo sapiens GN=CACYBP PE=4 SV=1	72.3684	15	43	15	228	26.194	8.25	93.3	98.2	93.3	106.8	105.2	103.2	94.9333	105.067	1.10674	0.0063781	0.146318
Q8IWV8	UBR2	E3 ubiquitin-protein ligase UBR2 OS=Homo sapiens GN=UBR2 PE=1 SV=1	4.21652	6	7	6	1755	200.408	6.24	93.9	92.3	98.6	99.3	99.4	116.4	94.9333	105.033	1.10639	0.167026	0.145861
Q969E8	TSR2	Pre-rRNA-processing protein TSR2 homolog OS=Homo sapiens GN=TSR2 PE=1 SV=1	26.178	3	5	3	191	20.881	4.39	92.3	93	99.5	105.5	109.5	100.1	94.9333	105.033	1.10639	0.0469992	0.145861
A6NED2	RCCD1	RCC1 domain-containing protein 1 OS=Homo sapiens GN=RCCD1 PE=1 SV=1	20.7447	4	4	4	376	40.054	5.27	98.9	89.7	96.2	104	103.1	108	94.9333	105.033	1.10639	0.0316978	0.145861
Q53R19	ARPC2	Arp2/3 complex 34 kDa subunit OS=Homo sapiens GN=ARPC2 PE=2 SV=1	69.3333	18	42	18	300	34.311	7.36	92	95.6	97.3	105.3	105.1	104.8	94.9667	105.067	1.10635	0.00299694	0.145812
P46940	IQGAP1	Ras GTPase-activating-like protein IQGAP1 OS=Homo sapiens GN=IQGAP1 PE=1 SV=1	65.2384	92	376	90	1657	189.134	6.48	95.4	94.6	94.9	106.7	106.7	101.8	94.9667	105.067	1.10635	0.003607	0.145812
Q9BTT0	ANP32E	Acidic leucine-rich nuclear phosphoprotein 32 family member E OS=Homo sapiens GN=ANP32E PE=1 SV=1	32.0896	8	26	8	268	30.674	3.85	92	96.1	96.8	106.6	106.1	102.4	94.9667	105.033	1.106	0.00730191	0.145354
A0A024R7I3	RAB8A	RAB8A, member RAS oncogene family, isoform CRA_a OS=Homo sapiens GN=RAB8A PE=4 SV=1	49.2754	11	35	5	207	23.653	9.07	94.9	94.5	95.5	104.4	102.4	108.3	94.9667	105.033	1.106	0.00459079	0.145354
B1AKK2	DDAH1	Dimethylarginine dimethylaminohydrolase 1, isoform CRA_b OS=Homo sapiens GN=DDAH1 PE=2 SV=1	56.1404	12	18	11	285	31.102	5.81	95.2	91.6	98.1	103.3	106.6	105.2	94.9667	105.033	1.106	0.00882289	0.145354
Q9Y3E7	CHMP3	Charged multivesicular body protein 3 OS=Homo sapiens GN=CHMP3 PE=1 SV=3	5.40541	1	1	1	222	25.057	5.12	96.7	93.8	94.5	107.7	98.9	108.5	95	105.033	1.10561	0.0349044	0.144848
P50579	METAP2	Methionine aminopeptidase 2 OS=Homo sapiens GN=METAP2 PE=1 SV=1	35.9833	13	37	2	478	52.858	5.82	95.2	97.9	91.9	105.7	106.4	103	95	105.033	1.10561	0.00768127	0.144848
Q8WY22	BRI3BP	BRI3-binding protein OS=Homo sapiens GN=BRI3BP PE=1 SV=1	10.3586	2	3	2	251	27.818	9.44	93.5	97.9	93.6	102.5	102.6	109.9	95	105	1.10526	0.024623	0.14439
A8K132		cDNA FLJ75476, highly similar to Homo sapiens glutaminase (GLS), mRNA OS=Homo sapiens PE=2 SV=1	28.849	13	22	10	669	73.462	7.77	98.6	93.1	93.3	104.1	105.4	105.5	95	105	1.10526	0.00574396	0.14439
Q7Z460	CLASP1	CLIP-associating protein 1 OS=Homo sapiens GN=CLASP1 PE=1 SV=1	25.0975	34	48	28	1538	169.346	9.03	95.7	92	97.3	104.8	105.7	104.5	95	105	1.10526	0.003422	0.14439
A0A0B4J1V9	HELLS	Helicase, lymphoid-specific, isoform CRA_b OS=Homo sapiens GN=HELLS PE=1 SV=1	21.267	17	20	17	884	102.65	7.65	95.5	93	96.5	102.7	104.4	107.9	95	105	1.10526	0.00568419	0.14439
A0A0N9MXA6	HLA-A	MHC class I antigen (Fragment) OS=Homo sapiens GN=HLA-A PE=3 SV=1	38.8278	9	18	1	273	31.623	5.94	88.6	90.3	106.1	109.4	108.6	97	95	105	1.10526	0.218805	0.14439
P30536	TSPO	Translocator protein OS=Homo sapiens GN=TSPO PE=1 SV=3	18.3432	2	4	2	169	18.816	9.36	79.6	99.1	106.3	106.5	102.9	105.6	95	105	1.10526	0.281933	0.14439
Q96DV4	MRPL38	39S ribosomal protein L38, mitochondrial OS=Homo sapiens GN=MRPL38 PE=1 SV=2	17.1053	4	6	4	380	44.568	7.53	94	91.4	99.6	100.9	104.6	109.4	95	104.967	1.10491	0.0446414	0.143932
A0A0C4DFR8	UXT	Protein UXT OS=Homo sapiens GN=UXT PE=1 SV=1	13.0178	2	3	2	169	19.584	7.12	94.1	90.2	100.7	104.6	110.2	100.1	95	104.967	1.10491	0.0781636	0.143932
Q9C0B7	TANGO6	Transport and Golgi organization protein 6 homolog OS=Homo sapiens GN=TANGO6 PE=1 SV=2	2.55941	2	2	2	1094	120.671	6.11	101.1	90.5	93.4	100.6	97	117.3	95	104.967	1.10491	0.228037	0.143932
Q05932	FPGS	Folylpolyglutamate synthase, mitochondrial OS=Homo sapiens GN=FPGS PE=1 SV=3	18.9097	6	8	6	587	64.568	7.94	98.4	91.6	95.1	105.7	102.2	107.1	95.0333	105	1.10488	0.0151427	0.143884
B5MDU6	LDAH	Lipid droplet-associated hydrolase OS=Homo sapiens GN=LDAH PE=1 SV=1	10.2703	3	5	3	370	42.641	6.93	98.4	88.7	98	100.7	104.8	109.5	95.0333	105	1.10488	0.070196	0.143884
A0A0S2Z570	RXRB	RXRB (Fragment) OS=Homo sapiens GN=RXRB PE=2 SV=1	7.26257	4	5	4	537	57.329	8.27	91.9	92.9	100.3	107.6	105.1	102.3	95.0333	105	1.10488	0.0311538	0.143884
O95433	AHSA1	Activator of 90 kDa heat shock protein ATPase homolog 1 OS=Homo sapiens GN=AHSA1 PE=1 SV=1	63.3136	17	45	17	338	38.25	5.53	91.5	94.8	98.8	104.3	106.1	104.5	95.0333	104.967	1.10452	0.0104658	0.143426
P61163	ACTR1A	Alpha-centractin OS=Homo sapiens GN=ACTR1A PE=1 SV=1	40.1596	9	25	5	376	42.587	6.64	93.4	95.8	95.9	104.5	104.6	105.8	95.0333	104.967	1.10452	0.000413339	0.143426
Q9UJY1	HSPB8	Heat shock protein beta-8 OS=Homo sapiens GN=HSPB8 PE=1 SV=1	15.3061	3	4	3	196	21.591	5.12	95.7	90.9	98.5	104.5	104.1	106.3	95.0333	104.967	1.10452	0.0128305	0.143426
O15541	RNF113A	RING finger protein 113A OS=Homo sapiens GN=RNF113A PE=1 SV=1	4.95627	2	3	2	343	38.763	5.69	95.5	91	98.6	103.1	101.3	110.5	95.0333	104.967	1.10452	0.0499565	0.143426
D6RCM8	TNFAIP8	Tumor necrosis factor alpha-induced protein 8 OS=Homo sapiens GN=TNFAIP8 PE=1 SV=1	7.5	2	2	2	200	23.242	9.1	93.5	101.4	90.2	103.4	105	106.5	95.0333	104.967	1.10452	0.0447178	0.143426
B3KNH6		cDNA FLJ14631 fis, clone NT2RP2000660, highly similar to Homo sapiens fidgetin-like 1 (FIGNL1), mRNA OS=Homo sapiens PE=2 SV=1	9.49555	4	9	3	674	74	7.97	101	87.6	96.5	99.6	101.2	114	95.0333	104.933	1.10417	0.175532	0.142968
P17812	CTPS1	CTP synthase 1 OS=Homo sapiens GN=CTPS1 PE=1 SV=2	56.8528	29	78	26	591	66.648	6.46	91.4	96.2	97.5	107.3	107.5	100	95.0333	104.933	1.10417	0.0326787	0.142968
Q8WUV3	PRMT3	PRMT3 protein (Fragment) OS=Homo sapiens GN=PRMT3 PE=2 SV=1	21.1679	10	12	10	548	61.928	7.42	99.7	92.1	93.3	101.6	104.4	108.8	95.0333	104.933	1.10417	0.0349272	0.142968
P54920	NAPA	Alpha-soluble NSF attachment protein OS=Homo sapiens GN=NAPA PE=1 SV=3	75.2542	18	43	18	295	33.211	5.36	94.2	93.7	97.3	104.5	104.5	105.9	95.0667	104.967	1.10414	0.00124948	0.14292
Q9UFN0	NIPSNAP3A	Protein NipSnap homolog 3A OS=Homo sapiens GN=NIPSNAP3A PE=1 SV=2	26.3158	5	8	5	247	28.449	9.16	94.8	92.4	98	101	102.8	111.1	95.0667	104.967	1.10414	0.0477224	0.14292
A0A0S2Z4R4	HGS	Hepatocyte growth factor-regulated tyrosine kinase substrate isoform 1 (Fragment) OS=Homo sapiens GN=HGS PE=2 SV=1	17.3745	10	12	10	777	86.138	6.16	100.4	90.5	94.3	96.8	97.2	120.8	95.0667	104.933	1.10379	0.307397	0.142462
Q96K76	USP47	Ubiquitin carboxyl-terminal hydrolase 47 OS=Homo sapiens GN=USP47 PE=1 SV=3	30.9091	32	45	32	1375	157.212	5.08	95.2	94.2	95.8	105.3	106.2	103.3	95.0667	104.933	1.10379	0.000538448	0.142462
Q5U0L9		Homer homolog 3 (Drosophila) OS=Homo sapiens PE=2 SV=1	7.20222	2	2	2	361	39.939	5.47	96.9	91.1	97.2	98.3	102.1	114.4	95.0667	104.933	1.10379	0.133308	0.142462
O94804	STK10	Serine/threonine-protein kinase 10 OS=Homo sapiens GN=STK10 PE=1 SV=1	5.2686	5	8	4	968	112.065	6.95	101.8	90.4	93	101	104.2	109.6	95.0667	104.933	1.10379	0.0817566	0.142462
O14975	SLC27A2	Very long-chain acyl-CoA synthetase OS=Homo sapiens GN=SLC27A2 PE=1 SV=2	14.6774	8	10	8	620	70.267	8.51	94.8	91.7	98.7	105.5	105.2	104.1	95.0667	104.933	1.10379	0.00885308	0.142462
H3BP13	TRAPPC2L	Trafficking protein particle complex subunit 2-like protein OS=Homo sapiens GN=TRAPPC2L PE=1 SV=1	5.39419	1	2	1	241	27.285	8.51	93.8	99.3	92.1	104.1	104.2	106.4	95.0667	104.9	1.10344	0.0128721	0.142003
Q9BYK8	HELZ2	Helicase with zinc finger domain 2 OS=Homo sapiens GN=HELZ2 PE=1 SV=6	1.39675	2	2	2	2649	294.465	7.49	106.4	83.1	95.8	98.3	94.5	122	95.1	104.933	1.1034	0.419021	0.141956
P42224	STAT1	Signal transducer and activator of transcription 1-alpha/beta OS=Homo sapiens GN=STAT1 PE=1 SV=2	37.4667	22	37	22	750	87.28	6.05	95.2	91.2	98.9	104.5	104.5	105.8	95.1	104.933	1.1034	0.0122428	0.141956
B3KRI8		cDNA FLJ34373 fis, clone FEBRA2017333, highly similar to Dual specificity protein kinase CLK3 (EC 2.7.12.1) OS=Homo sapiens PE=2 SV=1	8.15047	3	8	3	638	73.488	9.95	99	94.7	91.6	100.3	101.6	112.8	95.1	104.9	1.10305	0.095532	0.141497
A8K8U2		cDNA FLJ76442 OS=Homo sapiens PE=2 SV=1	1.41129	1	1	1	992	108.604	5.06	91.6	96.3	97.4	102.1	103.9	108.7	95.1	104.9	1.10305	0.0209702	0.141497
Q562E7	WDR81	WD repeat-containing protein 81 OS=Homo sapiens GN=WDR81 PE=1 SV=2	0.927357	1	1	1	1941	211.564	5.58	90.3	81.1	113.9	108.5	107	99.2	95.1	104.9	1.10305	0.390415	0.141497
Q86UP2	KTN1	Kinectin OS=Homo sapiens GN=KTN1 PE=1 SV=1	48.6367	63	100	63	1357	156.179	5.64	95.2	93.6	96.5	105	105.7	104	95.1	104.9	1.10305	0.000546547	0.141497
Q08722	CD47	Leukocyte surface antigen CD47 OS=Homo sapiens GN=CD47 PE=1 SV=1	8.66873	3	3	3	323	35.191	7.21	91.2	94.8	99.3	106.1	104.9	103.7	95.1	104.9	1.10305	0.015985	0.141497
O75376	NCOR1	Nuclear receptor corepressor 1 OS=Homo sapiens GN=NCOR1 PE=1 SV=2	1.39344	3	3	3	2440	270.044	7.11	101.2	96.4	87.7	104.6	103.3	106.8	95.1	104.9	1.10305	0.0742386	0.141497
A0A087WVA1	SELENOT	Selenoprotein T OS=Homo sapiens GN=SELENOT PE=1 SV=1	6.66667	1	2	1	195	22.329	8.78	85.8	89.2	110.3	103.6	102.4	108.6	95.1	104.867	1.1027	0.283712	0.141039
O60739	EIF1B	Eukaryotic translation initiation factor 1b OS=Homo sapiens GN=EIF1B PE=1 SV=2	76.9912	7	20	2	113	12.816	7.37	93.2	95.9	96.3	107.9	102.4	104.4	95.1333	104.9	1.10266	0.00652754	0.140992
O60476	MAN1A2	Mannosyl-oligosaccharide 1,2-alpha-mannosidase IB OS=Homo sapiens GN=MAN1A2 PE=1 SV=1	7.33229	3	4	2	641	72.957	7.61	95.4	89.5	100.5	101.3	103.8	109.6	95.1333	104.9	1.10266	0.0719251	0.140992
Q96DX7	TRIM44	Tripartite motif-containing protein 44 OS=Homo sapiens GN=TRIM44 PE=1 SV=1	2.32558	1	1	1	344	38.448	4.21	89.7	91	104.7	99.5	107.5	107.7	95.1333	104.9	1.10266	0.150758	0.140992
D3DVC4	NES	Nestin, isoform CRA_c OS=Homo sapiens GN=NES PE=3 SV=1	6.41579	9	10	9	1621	177.32	4.36	96.4	97.1	91.8	103.1	103.9	107.5	95.1	104.833	1.10235	0.0104897	0.14058
B3KM36		cDNA FLJ10153 fis, clone HEMBA1003417, highly similar to BAG family molecular chaperone regulator 2 OS=Homo sapiens PE=2 SV=1	52.1327	12	28	12	211	23.697	6.7	96.2	93.8	95.4	104.8	103.8	106	95.1333	104.867	1.10231	0.00051127	0.140533
Q14019	COTL1	Coactosin-like protein OS=Homo sapiens GN=COTL1 PE=1 SV=3	64.0845	9	31	9	142	15.935	5.67	91	95.5	98.9	104	102.9	107.7	95.1333	104.867	1.10231	0.022919	0.140533
Q5JT02	POMT1	Protein O-mannosyl-transferase 1 (Fragment) OS=Homo sapiens GN=POMT1 PE=1 SV=1	2.02312	1	1	1	346	39.406	9	91.6	98.7	95.1	108.7	104.2	101.7	95.1333	104.867	1.10231	0.0283257	0.140533
P27694	RPA1	Replication protein A 70 kDa DNA-binding subunit OS=Homo sapiens GN=RPA1 PE=1 SV=2	45.9416	25	50	25	616	68.095	7.21	92.1	93.7	99.6	106.6	105.5	102.5	95.1333	104.867	1.10231	0.0197802	0.140533
E9PN70	TRAPPC4	Trafficking protein particle complex subunit 4 OS=Homo sapiens GN=TRAPPC4 PE=1 SV=1	24.5136	5	5	5	257	28.799	8.51	98.1	89	98.3	101.7	102.2	110.7	95.1333	104.867	1.10231	0.0830955	0.140533
Q9NX00	TMEM160	Transmembrane protein 160 OS=Homo sapiens GN=TMEM160 PE=1 SV=1	12.766	2	2	2	188	19.645	8.03	100.3	93.1	92	103	104.1	107.5	95.1333	104.867	1.10231	0.029452	0.140533
Q8N584	TTC39C	Tetratricopeptide repeat protein 39C OS=Homo sapiens GN=TTC39C PE=2 SV=2	2.40137	1	1	1	583	65.828	6.99	97.9	84.6	103	97.9	106	110.7	95.1667	104.867	1.10193	0.217707	0.140028
Q8NFA0	USP32	Ubiquitin carboxyl-terminal hydrolase 32 OS=Homo sapiens GN=USP32 PE=1 SV=1	1.37157	2	3	2	1604	181.54	6.44	100.8	88.2	96.5	105.1	102.3	107.2	95.1667	104.867	1.10193	0.0705268	0.140028
A0A024R6M3	PAPOLA	Poly(A) polymerase alpha, isoform CRA_a OS=Homo sapiens GN=PAPOLA PE=4 SV=1	27.7852	16	25	16	745	82.791	7.37	97	92.4	96.1	104.8	105.4	104.3	95.1667	104.833	1.10158	0.00258337	0.139569
B4E2L0		cDNA FLJ54730, highly similar to cAMP-dependent protein kinase, beta-2-catalytic subunit (EC 2.7.11.11) OS=Homo sapiens PE=2 SV=1	31.1558	10	15	2	398	46.193	8.69	91.8	91.2	102.5	102.1	101.6	110.7	95.1667	104.8	1.10123	0.110357	0.13911
Q14254	FLOT2	Flotillin-2 OS=Homo sapiens GN=FLOT2 PE=1 SV=2	44.8598	17	33	3	428	47.035	5.25	97.3	88.4	99.8	97.5	106.9	110	95.1667	104.8	1.10123	0.132368	0.13911
A0A0A0MRB5	MADD	MAP kinase-activating death domain protein OS=Homo sapiens GN=MADD PE=1 SV=1	4.0932	5	6	5	1588	176.444	6.13	95.8	89.2	100.5	100.5	104.8	109.1	95.1667	104.8	1.10123	0.0791165	0.13911
Q5H9N4	DKFZp686L20222	Putative uncharacterized protein DKFZp686L20222 OS=Homo sapiens GN=DKFZp686L20222 PE=3 SV=1	60.396	16	62	14	303	34.756	8.95	92.5	97.1	95.9	105.5	105.3	103.6	95.1667	104.8	1.10123	0.0030496	0.13911
P48201	ATP5G3	ATP synthase F(0) complex subunit C3, mitochondrial OS=Homo sapiens GN=ATP5G3 PE=2 SV=1	4.92958	1	2	1	142	14.684	9.45	80.5	103.6	101.5	109.6	105.9	99	95.2	104.833	1.10119	0.295029	0.139064
A0A1S5RA93	PNKP	Bifunctional polynucleotide phosphatase/kinase OS=Homo sapiens GN=PNKP PE=4 SV=1	23.6084	10	11	10	521	56.981	8.34	94.1	95.4	96.1	106.4	106.2	101.9	95.2	104.833	1.10119	0.00366423	0.139064
Q76LA1	CSTB	CSTB protein OS=Homo sapiens GN=CSTB PE=2 SV=1	86.7347	6	25	6	98	11.133	7.56	88.7	103.4	93.5	103.3	102.1	109.1	95.2	104.833	1.10119	0.117263	0.139064
O00401	WASL	Neural Wiskott-Aldrich syndrome protein OS=Homo sapiens GN=WASL PE=1 SV=2	29.703	8	13	8	505	54.793	7.93	96.7	92.7	96.2	102.7	103.3	108.5	95.2	104.833	1.10119	0.0124552	0.139064
Q14558	PRPSAP1	Phosphoribosyl pyrophosphate synthase-associated protein 1 OS=Homo sapiens GN=PRPSAP1 PE=1 SV=2	54.2135	14	20	11	356	39.369	7.2	94.1	94.5	97	105.4	106.7	102.4	95.2	104.833	1.10119	0.00352164	0.139064
A0A024R1U4	RAB5C	RAB5C, member RAS oncogene family, isoform CRA_a OS=Homo sapiens GN=RAB5C PE=4 SV=1	66.2037	9	45	6	216	23.468	8.41	94.1	95.9	95.6	105.5	103.2	105.8	95.2	104.833	1.10119	0.000629972	0.139064
Q99426	TBCB	Tubulin-folding cofactor B OS=Homo sapiens GN=TBCB PE=1 SV=2	36.8852	7	13	7	244	27.308	5.15	95.5	91.3	98.8	102.7	104.4	107.4	95.2	104.833	1.10119	0.0199401	0.139064
B4DL86		6-phosphogluconate dehydrogenase, decarboxylating OS=Homo sapiens PE=2 SV=1	47.3193	17	51	3	429	47.445	6.47	95.8	96.6	93.2	104.8	102.4	107.2	95.2	104.8	1.10084	0.00509887	0.138605
A0A024R7I0	GIPC1	GIPC PDZ domain containing family, member 1, isoform CRA_a OS=Homo sapiens GN=GIPC1 PE=4 SV=1	48.048	15	21	15	333	36.027	6.28	96.6	93.9	95.1	104.8	105.3	104.3	95.2	104.8	1.10084	0.000323204	0.138605
A0A024R5I7	PITPNM1	Phosphatidylinositol transfer protein, membrane-associated 1, isoform CRA_a OS=Homo sapiens GN=PITPNM1 PE=4 SV=1	2.8135	3	3	3	1244	134.763	5.95	94.2	89.3	102.1	109.2	103.3	101.9	95.2	104.8	1.10084	0.0918488	0.138605
A4CYL7		Putative map kinase interacting kinase [Homo sapiens] (Fragment) OS=Homo sapiens PE=3 SV=1	1.48305	1	1	1	472	52.493	6.29	86.9	90.1	108.6	100.3	109.4	104.7	95.2	104.8	1.10084	0.256373	0.138605
A0A024RD41	RAB23	RAB23, member RAS oncogene family, isoform CRA_a OS=Homo sapiens GN=RAB23 PE=4 SV=1	11.3924	2	2	2	237	26.643	6.6	91.4	98	96.2	105	110.2	99.2	95.2	104.8	1.10084	0.0620998	0.138605
Q13017	ARHGAP5	Rho GTPase-activating protein 5 OS=Homo sapiens GN=ARHGAP5 PE=1 SV=2	1.66445	2	2	2	1502	172.352	6.62	96.6	94.2	94.8	94.3	101.6	118.5	95.2	104.8	1.10084	0.253455	0.138605
Q9Y2S6	TMA7	Translation machinery-associated protein 7 OS=Homo sapiens GN=TMA7 PE=1 SV=1	29.6875	2	3	2	64	7.062	9.99	98.4	101.7	85.5	107.1	102.3	105	95.2	104.8	1.10084	0.13486	0.138605
Q14204	DYNC1H1	Cytoplasmic dynein 1 heavy chain 1 OS=Homo sapiens GN=DYNC1H1 PE=1 SV=5	50.6672	204	424	204	4646	532.072	6.4	95.4	94.1	96.1	105.8	106.4	102.1	95.2	104.767	1.10049	0.00285281	0.138146
A0A024RDY0	RANBP5	RAN binding protein 5, isoform CRA_d OS=Homo sapiens GN=RANBP5 PE=4 SV=1	45.3965	37	100	34	1097	123.55	4.94	93.3	95.4	96.9	105.4	106.6	102.3	95.2	104.767	1.10049	0.00442563	0.138146
P07900	HSP90AA1	Heat shock protein HSP 90-alpha OS=Homo sapiens GN=HSP90AA1 PE=1 SV=5	64.2077	55	614	33	732	84.607	5.02	96.6	97.6	91.5	106	105.5	102.9	95.2333	104.8	1.10046	0.0107054	0.1381
Q5SW79	CEP170	Centrosomal protein of 170 kDa OS=Homo sapiens GN=CEP170 PE=1 SV=1	12.8788	16	17	16	1584	175.187	7.11	96.3	91.4	98	103.7	104.8	105.8	95.2333	104.767	1.10011	0.00997879	0.137641
B1AKJ5	NRDC	Nardilysin OS=Homo sapiens GN=NRDC PE=1 SV=1	19.032	21	50	21	1219	139.325	5	97.4	94.8	93.5	105.6	106	102.7	95.2333	104.767	1.10011	0.00352597	0.137641
O15357	INPPL1	Phosphatidylinositol 3,4,5-trisphosphate 5-phosphatase 2 OS=Homo sapiens GN=INPPL1 PE=1 SV=2	24.9603	25	39	25	1258	138.513	6.54	96.2	94.7	94.8	105.9	105.7	102.7	95.2333	104.767	1.10011	0.00112791	0.137641
O14530	TXNDC9	Thioredoxin domain-containing protein 9 OS=Homo sapiens GN=TXNDC9 PE=1 SV=2	12.3894	3	4	3	226	26.517	5.88	96.8	95.6	93.3	105	105	104.3	95.2333	104.767	1.10011	0.000824941	0.137641
A0A0U1RRK1	MICU1	Calcium uptake protein 1, mitochondrial OS=Homo sapiens GN=MICU1 PE=1 SV=1	17.9167	7	9	7	480	54.893	8.27	95.3	93.1	97.3	102.7	102.5	109.1	95.2333	104.767	1.10011	0.018486	0.137641
B3KS98	EIF3S3	Eukaryotic translation initiation factor 3 subunit H OS=Homo sapiens GN=EIF3S3 PE=1 SV=1	49.1803	12	27	12	366	41.555	7.33	93.3	95	97.4	103.8	103.8	106.7	95.2333	104.767	1.10011	0.0034005	0.137641
Q9P1Z0	ZBTB4	Zinc finger and BTB domain-containing protein 4 OS=Homo sapiens GN=ZBTB4 PE=1 SV=3	2.07305	1	1	1	1013	105.049	8.37	93.3	92	100.4	97.8	101.8	114.7	95.2333	104.767	1.10011	0.171405	0.137641
A9UGY9	ATG5	Autophagy protein 5 OS=Homo sapiens GN=ATG5 PE=2 SV=1	7.27273	2	2	2	275	32.426	5.77	98.9	92.2	94.6	105.6	103.6	105.1	95.2333	104.767	1.10011	0.00965741	0.137641
Q96KA5	CLPTM1L	Cleft lip and palate transmembrane protein 1-like protein OS=Homo sapiens GN=CLPTM1L PE=1 SV=1	15.9851	6	9	6	538	62.189	8.56	91.6	90.9	103.2	103.5	108.3	102.4	95.2333	104.733	1.09975	0.0959501	0.137182
Q9UBI1	COMMD3	COMM domain-containing protein 3 OS=Homo sapiens GN=COMMD3 PE=1 SV=1	29.7436	4	8	1	195	22.137	5.99	93.8	94.3	97.6	102.2	103.1	108.9	95.2333	104.733	1.09975	0.017033	0.137182
A0A140VK70		Testis secretory sperm-binding protein Li 197a OS=Homo sapiens PE=2 SV=1	62.5866	25	63	25	433	48.603	5.95	94.2	95.2	96.3	103.1	103	108.1	95.2333	104.733	1.09975	0.00605102	0.137182
Q9H7F0	ATP13A3	Probable cation-transporting ATPase 13A3 OS=Homo sapiens GN=ATP13A3 PE=1 SV=4	1.06036	1	1	1	1226	137.953	6.64	94.1	97.3	94.4	100	102.8	111.4	95.2667	104.733	1.09937	0.0572539	0.136677
Q02040	AKAP17A	A-kinase anchor protein 17A OS=Homo sapiens GN=AKAP17A PE=1 SV=2	8.63309	5	5	5	695	80.686	9.73	95.8	93.9	96.1	101.8	104.2	108.2	95.2667	104.733	1.09937	0.0089193	0.136677
Q8IWW6	ARHGAP12	Rho GTPase-activating protein 12 OS=Homo sapiens GN=ARHGAP12 PE=1 SV=1	2.95508	1	1	1	846	96.196	7.61	101.5	88.7	95.6	98.6	94.3	121.3	95.2667	104.733	1.09937	0.359588	0.136677
Q6UX04	CWC27	Peptidyl-prolyl cis-trans isomerase CWC27 homolog OS=Homo sapiens GN=CWC27 PE=1 SV=1	18.2203	5	6	5	472	53.814	5.8	96.9	94.2	94.7	105	103.4	105.8	95.2667	104.733	1.09937	0.000963482	0.136677
Q0VDG4	SCRN3	Secernin-3 OS=Homo sapiens GN=SCRN3 PE=1 SV=1	8.25472	3	4	3	424	48.513	5.55	96	87.1	102.7	96.6	102.8	114.8	95.2667	104.733	1.09937	0.24746	0.136677
Q9BZ95	NSD3	Histone-lysine N-methyltransferase NSD3 OS=Homo sapiens GN=NSD3 PE=1 SV=1	1.04384	1	1	1	1437	161.509	8.21	105.2	87	93.6	96.3	101.8	116	95.2667	104.7	1.09902	0.299518	0.136218
P42773	CDKN2C	Cyclin-dependent kinase 4 inhibitor C OS=Homo sapiens GN=CDKN2C PE=1 SV=1	26.7857	3	7	3	168	18.116	6.52	93.4	94	98.4	102.4	104.5	107.2	95.2667	104.7	1.09902	0.0109075	0.136218
P60891	PRPS1	Ribose-phosphate pyrophosphokinase 1 OS=Homo sapiens GN=PRPS1 PE=1 SV=2	45.9119	13	46	7	318	34.812	6.98	92.6	94.4	98.9	103.5	103.5	107.2	95.3	104.733	1.09899	0.0136337	0.136173
F8WCF6	ARPC4-TTLL3	Actin-related protein 2/3 complex subunit 4 OS=Homo sapiens GN=ARPC4-TTLL3 PE=3 SV=1	59.6685	10	23	10	181	21.045	8.76	89.6	95.9	100.4	102	107.6	104.5	95.3	104.7	1.09864	0.0560482	0.135713
Q53TN4	CYBRD1	Cytochrome b reductase 1 OS=Homo sapiens GN=CYBRD1 PE=1 SV=1	9.79021	2	3	2	286	31.621	8.76	98.3	94.6	93	108.1	104.2	101.8	95.3	104.7	1.09864	0.0176611	0.135713
Q6P1A2	LPCAT3	Lysophospholipid acyltransferase 5 OS=Homo sapiens GN=LPCAT3 PE=1 SV=1	12.5257	4	7	4	487	55.998	8.69	91.1	90.8	104	109	104.1	101	95.3	104.7	1.09864	0.12952	0.135713
Q5T5U3	ARHGAP21	Rho GTPase-activating protein 21 OS=Homo sapiens GN=ARHGAP21 PE=1 SV=1	0.510986	1	1	1	1957	217.198	7.8	95.6	88.7	101.6	90.2	98.2	125.7	95.3	104.7	1.09864	0.455167	0.135713
Q9BWF3	RBM4	RNA-binding protein 4 OS=Homo sapiens GN=RBM4 PE=1 SV=1	35.4396	13	18	13	364	40.289	7.08	95.4	95.8	94.7	104	105.1	105	95.3	104.7	1.09864	3.88172e-05	0.135713
Q9Y320	TMX2	Thioredoxin-related transmembrane protein 2 OS=Homo sapiens GN=TMX2 PE=1 SV=1	30.7432	7	8	7	296	34.016	8.69	96.4	92.1	97.4	103.2	104.9	106	95.3	104.7	1.09864	0.00665514	0.135713
D3DT93	TRAF5	TNF receptor-associated factor 5, isoform CRA_a OS=Homo sapiens GN=TRAF5 PE=4 SV=1	2.25443	1	1	1	621	71.067	8.28	96.4	92.1	97.4	101.8	103.7	108.6	95.3	104.7	1.09864	0.0223779	0.135713
A8K1Z3		cDNA FLJ75002, highly similar to Homo sapiens, neural cell expressed,developmentally down-regulated gene 1 OS=Homo sapiens PE=2 SV=1	7.27273	4	4	4	660	71.881	7.83	96.3	94.4	95.3	103.6	101.9	108.6	95.3333	104.7	1.09825	0.0108737	0.135209
A0A024R1K7	YWHAH	Tyrosine 3-monooxygenase/tryptophan 5-monooxygenase activation protein, eta polypeptide, isoform CRA_b OS=Homo sapiens GN=YWHAH PE=3 SV=1	67.8862	15	83	11	246	28.201	4.84	88.3	95.4	102.3	104.8	104.6	104.7	95.3333	104.7	1.09825	0.0813744	0.135209
Q14657	LAGE3	EKC/KEOPS complex subunit LAGE3 OS=Homo sapiens GN=LAGE3 PE=1 SV=2	16.0839	1	1	1	143	14.795	8.63	97.1	93.4	95.5	99	108.2	106.8	95.3333	104.667	1.0979	0.0378746	0.134749
H3BQK9	MACF1	Microtubule-actin cross-linking factor 1, isoforms 1/2/3/5 OS=Homo sapiens GN=MACF1 PE=1 SV=1	15.6481	93	112	3	7592	860.543	5.38	97.5	88.3	100.2	104.3	107.5	102.2	95.3333	104.667	1.0979	0.0757986	0.134749
P0CG39	POTEJ	POTE ankyrin domain family member J OS=Homo sapiens GN=POTEJ PE=3 SV=1	10.5973	7	115	1	1038	117.315	5.97	99.1	94	92.9	104.9	103.8	105.3	95.3333	104.667	1.0979	0.00892227	0.134749
Q16864	ATP6V1F	V-type proton ATPase subunit F OS=Homo sapiens GN=ATP6V1F PE=1 SV=2	39.4958	4	6	4	119	13.362	5.52	95.3	92.8	97.9	101.3	98.7	114	95.3333	104.667	1.0979	0.132471	0.134749
Q5JV73	FRMPD3	FERM and PDZ domain-containing protein 3 OS=Homo sapiens GN=FRMPD3 PE=2 SV=2	0.828729	2	3	2	1810	199.085	8.15	90.2	97.4	98.4	104.6	103.1	106.2	95.3333	104.633	1.09755	0.0272225	0.13429
Q9ULU4	ZMYND8	Protein kinase C-binding protein 1 OS=Homo sapiens GN=ZMYND8 PE=1 SV=2	2.52951	2	2	2	1186	131.61	7.2	91.9	93.9	100.2	96.6	100.9	116.4	95.3333	104.633	1.09755	0.226455	0.13429
A0A1B1RVA9	LPL	Lipoprotein lipase OS=Homo sapiens GN=LPL PE=3 SV=1	9.05263	4	7	4	475	53.129	8.15	98	93.7	94.4	103.8	103.5	106.7	95.3667	104.667	1.09752	0.00518226	0.134245
A0A140VJK1		Testicular tissue protein Li 75 OS=Homo sapiens PE=2 SV=1	47.4627	14	41	14	335	37.408	5.39	95	97.5	93.6	105.5	106.2	102.3	95.3667	104.667	1.09752	0.00494063	0.134245
A8K4G7		cDNA FLJ78528, highly similar to Homo sapiens vacuolar protein sorting 4B (yeast) (VPS4B), mRNA OS=Homo sapiens PE=2 SV=1	27.4775	9	17	6	444	49.242	6.76	95.8	93.3	97	102.9	104	107	95.3667	104.633	1.09717	0.00483031	0.133786
Q9Y678	COPG1	Coatomer subunit gamma-1 OS=Homo sapiens GN=COPG1 PE=1 SV=1	52.9748	33	73	29	874	97.655	5.47	95.2	94.1	96.8	104.9	106.1	102.9	95.3667	104.633	1.09717	0.00160596	0.133786
V9HW29	HEL-S-61	Kinesin-like protein OS=Homo sapiens GN=HEL-S-61 PE=1 SV=1	59.7092	50	102	37	963	109.617	6.51	93	93.6	99.5	104.8	105.2	103.9	95.3667	104.633	1.09717	0.0117517	0.133786
B5ME97	SEPT10	Septin 10, isoform CRA_c OS=Homo sapiens GN=SEPT10 PE=1 SV=2	29.9632	12	29	11	544	62.905	6.83	91	92.8	102.3	105.8	107.5	100.6	95.3667	104.633	1.09717	0.0852821	0.133786
Q8WVY7	UBLCP1	Ubiquitin-like domain-containing CTD phosphatase 1 OS=Homo sapiens GN=UBLCP1 PE=1 SV=2	17.9245	5	7	5	318	36.781	6.46	92.6	97.1	96.4	103.7	102.1	108.1	95.3667	104.633	1.09717	0.0151655	0.133786
A0A024R6Z0	DYNC1LI2	Dynein, cytoplasmic 1, light intermediate chain 2, isoform CRA_a OS=Homo sapiens GN=DYNC1LI2 PE=4 SV=1	25.813	10	13	9	492	54.066	6.38	92.5	93.2	100.4	103.4	105.2	105.2	95.3667	104.6	1.09682	0.0236281	0.133326
A0A024R1M8	APOL2	Apolipoprotein L, 2, isoform CRA_a OS=Homo sapiens GN=APOL2 PE=4 SV=1	27.8932	9	12	9	337	37.055	6.74	99	91.7	95.4	104.8	102.6	106.4	95.3667	104.6	1.09682	0.0177964	0.133326
A0A0J9YXF2	PON2	Paraoxonase 2, isoform CRA_a OS=Homo sapiens GN=PON2 PE=1 SV=1	42.4	11	30	7	375	41.501	5.72	95.4	97.5	93.3	105.2	104.7	104	95.4	104.633	1.09679	0.00185322	0.133281
Q8TC07	TBC1D15	TBC1 domain family member 15 OS=Homo sapiens GN=TBC1D15 PE=1 SV=2	12.301	8	11	3	691	79.44	5.67	96.4	92.4	97.4	105.1	103.3	105.5	95.4	104.633	1.09679	0.0052356	0.133281
E5RJF8	CETN3	Centrin-3 OS=Homo sapiens GN=CETN3 PE=1 SV=1	6.28272	1	1	1	191	22.409	4.82	95.5	87.1	103.6	101.3	98.5	114	95.4	104.6	1.09644	0.244017	0.132822
Q6FG99	RPLP1	RPLP1 protein OS=Homo sapiens GN=RPLP1 PE=2 SV=1	87.7193	5	18	3	114	11.561	4.37	91.8	99.7	94.7	102.7	105.6	105.5	95.4	104.6	1.09644	0.0210762	0.132822
Q59F99		Staufen isoform b variant (Fragment) OS=Homo sapiens PE=2 SV=1	9.30626	5	5	4	591	64.706	9.42	97.1	91.5	97.6	104.7	103.2	105.9	95.4	104.6	1.09644	0.0119736	0.132822
A7E244	TBC1D10A	TBC1 domain family, member 10A OS=Homo sapiens GN=TBC1D10A PE=2 SV=1	8.26772	2	2	2	508	57.08	8.65	109.5	83	93.7	104.4	100.9	108.5	95.4	104.6	1.09644	0.314442	0.132822
Q15019	SEPT2	Septin-2 OS=Homo sapiens GN=SEPT2 PE=1 SV=1	69.5291	19	83	18	361	41.461	6.6	94.3	95.4	96.5	104.8	105.4	103.6	95.4	104.6	1.09644	0.000370889	0.132822
Q9NX05	FAM120C	Constitutive coactivator of PPAR-gamma-like protein 2 OS=Homo sapiens GN=FAM120C PE=2 SV=3	10.4927	10	10	9	1096	120.511	9.03	95.6	92.1	98.6	102.6	103	108.2	95.4333	104.6	1.09605	0.0244468	0.132318
A0A024R1X3	VPS25	Vacuolar protein sorting 25 (Yeast), isoform CRA_a OS=Homo sapiens GN=VPS25 PE=4 SV=1	37.5	5	7	5	176	20.735	6.34	92.8	95.1	98.4	100.4	102.6	110.8	95.4333	104.6	1.09605	0.0615315	0.132318
A0A140VJE8	AP2B1	AP complex subunit beta OS=Homo sapiens GN=AP2B1 PE=2 SV=1	46.3722	40	104	25	951	105.625	5.34	92.4	94.8	99.1	105.3	105.8	102.6	95.4333	104.567	1.0957	0.0141878	0.131858
A8K5S1		cDNA FLJ78650, highly similar to Homo sapiens mucosa associated lymphoid tissue lymphoma translocation gene 1 (MALT1), transcript variant 1, mRNA OS=Homo sapiens PE=2 SV=1	12.9854	8	9	8	824	92.185	5.73	101.6	87.7	97	104.8	104.7	104.1	95.4333	104.533	1.09535	0.0903434	0.131398
A0A0F7KYT8	FXR1	Fragile X mental retardation autosomal homolog variant p2K OS=Homo sapiens GN=FXR1 PE=2 SV=1	44.6086	23	35	19	677	76.153	6.83	98	92.7	95.7	104.4	104.6	104.7	95.4667	104.567	1.09532	0.00407607	0.131354
A8K4S9		Signal transducer and activator of transcription OS=Homo sapiens PE=2 SV=1	16.5289	12	16	12	847	94.074	6.29	96.1	95	95.3	103.7	106.7	103.3	95.4667	104.567	1.09532	0.00125655	0.131354
P56937	HSD17B7	3-keto-steroid reductase OS=Homo sapiens GN=HSD17B7 PE=1 SV=1	10.5572	3	4	3	341	38.182	8.1	98.5	93.3	94.6	99.5	103.9	110.2	95.4667	104.533	1.09497	0.05952	0.130894
Q8IU85	CAMK1D	Calcium/calmodulin-dependent protein kinase type 1D OS=Homo sapiens GN=CAMK1D PE=1 SV=1	7.01299	2	2	2	385	42.887	7.21	95.8	91.1	99.5	99.5	100.7	113.4	95.4667	104.533	1.09497	0.148108	0.130894
Q86Y37	CACUL1	CDK2-associated and cullin domain-containing protein 1 OS=Homo sapiens GN=CACUL1 PE=1 SV=1	6.23306	1	1	1	369	41.037	5.19	107.1	78.7	100.6	98.3	105.3	110	95.4667	104.533	1.09497	0.381975	0.130894
V5YQU3	FGFR2-BICC1	FGFR2-BICC1 fusion kinase protein OS=Homo sapiens GN=FGFR2-BICC1 PE=2 SV=1	3.49428	5	9	4	1574	172.56	8.07	94.9	89	102.5	101.4	102	110.2	95.4667	104.533	1.09497	0.133699	0.130894
Q9BQS8	FYCO1	FYVE and coiled-coil domain-containing protein 1 OS=Homo sapiens GN=FYCO1 PE=1 SV=3	1.62382	2	2	2	1478	166.879	4.92	101	96.8	88.6	107.9	99.2	106.5	95.4667	104.533	1.09497	0.115995	0.130894
E9PAV3	NACA	Nascent polypeptide-associated complex subunit alpha, muscle-specific form OS=Homo sapiens GN=NACA PE=1 SV=1	3.36862	5	36	4	2078	205.295	9.58	92	96.5	97.9	104.7	104.5	104.4	95.4667	104.533	1.09497	0.00704181	0.130894
A0A0S2Z500	OPTN	Optineurin isoform 1 (Fragment) OS=Homo sapiens GN=OPTN PE=2 SV=1	14.0381	6	7	6	577	65.88	5.24	96.8	91.8	97.8	102.9	105	105.7	95.4667	104.533	1.09497	0.0112514	0.130894
Q8IXQ3	C9orf40	Uncharacterized protein C9orf40 OS=Homo sapiens GN=C9orf40 PE=1 SV=1	13.9175	1	1	1	194	21.05	5.01	103.5	90.1	92.8	96.5	87.4	129.7	95.4667	104.533	1.09497	0.538345	0.130894
A0A024R5F7	DHCR7	7-dehydrocholesterol reductase isoform 1 OS=Homo sapiens GN=DHCR7 PE=2 SV=1	16.2105	7	10	7	475	54.454	8.7	92.1	95.8	98.6	106.6	107	100.1	95.5	104.567	1.09494	0.03616	0.13085
B2R9R2		cDNA, FLJ94517, highly similar to Homo sapiens baculoviral IAP repeat-containing 4 (BIRC4), mRNA OS=Homo sapiens PE=2 SV=1	5.6338	2	2	2	497	56.587	6.65	94.4	94	98	105.4	107.4	100.7	95.4667	104.5	1.09462	0.0186085	0.130434
Q9NNW7	TXNRD2	Thioredoxin reductase 2, mitochondrial OS=Homo sapiens GN=TXNRD2 PE=1 SV=3	25	9	13	1	524	56.472	7.5	100.3	76.2	109.9	97.4	100.2	115.9	95.4667	104.5	1.09462	0.4782	0.130434
A0A024QYR8	TM9SF2	Transmembrane 9 superfamily member OS=Homo sapiens GN=TM9SF2 PE=2 SV=1	11.9155	6	11	6	663	75.725	7.44	93.1	93.8	99.5	103.3	108.1	102.1	95.4667	104.5	1.09462	0.0297764	0.130434
A0A024RDS1	HSPH1	Heat shock 105kDa/110kDa protein 1, isoform CRA_c OS=Homo sapiens GN=HSPH1 PE=3 SV=1	56.2937	40	107	35	858	96.804	5.39	94.7	95.9	95.9	105	105.7	102.9	95.5	104.533	1.09459	0.00063299	0.13039
H7C5E2	BCAP29	B-cell receptor-associated protein 29 (Fragment) OS=Homo sapiens GN=BCAP29 PE=1 SV=1	4.7619	2	2	2	294	34.039	9.22	89.6	96.9	100	106.6	105.6	101.3	95.5	104.5	1.09424	0.0611759	0.12993
P53621	COPA	Coatomer subunit alpha OS=Homo sapiens GN=COPA PE=1 SV=2	62.5817	61	120	61	1224	138.258	7.66	95.6	94.5	96.4	105.6	105.8	102.1	95.5	104.5	1.09424	0.00243003	0.12993
Q9NUU6	FAM105A	Inactive ubiquitin thioesterase FAM105A OS=Homo sapiens GN=FAM105A PE=2 SV=1	8.70787	2	2	2	356	42.169	9.29	99.3	88.1	99.1	103.3	109.5	100.7	95.5	104.5	1.09424	0.117794	0.12993
W8QEH3	LMNA	Lamin A/C OS=Homo sapiens GN=LMNA PE=3 SV=1	69.7552	45	241	1	572	65.078	6.84	100	93.2	93.3	102.3	104.7	106.5	95.5	104.5	1.09424	0.0244858	0.12993
A0A024R397	PANX1	Pannexin OS=Homo sapiens GN=PANX1 PE=3 SV=1	9.38967	2	3	2	426	48.019	6.01	96.6	91.4	98.5	107.6	107.3	98.6	95.5	104.5	1.09424	0.0685103	0.12993
P83111	LACTB	Serine beta-lactamase-like protein LACTB, mitochondrial OS=Homo sapiens GN=LACTB PE=1 SV=2	15.7221	8	9	8	547	60.655	8.53	97.7	92.7	96.1	104.5	105.8	103.2	95.5	104.5	1.09424	0.00554153	0.12993
Q8IWV7	UBR1	E3 ubiquitin-protein ligase UBR1 OS=Homo sapiens GN=UBR1 PE=1 SV=1	2.11549	2	3	2	1749	200.08	6.01	100	89.8	96.7	102.6	101.7	109.1	95.5	104.467	1.09389	0.0778619	0.12947
Q9H2K8	TAOK3	Serine/threonine-protein kinase TAO3 OS=Homo sapiens GN=TAOK3 PE=1 SV=2	6.79287	5	6	4	898	105.34	7.3	98.5	89.7	98.3	103.4	100.4	109.6	95.5	104.467	1.09389	0.0867468	0.12947
A0A024R233	TJP2	Tight junction protein 2 (Zona occludens 2), isoform CRA_a OS=Homo sapiens GN=TJP2 PE=4 SV=1	33.5294	32	47	4	1190	133.89	7.4	98.1	90.3	98.1	103.7	102.6	107.1	95.5	104.467	1.09389	0.0377102	0.12947
Q96P48	ARAP1	Arf-GAP with Rho-GAP domain, ANK repeat and PH domain-containing protein 1 OS=Homo sapiens GN=ARAP1 PE=1 SV=3	14.5517	14	16	14	1450	162.089	6.23	95.3	92.1	99.2	101.8	103.6	108.1	95.5333	104.5	1.09386	0.0320896	0.129427
A0A024R0D2	hCG_38636	AP complex subunit beta OS=Homo sapiens GN=hCG_38636 PE=3 SV=1	1.35318	1	1	1	739	83.206	5.86	101.5	94.3	90.8	108.4	101.2	103.9	95.5333	104.5	1.09386	0.0769385	0.129427
Q96A57	TMEM230	Transmembrane protein 230 OS=Homo sapiens GN=TMEM230 PE=1 SV=1	10	1	1	1	120	13.18	9.31	95.8	94.4	96.4	106.2	102.4	104.9	95.5333	104.5	1.09386	0.00207732	0.129427
A0A024R1A4	UBE2L3	Ubiquitin-conjugating enzyme E2L 3, isoform CRA_a OS=Homo sapiens GN=UBE2L3 PE=3 SV=1	64.9351	7	41	4	154	17.85	8.51	91.6	101.1	93.9	104.3	104.1	105.1	95.5333	104.5	1.09386	0.0356669	0.129427
P55327	TPD52	Tumor protein D52 OS=Homo sapiens GN=TPD52 PE=1 SV=2	58.4821	10	27	5	224	24.312	4.83	89	100.8	96.7	103.9	104	105.4	95.5	104.433	1.09354	0.0627816	0.12901
P21333	FLNA	Filamin-A OS=Homo sapiens GN=FLNA PE=1 SV=4	69.286	138	696	85	2647	280.564	6.06	96.4	96.5	93.7	106.2	105.9	101.3	95.5333	104.467	1.09351	0.0081797	0.128967
Q4LE36	ACLY	ACLY variant protein (Fragment) OS=Homo sapiens GN=ACLY variant protein PE=2 SV=1	51.4512	51	166	51	1137	124.477	8.03	95.7	95.9	95	106	105.9	101.5	95.5333	104.467	1.09351	0.00407302	0.128967
Q96P47	AGAP3	Arf-GAP with GTPase, ANK repeat and PH domain-containing protein 3 OS=Homo sapiens GN=AGAP3 PE=1 SV=2	3.08571	3	4	3	875	94.985	7.97	96.3	92.2	98.1	100.4	104.5	108.5	95.5333	104.467	1.09351	0.0376104	0.128967
Q9Y376	CAB39	Calcium-binding protein 39 OS=Homo sapiens GN=CAB39 PE=1 SV=1	19.9413	7	11	7	341	39.844	6.89	98.9	91.9	95.8	102.4	106.4	104.6	95.5333	104.467	1.09351	0.0186097	0.128967
B2RBS8		cDNA, FLJ95666, highly similar to Homo sapiens albumin (ALB), mRNA OS=Homo sapiens PE=2 SV=1	11.1658	7	18	7	609	69.348	6.28	93.8	101.9	90.9	109.7	102.5	101.2	95.5333	104.467	1.09351	0.10179	0.128967
A0A1W2PR46	GFAP	Glial fibrillary acidic protein OS=Homo sapiens GN=GFAP PE=1 SV=1	5.54455	3	16	1	505	57.325	6.01	99.7	97.1	89.8	100.1	106.9	106.4	95.5333	104.467	1.09351	0.0723579	0.128967
O43513	MED7	Mediator of RNA polymerase II transcription subunit 7 OS=Homo sapiens GN=MED7 PE=1 SV=1	6.43777	1	1	1	233	27.228	5.78	106.7	81	98.9	96.4	107.4	109.6	95.5333	104.467	1.09351	0.359272	0.128967
Q96SU4	OSBPL9	Oxysterol-binding protein-related protein 9 OS=Homo sapiens GN=OSBPL9 PE=1 SV=2	17.5272	11	13	10	736	83.132	6.18	95.6	92.9	98.1	103.2	102.2	108	95.5333	104.467	1.09351	0.018722	0.128967
Q13608	PEX6	Peroxisome assembly factor 2 OS=Homo sapiens GN=PEX6 PE=1 SV=2	2.85714	2	2	2	980	103.996	6.34	96.3	94.8	95.5	103.8	106.6	103	95.5333	104.467	1.09351	0.00160219	0.128967
H3BMS5	PHLPP2	PH domain leucine-rich repeat-containing protein phosphatase 2 OS=Homo sapiens GN=PHLPP2 PE=1 SV=1	1.39912	1	1	1	1358	150.297	5.72	99.1	88.1	99.4	97.5	101.4	114.5	95.5333	104.467	1.09351	0.231899	0.128967
A0A024R0F1	TTF2	Transcription termination factor, RNA polymerase II, isoform CRA_a OS=Homo sapiens GN=TTF2 PE=4 SV=1	2.4957	3	4	3	1162	129.508	8.37	95.7	97.1	93.8	102.5	110.4	100.5	95.5333	104.467	1.09351	0.0479212	0.128967
Q15631	TSN	Translin OS=Homo sapiens GN=TSN PE=1 SV=1	30.7018	6	25	6	228	26.167	6.44	89.2	100	97.4	104.1	104.8	104.5	95.5333	104.467	1.09351	0.0519221	0.128967
Q59FR8		Galectin (Fragment) OS=Homo sapiens PE=2 SV=1	34.1085	9	51	9	258	27.101	8.41	94.7	98.6	93.3	106.6	102.5	104.2	95.5333	104.433	1.09316	0.0109051	0.128506
Q96EK4	THAP11	THAP domain-containing protein 11 OS=Homo sapiens GN=THAP11 PE=1 SV=2	2.86624	1	1	1	314	34.433	8.98	97.4	94.8	94.4	102.3	102.7	108.3	95.5333	104.433	1.09316	0.0144503	0.128506
Q59E89		DnaJ (Hsp40) homolog, subfamily B, member 4 variant (Fragment) OS=Homo sapiens PE=2 SV=1	18.0233	6	8	5	344	38.589	8.66	97.6	93.8	95.3	104.2	105.9	103.3	95.5667	104.467	1.09313	0.00268562	0.128463
O14646	CHD1	Chromodomain-helicase-DNA-binding protein 1 OS=Homo sapiens GN=CHD1 PE=1 SV=2	7.01754	12	13	9	1710	196.567	7.14	98.6	91.9	96.2	101.2	100.7	111.5	95.5667	104.467	1.09313	0.0917023	0.128463
A8K5C2		cDNA FLJ75055 OS=Homo sapiens PE=2 SV=1	5.70175	2	2	1	456	51.042	6.4	96.3	101.7	88.6	101.8	104.6	106.8	95.5333	104.4	1.09281	0.0947331	0.128046
A0A087X1P3	CADPS2	Calcium-dependent secretion activator 2 OS=Homo sapiens GN=CADPS2 PE=1 SV=1	0.538048	1	1	1	1301	148.203	6.05	98.1	95.6	93	109.1	101.5	102.7	95.5667	104.433	1.09278	0.0332588	0.128003
A0A024R7S3	CLTB	Clathrin light chain OS=Homo sapiens GN=CLTB PE=3 SV=1	35.0711	12	22	12	211	23.167	4.69	94.4	99.6	92.7	104.2	103.1	106	95.5667	104.433	1.09278	0.0167265	0.128003
Q59EN5		Prosaposin variant (Fragment) OS=Homo sapiens PE=2 SV=1	36.6038	18	58	18	530	58.688	5.1	89.6	99.8	97.3	101.6	101.7	110	95.5667	104.433	1.09278	0.0991012	0.128003
Q6DKJ4	NXN	Nucleoredoxin OS=Homo sapiens GN=NXN PE=1 SV=2	43.2184	12	17	12	435	48.362	4.97	93.6	94.7	98.4	100.6	102.8	109.9	95.5667	104.433	1.09278	0.0484952	0.128003
E7EW20	MYO6	Unconventional myosin-VI OS=Homo sapiens GN=MYO6 PE=1 SV=2	1.1583	1	1	1	1295	149.774	8.51	99.5	91.8	95.4	99.5	107.7	106.1	95.5667	104.433	1.09278	0.057337	0.128003
A0A0S2Z4W2	GAN	Giant axonal neuropathy (Gigaxonin) (Fragment) OS=Homo sapiens GN=GAN PE=2 SV=1	5.86265	3	3	3	597	67.595	5.85	102.4	88	96.3	98	105.2	110	95.5667	104.4	1.09243	0.179636	0.127542
Q92520	FAM3C	Protein FAM3C OS=Homo sapiens GN=FAM3C PE=1 SV=1	39.207	7	10	7	227	24.665	8.29	93.8	93.6	99.3	104	104.1	105.1	95.5667	104.4	1.09243	0.00967296	0.127542
Q86YV9	HPS6	Hermansky-Pudlak syndrome 6 protein OS=Homo sapiens GN=HPS6 PE=1 SV=1	4.12903	3	4	3	775	82.923	6.28	97	96.9	92.9	103.1	102.9	107.3	95.6	104.433	1.0924	0.0109578	0.1275
A0A024R3U9	RAB4A	RAB4A, member RAS oncogene family, isoform CRA_b OS=Homo sapiens GN=RAB4A PE=4 SV=1	35.3211	6	12	5	218	24.374	6.07	97.1	95.7	94	104.7	103	105.4	95.6	104.367	1.0917	0.00156403	0.126578
A0A087WW40	SH3GLB1	Endophilin-B1 OS=Homo sapiens GN=SH3GLB1 PE=1 SV=1	31.9797	10	16	9	394	44.233	6.44	94.4	93.5	98.9	103.1	104.8	105.2	95.6	104.367	1.0917	0.00805952	0.126578
A0A024RA75	HIBADH	3-hydroxyisobutyrate dehydrogenase OS=Homo sapiens GN=HIBADH PE=3 SV=1	33.9286	9	15	9	336	35.306	8.13	97.1	96.2	93.6	104.3	104.2	104.7	95.6333	104.4	1.09167	0.00116808	0.126536
B3KT21		cDNA FLJ37476 fis, clone BRAWH2012827, highly similar to Homo sapiens BH3 interacting domain death agonist (BID), transcript variant 1, mRNA OS=Homo sapiens PE=2 SV=1	16.1826	3	7	3	241	26.792	7.08	99.5	91.6	95.8	102.2	102.2	108.8	95.6333	104.4	1.09167	0.0505551	0.126536
O96033	MOCS2	Molybdopterin synthase sulfur carrier subunit OS=Homo sapiens GN=MOCS2 PE=1 SV=1	37.5	3	4	3	88	9.749	4.72	91.2	95.7	100	102.7	99	111.5	95.6333	104.4	1.09167	0.122863	0.126536
Q53GR7		Solute carrier family 25, member 13 (Citrin) variant (Fragment) OS=Homo sapiens PE=2 SV=1	46.963	25	56	20	675	74.07	8.38	95.4	95.1	96.4	104.5	106	102.7	95.6333	104.4	1.09167	0.00105193	0.126536
Q9ULH1	ASAP1	Arf-GAP with SH3 domain, ANK repeat and PH domain-containing protein 1 OS=Homo sapiens GN=ASAP1 PE=1 SV=4	1.68291	2	2	2	1129	125.42	7.31	94.6	92.9	99.4	99.4	103.6	110.1	95.6333	104.367	1.09132	0.0760664	0.126076
Q9Y6G9	DYNC1LI1	Cytoplasmic dynein 1 light intermediate chain 1 OS=Homo sapiens GN=DYNC1LI1 PE=1 SV=3	37.6673	16	21	15	523	56.544	6.42	95.4	94.1	97.4	104.4	105	103.7	95.6333	104.367	1.09132	0.00106311	0.126076
P11279	LAMP1	Lysosome-associated membrane glycoprotein 1 OS=Homo sapiens GN=LAMP1 PE=1 SV=3	8.63309	3	8	3	417	44.854	8.75	96.4	97.4	93.1	104.2	102.9	106	95.6333	104.367	1.09132	0.0052301	0.126076
F5GYQ1	ATP6V0D1	V-type proton ATPase subunit OS=Homo sapiens GN=ATP6V0D1 PE=1 SV=1	42.0918	13	19	13	392	44.631	5.14	91.8	95.5	99.6	104.2	106	102.9	95.6333	104.367	1.09132	0.0227402	0.126076
A0A024R5C6	NAT11	N-acetyltransferase 11, isoform CRA_a OS=Homo sapiens GN=NAT11 PE=4 SV=1	12.2363	2	3	2	237	27.176	7.39	98.7	94.3	93.9	105.1	107.9	100	95.6333	104.333	1.09097	0.0350911	0.125615
H0YMV8	RPS27L	40S ribosomal protein S27 OS=Homo sapiens GN=RPS27L PE=1 SV=1	32	3	15	1	100	11.338	9.32	83.3	102.3	101.4	109	113.8	90.3	95.6667	104.367	1.09094	0.410261	0.125573
Q8WXF1	PSPC1	Paraspeckle component 1 OS=Homo sapiens GN=PSPC1 PE=1 SV=1	29.6367	16	32	15	523	58.706	6.67	96.7	95.3	95	105.8	105	102.3	95.6667	104.367	1.09094	0.00181128	0.125573
S4R2Z7	MRPL42	39S ribosomal protein L42, mitochondrial OS=Homo sapiens GN=MRPL42 PE=1 SV=1	9.67742	1	3	1	155	17.884	8.19	97.7	91.6	97.7	100.9	103.3	108.8	95.6667	104.333	1.09059	0.0489695	0.125112
O00429	DNM1L	Dynamin-1-like protein OS=Homo sapiens GN=DNM1L PE=1 SV=2	52.3098	31	62	31	736	81.826	6.81	94.9	92.9	99.2	104.5	103.8	104.7	95.6667	104.333	1.09059	0.00992928	0.125112
A0A142CHG9		GO2-q chimeric G-protein OS=Homo sapiens PE=2 SV=1	31.0734	10	26	5	354	40.213	6.05	104.1	86.3	96.6	102.7	98.9	111.4	95.6667	104.333	1.09059	0.243971	0.125112
Q15785	TOMM34	Mitochondrial import receptor subunit TOM34 OS=Homo sapiens GN=TOMM34 PE=1 SV=2	57.6052	16	35	16	309	34.538	8.98	95.2	95.7	96.1	103.3	104.2	105.5	95.6667	104.333	1.09059	0.000230692	0.125112
Q9Y2A7	NCKAP1	Nck-associated protein 1 OS=Homo sapiens GN=NCKAP1 PE=1 SV=1	21.8085	19	24	19	1128	128.707	6.62	94.1	94.1	98.8	104.8	104.5	103.7	95.6667	104.333	1.09059	0.00563825	0.125112
E9PNL2	SNX7	Sorting nexin-7 OS=Homo sapiens GN=SNX7 PE=1 SV=1	4.79798	2	3	2	396	45.002	4.73	98.9	96.6	91.5	104.8	99.4	108.8	95.6667	104.333	1.09059	0.0681109	0.125112
O60499	STX10	Syntaxin-10 OS=Homo sapiens GN=STX10 PE=1 SV=1	13.6546	3	5	2	249	28.096	4.89	102.9	89.3	94.8	97.1	101.8	114.1	95.6667	104.333	1.09059	0.248714	0.125112
Q59G24		Activated RNA polymerase II transcription cofactor 4 variant (Fragment) OS=Homo sapiens PE=2 SV=1	42.5373	6	39	6	134	15.126	9.38	89	101.3	96.7	102.7	101.2	109	95.6667	104.3	1.09024	0.115767	0.124651
Q7Z6B7	SRGAP1	SLIT-ROBO Rho GTPase-activating protein 1 OS=Homo sapiens GN=SRGAP1 PE=1 SV=1	4.79263	4	4	4	1085	124.186	6.83	97.4	95	94.6	102.5	105.7	104.7	95.6667	104.3	1.09024	0.00257447	0.124651
Q5HYI4	DKFZp686B0215	Putative uncharacterized protein DKFZp686B0215 OS=Homo sapiens GN=DKFZp686B0215 PE=2 SV=1	5.4007	2	2	2	574	63.753	8.51	102.5	90.4	94.2	102.6	110.5	99.9	95.7	104.333	1.09021	0.145394	0.124609
Q6UWZ7	ABRAXAS1	BRCA1-A complex subunit Abraxas 1 OS=Homo sapiens GN=ABRAXAS1 PE=1 SV=2	3.17848	1	1	1	409	46.633	7.05	99.6	87.3	100.2	99.6	103.7	109.6	95.7	104.3	1.08986	0.16755	0.124148
Q8N573	OXR1	Oxidation resistance protein 1 OS=Homo sapiens GN=OXR1 PE=1 SV=2	1.60183	1	1	1	874	97.909	5.47	100.6	86.8	99.7	102.7	110	100.2	95.7	104.3	1.08986	0.182566	0.124148
A0A140VKE9		Testis tissue sperm-binding protein Li 66n OS=Homo sapiens PE=2 SV=1	34.326	14	27	6	638	71.412	5.2	93.1	89.8	104.2	103.8	105.1	104	95.7	104.3	1.08986	0.120709	0.124148
O94808	GFPT2	Glutamine--fructose-6-phosphate aminotransferase [isomerizing] 2 OS=Homo sapiens GN=GFPT2 PE=1 SV=3	42.6686	23	38	19	682	76.882	7.37	95.7	93.3	98.1	104.5	106.8	101.6	95.7	104.3	1.08986	0.0136439	0.124148
A5YM53	ITGAV	ITGAV protein OS=Homo sapiens GN=ITGAV PE=2 SV=1	25.7634	21	29	21	1048	116.032	5.74	95	92.9	99.2	104	104.1	104.8	95.7	104.3	1.08986	0.0100212	0.124148
A0A0C4DFL7	CYP51A1	Lanosterol 14-alpha demethylase OS=Homo sapiens GN=CYP51A1 PE=1 SV=1	24.558	10	17	10	509	57.242	8.53	95.6	93.9	97.6	102.1	103.2	107.6	95.7	104.3	1.08986	0.0124668	0.124148
A8KA30		Oxysterol-binding protein OS=Homo sapiens PE=2 SV=1	7.78947	5	7	5	950	108.37	6.33	94.9	90.6	101.6	106.6	103.9	102.4	95.7	104.3	1.08986	0.0661616	0.124148
P46939	UTRN	Utrophin OS=Homo sapiens GN=UTRN PE=1 SV=2	9.96213	24	29	22	3433	394.22	5.33	99.4	89.3	98.4	100.9	104.4	107.6	95.7	104.3	1.08986	0.0835811	0.124148
Q9UI26	IPO11	Importin-11 OS=Homo sapiens GN=IPO11 PE=1 SV=1	12.6154	10	12	10	975	112.463	5.25	91.7	92.6	102.8	102.3	106.1	104.4	95.7	104.267	1.08952	0.0829757	0.123687
O75348	ATP6V1G1	V-type proton ATPase subunit G 1 OS=Homo sapiens GN=ATP6V1G1 PE=1 SV=3	33.8983	3	5	3	118	13.749	8.79	94.9	93.8	98.4	104.3	101.2	107.3	95.7	104.267	1.08952	0.0187494	0.123687
B7Z8E7		cDNA FLJ55400, highly similar to Protein OS-9 OS=Homo sapiens PE=2 SV=1	4.45946	2	2	2	740	83.517	4.91	92.2	91.5	103.5	98.3	98	116.5	95.7333	104.267	1.08914	0.304366	0.123185
A0A024RA58	DFNA5	Deafness, autosomal dominant 5, isoform CRA_a OS=Homo sapiens GN=DFNA5 PE=4 SV=1	17.9435	7	14	7	496	54.52	5.17	96.8	94.4	96	103.8	106.1	102.9	95.7333	104.267	1.08914	0.00197449	0.123185
Q5VWQ8	DAB2IP	Disabled homolog 2-interacting protein OS=Homo sapiens GN=DAB2IP PE=1 SV=2	2.18671	2	2	2	1189	131.543	8.72	100.3	88.9	98	103.4	100.3	109.1	95.7333	104.267	1.08914	0.120115	0.123185
A0A024R3K2	RPUSD4	RNA pseudouridylate synthase domain containing 4, isoform CRA_a OS=Homo sapiens GN=RPUSD4 PE=4 SV=1	1.85676	1	1	1	377	42.206	9.92	95.3	81	110.9	96.3	106.5	109.9	95.7333	104.233	1.08879	0.423833	0.122723
Q9Y4C2	TCAF1	TRPM8 channel-associated factor 1 OS=Homo sapiens GN=TCAF1 PE=1 SV=3	23.127	15	22	15	921	102.061	6.54	96.2	92.4	98.7	104.5	103.7	104.6	95.7667	104.267	1.08876	0.0101385	0.122683
Q9BUM1	G6PC3	Glucose-6-phosphatase 3 OS=Homo sapiens GN=G6PC3 PE=1 SV=2	6.06936	1	1	1	346	38.709	8.21	90.5	99.5	97.3	101.4	107.9	103.4	95.7667	104.233	1.08841	0.0633682	0.122221
A0A087X1Z3	PSME2	Proteasome activator complex subunit 2 OS=Homo sapiens GN=PSME2 PE=1 SV=1	42.126	11	23	11	254	29.108	6.71	92.9	96.4	98	103.7	104.1	104.9	95.7667	104.233	1.08841	0.00541967	0.122221
A3KN83	SBNO1	Protein strawberry notch homolog 1 OS=Homo sapiens GN=SBNO1 PE=1 SV=1	9.97846	9	11	9	1393	154.216	7.88	94.3	89.1	103.9	102.1	101.9	108.7	95.7667	104.233	1.08841	0.157546	0.122221
G8JLH6	CD9	Tetraspanin (Fragment) OS=Homo sapiens GN=CD9 PE=1 SV=1	18.4211	4	8	4	228	25.391	6.52	86.5	100.7	100.1	106.1	104.4	102.2	95.7667	104.233	1.08841	0.150695	0.122221
B2RDK3		Oxysterol-binding protein OS=Homo sapiens PE=2 SV=1	5.83333	2	2	2	480	55.136	6.44	95.8	92.5	99	102	104.1	106.6	95.7667	104.233	1.08841	0.0211752	0.122221
A6NGJ0	DYNLT3	Dynein light chain Tctex-type 3 OS=Homo sapiens GN=DYNLT3 PE=1 SV=1	55.9211	4	7	4	152	16.968	5.92	93.1	100.6	93.6	105	102.1	105.5	95.7667	104.2	1.08806	0.033183	0.12176
P10620	MGST1	Microsomal glutathione S-transferase 1 OS=Homo sapiens GN=MGST1 PE=1 SV=1	16.7742	3	8	3	155	17.587	9.39	87.8	100.3	99.2	104.5	103.2	104.9	95.7667	104.2	1.08806	0.104444	0.12176
Q53HB3		Proteasome 26S ATPase subunit 1 variant (Fragment) OS=Homo sapiens PE=1 SV=1	59.5455	23	55	21	440	49.182	6.21	93.5	96.6	97.2	104.8	104.8	103	95.7667	104.2	1.08806	0.00286173	0.12176
Q8N884	MB21D1	Cyclic GMP-AMP synthase OS=Homo sapiens GN=MB21D1 PE=1 SV=2	5.9387	3	3	3	522	58.777	9.48	96.7	93	97.7	104.8	102.2	105.7	95.8	104.233	1.08803	0.00893245	0.121719
A0A024R320	PCBP4	Poly(RC) binding protein 4, isoform CRA_c OS=Homo sapiens GN=PCBP4 PE=4 SV=1	4.71464	2	6	1	403	41.456	8.16	97.1	95.1	95.2	105.9	94.8	111.9	95.8	104.2	1.08768	0.171644	0.121258
Q9Y3C0	WASHC3	WASH complex subunit 3 OS=Homo sapiens GN=WASHC3 PE=1 SV=1	14.9485	3	3	3	194	21.16	4.46	98.8	92.3	96.3	103	103.4	106.2	95.8	104.2	1.08768	0.0172777	0.121258
Q9UBI6	GNG12	Guanine nucleotide-binding protein G(I)/G(S)/G(O) subunit gamma-12 OS=Homo sapiens GN=GNG12 PE=1 SV=3	69.4444	5	16	5	72	8.001	8.97	87.7	99.8	99.9	102.7	103.3	106.5	95.8	104.167	1.08733	0.11834	0.120796
A0A024R9I0	ATP6V1C1	V-type proton ATPase subunit C OS=Homo sapiens GN=ATP6V1C1 PE=2 SV=1	48.9529	17	26	17	382	43.914	7.46	95.6	97.2	94.7	103.7	104.5	104.4	95.8333	104.2	1.0873	0.000413706	0.120756
Q13200	PSMD2	26S proteasome non-ATPase regulatory subunit 2 OS=Homo sapiens GN=PSMD2 PE=1 SV=3	43.9427	30	66	30	908	100.136	5.2	94.8	95.1	97.6	105.4	105.9	101.2	95.8333	104.167	1.08696	0.00862207	0.120294
A0A068W6H0	BCAM	Basal cell adhesion molecule (Lutheran blood group) OS=Homo sapiens GN=BCAM PE=4 SV=1	18.949	8	8	8	628	67.444	5.9	98.3	94.1	95.1	103.9	103.7	104.9	95.8333	104.167	1.08696	0.00321903	0.120294
A0A024RDT6	C13orf1	Chromosome 13 open reading frame 1, isoform CRA_a OS=Homo sapiens GN=C13orf1 PE=4 SV=1	26.0204	4	4	4	196	21.652	6.7	94	96.2	97.3	99.6	102.7	110.2	95.8333	104.167	1.08696	0.0646089	0.120294
P50238	CRIP1	Cysteine-rich protein 1 OS=Homo sapiens GN=CRIP1 PE=1 SV=3	57.1429	3	17	3	77	8.527	8.75	89.7	106.4	91.4	106.4	104.9	101.2	95.8333	104.167	1.08696	0.206071	0.120294
A0A024R2W4	DAG1	Dystroglycan 1 (Dystrophin-associated glycoprotein 1), isoform CRA_a OS=Homo sapiens GN=DAG1 PE=4 SV=1	4.58101	2	2	2	895	97.48	8.56	95	96.7	95.8	103.2	102.4	106.9	95.8333	104.167	1.08696	0.00478087	0.120294
A0A0A0MRP2	FPGT	Fucose-1-phosphate guanylyltransferase OS=Homo sapiens GN=FPGT PE=1 SV=1	4.77759	2	2	2	607	67.966	6.87	97.2	91.6	98.7	100.8	101.5	110.2	95.8333	104.167	1.08696	0.0883731	0.120294
A0A024R4N0	hCG_1640809	HCG1640809, isoform CRA_b OS=Homo sapiens GN=hCG_1640809 PE=4 SV=1	13.6646	3	5	3	322	35.25	8.15	88.9	95	103.6	103.6	109	99.9	95.8333	104.167	1.08696	0.171992	0.120294
Q15645	TRIP13	Pachytene checkpoint protein 2 homolog OS=Homo sapiens GN=TRIP13 PE=1 SV=2	40.5093	15	34	15	432	48.52	6.09	95.2	96.5	95.8	104.2	104.2	104.1	95.8333	104.167	1.08696	2.48259e-05	0.120294
B4DGM9	TOR1A	Torsin family 1, member A (Torsin A), isoform CRA_a OS=Homo sapiens GN=TOR1A PE=2 SV=1	21.7033	7	10	7	364	40.759	7.99	92.2	98.5	96.8	103.8	102.2	106.5	95.8333	104.167	1.08696	0.0211213	0.120294
Q9Y6A4	CFAP20	Cilia- and flagella-associated protein 20 OS=Homo sapiens GN=CFAP20 PE=1 SV=1	24.8705	4	8	4	193	22.76	9.76	93.2	93.9	100.4	102.2	103.3	106.9	95.8333	104.133	1.08661	0.0369843	0.119832
O75506	HSBP1	Heat shock factor-binding protein 1 OS=Homo sapiens GN=HSBP1 PE=1 SV=1	56.5789	3	3	3	76	8.538	4.36	100.8	92.5	94.3	105	97.8	109.7	95.8667	104.167	1.08658	0.124564	0.119793
O43715	TRIAP1	TP53-regulated inhibitor of apoptosis 1 OS=Homo sapiens GN=TRIAP1 PE=1 SV=1	32.8947	2	3	2	76	8.78	5.48	91.2	96.9	99.5	97.4	100.8	114.3	95.8667	104.167	1.08658	0.219949	0.119793
B2RDZ9		cDNA, FLJ96850 OS=Homo sapiens PE=2 SV=1	42.9553	8	15	8	291	31.854	5.27	94.7	96.1	96.8	102.6	102.8	107	95.8667	104.133	1.08623	0.00611442	0.119331
H0Y5K5	ERGIC3	Endoplasmic reticulum-Golgi intermediate compartment protein 3 (Fragment) OS=Homo sapiens GN=ERGIC3 PE=1 SV=1	21.4106	7	8	7	397	44.649	6.47	96.3	95.7	95.6	104.9	104.1	103.4	95.8667	104.133	1.08623	6.9679e-05	0.119331
A0A087WU53	MAGT1	Magnesium transporter protein 1 OS=Homo sapiens GN=MAGT1 PE=1 SV=1	13.624	5	10	5	367	41.504	9.94	90.2	92.3	105.1	100.2	103	109.2	95.8667	104.133	1.08623	0.198009	0.119331
Q9BX40	LSM14B	Protein LSM14 homolog B OS=Homo sapiens GN=LSM14B PE=1 SV=1	37.9221	8	11	5	385	42.045	9.69	96.1	94.1	97.4	104.4	103.2	104.8	95.8667	104.133	1.08623	0.00152967	0.119331
O75436	VPS26A	Vacuolar protein sorting-associated protein 26A OS=Homo sapiens GN=VPS26A PE=1 SV=2	53.211	14	21	14	327	38.146	6.57	92.1	94.2	101.3	103.5	103.5	105.4	95.8667	104.133	1.08623	0.0443004	0.119331
P40261	NNMT	Nicotinamide N-methyltransferase OS=Homo sapiens GN=NNMT PE=1 SV=1	46.2121	8	14	8	264	29.555	5.74	93.8	96.6	97.2	102.4	103.4	106.5	95.8667	104.1	1.08588	0.00705362	0.118869
Q9BX70	BTBD2	BTB/POZ domain-containing protein 2 OS=Homo sapiens GN=BTBD2 PE=1 SV=1	2.28571	1	1	1	525	55.896	5.9	94	90.5	103.1	98.9	101.7	111.7	95.8667	104.1	1.08588	0.202236	0.118869
Q9H773	DCTPP1	dCTP pyrophosphatase 1 OS=Homo sapiens GN=DCTPP1 PE=1 SV=1	45.2941	6	12	6	170	18.669	5.03	95.9	96.7	95	102	101	109.3	95.8667	104.1	1.08588	0.0364571	0.118869
V9HWC7	HEL-S-128m	Epididymis secretory sperm binding protein Li 128m OS=Homo sapiens GN=HEL-S-128m PE=2 SV=1	82.5893	18	98	18	224	25.019	6.38	92.9	98.6	96.1	103.2	101.9	107.2	95.8667	104.1	1.08588	0.0229949	0.118869
Q8IWY9	CDAN1	Codanin-1 OS=Homo sapiens GN=CDAN1 PE=1 SV=4	3.66748	3	3	3	1227	134.035	6.77	97.3	86.8	103.6	108.8	113	90.6	95.9	104.133	1.08585	0.384646	0.118829
Q9Y6N1	COX11	Cytochrome c oxidase assembly protein COX11, mitochondrial OS=Homo sapiens GN=COX11 PE=1 SV=3	5.07246	1	1	1	276	31.41	9.06	99.5	99.7	88.5	100.1	106.7	105.6	95.9	104.133	1.08585	0.123219	0.118829
A0A024R566	SF1	Splicing factor 1, isoform CRA_a OS=Homo sapiens GN=SF1 PE=4 SV=1	30.8231	13	24	1	571	61.85	9.28	97.1	98.1	92.5	107.2	98.7	106.4	95.9	104.1	1.08551	0.063107	0.118367
Q548N1	VPS28	Vacuolar protein sorting-associated protein 28 homolog OS=Homo sapiens GN=VPS28 PE=2 SV=1	22.1719	3	4	3	221	25.409	5.54	94.8	92.6	100.3	100.8	98.3	113.2	95.9	104.1	1.08551	0.18618	0.118367
A0A024QZW3	RANBP9	RAN binding protein 9, isoform CRA_a OS=Homo sapiens GN=RANBP9 PE=4 SV=1	16.3237	8	11	8	729	77.798	6.79	99.8	93.5	94.4	102.9	102.6	106.8	95.9	104.1	1.08551	0.026424	0.118367
Q8WVK7	SKA2	Spindle and kinetochore-associated protein 2 OS=Homo sapiens GN=SKA2 PE=1 SV=1	9.09091	1	1	1	121	14.179	7.33	95.9	87.2	104.6	103.8	104.3	104.2	95.9	104.1	1.08551	0.178067	0.118367
A0A140TA86	C19orf70	MICOS complex subunit MIC13 OS=Homo sapiens GN=C19orf70 PE=1 SV=1	35	3	7	3	140	15.426	9.03	96.1	94.7	96.9	98	101.7	112.6	95.9	104.1	1.08551	0.137765	0.118367
O95396	MOCS3	Adenylyltransferase and sulfurtransferase MOCS3 OS=Homo sapiens GN=MOCS3 PE=1 SV=1	22.8261	7	10	7	460	49.638	6.21	100	91	96.7	100.7	103.4	108.1	95.9	104.067	1.08516	0.0744027	0.117905
A8K6Q5		cDNA FLJ77327, highly similar to Homo sapiens cyclin H (CCNH), mRNA OS=Homo sapiens PE=2 SV=1	8.35913	2	4	2	323	37.609	7.15	97.8	93.8	96.1	105	103.3	103.9	95.9	104.067	1.08516	0.00293275	0.117905
Q53F76		Polymerase (RNA) III (DNA directed) polypeptide C (62kD) variant (Fragment) OS=Homo sapiens PE=2 SV=1	19.8502	7	7	7	534	60.565	7.28	99.1	91.1	97.5	99.1	100.2	112.9	95.9	104.067	1.08516	0.181682	0.117905
Q27J81	INF2	Inverted formin-2 OS=Homo sapiens GN=INF2 PE=1 SV=2	32.9063	31	55	30	1249	135.54	5.38	96.4	94.2	97.1	103.6	103.9	104.7	95.9	104.067	1.08516	0.000940196	0.117905
Q9UJ70	NAGK	N-acetyl-D-glucosamine kinase OS=Homo sapiens GN=NAGK PE=1 SV=4	43.0233	12	23	12	344	37.352	6.24	97.6	92.7	97.4	101.3	102.8	108.1	95.9	104.067	1.08516	0.0352638	0.117905
B4DQM3	C7orf25	Chromosome 7 open reading frame 25, isoform CRA_b OS=Homo sapiens GN=C7orf25 PE=2 SV=1	5.42797	2	3	2	479	52.495	6.96	101.4	87.3	99.1	98.2	103.2	110.9	95.9333	104.1	1.08513	0.226544	0.117866
Q9C0I1	MTMR12	Myotubularin-related protein 12 OS=Homo sapiens GN=MTMR12 PE=1 SV=2	4.41767	2	2	2	747	86.093	6.62	94.1	89.5	104.2	101	104.6	106.7	95.9333	104.1	1.08513	0.15385	0.117866
O14929	HAT1	Histone acetyltransferase type B catalytic subunit OS=Homo sapiens GN=HAT1 PE=1 SV=1	36.5155	11	31	11	419	49.481	5.69	94.8	94.1	98.9	102.3	102.7	107.2	95.9333	104.067	1.08478	0.0199803	0.117404
V9GY92	DUSP12	Dual-specificity protein phosphatase 12 OS=Homo sapiens GN=DUSP12 PE=1 SV=1	37.9562	3	3	1	137	14.658	4.96	105	91.3	91.5	101.5	98.7	112	95.9333	104.067	1.08478	0.251849	0.117404
Q9NQX4	MYO5C	Unconventional myosin-Vc OS=Homo sapiens GN=MYO5C PE=1 SV=2	2.00918	2	2	1	1742	202.682	7.71	100.2	94.5	93.1	98.1	99.2	114.8	95.9333	104.033	1.08443	0.235953	0.116942
F5GXR3	PTMS	Parathymosin OS=Homo sapiens GN=PTMS PE=1 SV=1	10.5769	1	6	1	104	12.067	11	91.7	99.8	96.3	104.3	103.2	104.6	95.9333	104.033	1.08443	0.0273271	0.116942
A0A024R5H8	RAB6A	RAB6A, member RAS oncogene family, isoform CRA_b OS=Homo sapiens GN=RAB6A PE=4 SV=1	63.9423	12	34	1	208	23.534	5.54	97.8	95	95	107.6	104.4	100.1	95.9333	104.033	1.08443	0.0266514	0.116942
A0A0C4DG99	KLHL13	Kelch-like protein 13 OS=Homo sapiens GN=KLHL13 PE=4 SV=2	8.66261	4	4	4	658	74.581	6.83	92.4	93.1	102.3	101.3	108.6	102.2	95.9333	104.033	1.08443	0.108409	0.116942
A0A024R374	CTSB	Cathepsin B, isoform CRA_a OS=Homo sapiens GN=CTSB PE=3 SV=1	24.7788	6	10	6	339	37.797	6.3	94.3	93.7	99.9	102.8	103.3	106.1	95.9667	104.067	1.0844	0.0219673	0.116903
Q969V5	MUL1	Mitochondrial ubiquitin ligase activator of NFKB 1 OS=Homo sapiens GN=MUL1 PE=1 SV=1	2.84091	1	1	1	352	39.774	8.13	100.9	93.5	93.5	104.5	96.9	110.8	95.9667	104.067	1.0844	0.160948	0.116903
A0A024R755	CALU	Calumenin, isoform CRA_a OS=Homo sapiens GN=CALU PE=4 SV=1	64.127	18	64	1	315	37.111	4.59	91.8	100	96.1	106.5	103.6	102	95.9667	104.033	1.08406	0.0408596	0.116441
B2RBX8		cDNA, FLJ95758, highly similar to Homo sapiens GCIP-interacting protein p29 (P29), mRNA OS=Homo sapiens PE=2 SV=1	14.4033	2	3	2	243	28.721	8.28	100.2	90.7	97	98.2	97.4	116.5	95.9667	104.033	1.08406	0.303214	0.116441
O75496	GMNN	Geminin OS=Homo sapiens GN=GMNN PE=1 SV=1	19.6172	3	4	3	209	23.551	4.96	92.7	97.7	97.5	102.1	103	107	95.9667	104.033	1.08406	0.0221643	0.116441
P34932	HSPA4	Heat shock 70 kDa protein 4 OS=Homo sapiens GN=HSPA4 PE=1 SV=4	75.3571	57	167	53	840	94.271	5.19	94.6	96.7	96.6	105.1	105.2	101.8	95.9667	104.033	1.08406	0.00352746	0.116441
Q9UNL4	ING4	Inhibitor of growth protein 4 OS=Homo sapiens GN=ING4 PE=1 SV=1	6.4257	2	2	2	249	28.512	7.62	98.9	87.9	101.1	100.8	98.3	113	95.9667	104.033	1.08406	0.25702	0.116441
P13473	LAMP2	Lysosome-associated membrane glycoprotein 2 OS=Homo sapiens GN=LAMP2 PE=1 SV=2	15.3659	6	12	6	410	44.932	5.63	90.6	94.2	103.1	104.7	103.9	103.5	95.9667	104.033	1.08406	0.0967088	0.116441
Q8WYQ5	DGCR8	Microprocessor complex subunit DGCR8 OS=Homo sapiens GN=DGCR8 PE=1 SV=1	1.55239	1	1	1	773	85.991	5.95	97	92.9	98	100.1	104.7	107.3	95.9667	104.033	1.08406	0.0369812	0.116441
I1VE17	SEC22B	SEC22 vesicle trafficking protein B (Fragment) OS=Homo sapiens GN=SEC22B PE=4 SV=1	35.8491	1	2	1	53	6.14	4.88	88.7	84.4	114.8	106.9	101.7	103.5	95.9667	104.033	1.08406	0.448906	0.116441
Q9BQ24	ZFYVE21	Zinc finger FYVE domain-containing protein 21 OS=Homo sapiens GN=ZFYVE21 PE=1 SV=1	17.094	3	3	3	234	26.488	8.41	98	91.5	98.4	99.8	102.1	110.2	95.9667	104.033	1.08406	0.105263	0.116441
Q09028	RBBP4	Histone-binding protein RBBP4 OS=Homo sapiens GN=RBBP4 PE=1 SV=3	46.8235	14	32	7	425	47.626	4.89	91.5	98.5	97.9	106.2	108.6	97.2	95.9667	104	1.08371	0.123656	0.115978
A0A024R9A9	UBE2T	Ubiquitin-conjugating enzyme E2T (Putative), isoform CRA_a OS=Homo sapiens GN=UBE2T PE=3 SV=1	24.3655	3	5	3	197	22.507	7.99	102.1	89.8	96	99.6	98	114.4	95.9667	104	1.08371	0.272167	0.115978
D3YTA9	PPP3R1	Calcineurin subunit B type 1 OS=Homo sapiens GN=PPP3R1 PE=1 SV=1	55.0265	6	9	1	189	21.432	4.98	84.7	96.8	106.5	104.1	102.9	105.1	96	104.033	1.08368	0.273732	0.11594
P33552	CKS2	Cyclin-dependent kinases regulatory subunit 2 OS=Homo sapiens GN=CKS2 PE=1 SV=1	32.9114	3	5	2	79	9.854	8.46	99.2	96.9	91.9	103.4	99.6	109.1	96	104.033	1.08368	0.083499	0.11594
Q15746	MYLK	Myosin light chain kinase, smooth muscle OS=Homo sapiens GN=MYLK PE=1 SV=4	1.82863	3	4	2	1914	210.583	6.15	100.6	89.1	98.3	101.2	101.8	109.1	96	104.033	1.08368	0.137481	0.11594
A0A024R5D7	POLD4	Polymerase (DNA-directed), delta 4, isoform CRA_a OS=Homo sapiens GN=POLD4 PE=4 SV=1	14.0187	1	1	1	107	12.425	6.77	103.3	88.2	96.5	101.1	105	106	96	104.033	1.08368	0.156706	0.11594
Q15370	ELOB	Elongin-B OS=Homo sapiens GN=ELOB PE=1 SV=1	91.5254	9	19	9	118	13.125	4.88	92.5	101.5	94	103.1	102.8	106.2	96	104.033	1.08368	0.0547668	0.11594
B2R4D5		Actin-related protein 2/3 complex subunit 3 OS=Homo sapiens PE=2 SV=1	27.5281	5	16	5	178	20.507	8.59	95.5	99.6	92.9	105.7	103.7	102.6	96	104	1.08333	0.0204878	0.115477
E5DZN4	COX2	Cytochrome c oxidase subunit 2 OS=Homo sapiens GN=COX2 PE=3 SV=1	30.837	7	19	1	227	25.559	4.82	57.2	102.2	128.6	103.2	103.6	105.2	96	104	1.08333	0.720756	0.115477
A0A024R411	ORC2L	Origin recognition complex, subunit 2-like (Yeast), isoform CRA_a OS=Homo sapiens GN=ORC2L PE=4 SV=1	9.70537	4	6	4	577	65.931	6.51	98.1	90.6	99.3	102.4	101.2	108.3	96	103.967	1.08299	0.0849206	0.115015
G5E9D4	ELP4	Elongation protein 4 homolog (S. cerevisiae), isoform CRA_b OS=Homo sapiens GN=ELP4 PE=1 SV=1	3.36449	1	2	1	535	58.795	8.51	100.3	89.6	98.1	102.6	102.5	106.8	96	103.967	1.08299	0.08864	0.115015
Q92508	PIEZO1	Piezo-type mechanosensitive ion channel component 1 OS=Homo sapiens GN=PIEZO1 PE=1 SV=4	2.06267	4	5	4	2521	286.605	7.47	99.6	84.9	103.6	95.1	100.1	116.8	96.0333	104	1.08296	0.41071	0.114976
Q14671	PUM1	Pumilio homolog 1 OS=Homo sapiens GN=PUM1 PE=1 SV=3	17.5379	15	20	10	1186	126.395	6.84	98.6	91.6	97.9	101	103.4	107.6	96.0333	104	1.08296	0.0538189	0.114976
Q16181	SEPT7	Septin-7 OS=Homo sapiens GN=SEPT7 PE=1 SV=2	62.0137	25	79	23	437	50.648	8.63	95.7	94.7	97.7	103.9	103.8	104.3	96.0333	104	1.08296	0.000880523	0.114976
P63104	YWHAZ	14-3-3 protein zeta/delta OS=Homo sapiens GN=YWHAZ PE=1 SV=1	73.0612	18	177	13	245	27.728	4.79	95.9	98.3	93.9	103.6	103.4	104.9	96.0333	103.967	1.08261	0.00425843	0.114514
Q9NYZ3	GTSE1	G2 and S phase-expressed protein 1 OS=Homo sapiens GN=GTSE1 PE=1 SV=3	1.52778	1	1	1	720	76.598	9.39	99.7	92	96.4	103.1	101.5	107.3	96.0333	103.967	1.08261	0.048272	0.114514
Q7L4Q3	GPX1	Glutathione peroxidase OS=Homo sapiens GN=GPX1 PE=2 SV=1	56.6502	8	11	8	203	22.075	6.55	94.5	92.2	101.4	105.2	108	98.7	96.0333	103.967	1.08261	0.11184	0.114514
Q9Y3E0	GOLT1B	Vesicle transport protein GOT1B OS=Homo sapiens GN=GOLT1B PE=1 SV=1	6.52174	1	1	1	138	15.415	10.36	93.1	96.5	98.5	102.1	99.7	110.1	96.0333	103.967	1.08261	0.0870893	0.114514
A0A024R8G6	SSNA1	Sjogren's syndrome nuclear autoantigen 1, isoform CRA_a OS=Homo sapiens GN=SSNA1 PE=4 SV=1	20.1681	2	3	2	119	13.588	5.38	92	99.7	96.4	105.1	103.7	103	96.0333	103.933	1.08226	0.0269357	0.114051
Q8IUB0		CTCL tumor antigen HD-CL-08 OS=Homo sapiens PE=2 SV=1	81.7175	20	242	1	361	38.644	8.85	93.7	90.7	103.8	98	100.5	113.4	96.0667	103.967	1.08223	0.271744	0.114013
P52294	KPNA1	Importin subunit alpha-5 OS=Homo sapiens GN=KPNA1 PE=1 SV=3	38.4758	18	40	11	538	60.184	5.01	96.6	93.9	97.7	102.6	102.7	106.6	96.0667	103.967	1.08223	0.0103835	0.114013
J3KNN5	DDX41	Probable ATP-dependent RNA helicase DDX41 (Fragment) OS=Homo sapiens GN=DDX41 PE=1 SV=1	10.1562	6	6	6	640	71.603	7.46	98.2	95.5	94.5	102.4	104.1	105.4	96.0667	103.967	1.08223	0.00492619	0.114013
Q9H477	RBKS	Ribokinase OS=Homo sapiens GN=RBKS PE=1 SV=1	2.48447	1	2	1	322	34.121	5.05	99.7	94.5	94	101.3	96.5	114.1	96.0667	103.967	1.08223	0.228388	0.114013
A6NMH8	CD81	Tetraspanin OS=Homo sapiens GN=CD81 PE=1 SV=1	21.5328	3	16	3	274	29.786	6.92	88.5	96.4	103.3	103.7	102	106.2	96.0667	103.967	1.08223	0.150245	0.114013
Q9HC07	TMEM165	Transmembrane protein 165 OS=Homo sapiens GN=TMEM165 PE=1 SV=1	16.9753	3	7	3	324	34.883	7.02	95.6	90.4	102.2	102.4	102.3	107.2	96.0667	103.967	1.08223	0.104697	0.114013
P49459	UBE2A	Ubiquitin-conjugating enzyme E2 A OS=Homo sapiens GN=UBE2A PE=1 SV=2	17.7632	2	3	2	152	17.305	5.15	97.2	95.7	95.3	103.8	107.3	100.8	96.0667	103.967	1.08223	0.0158666	0.114013
Q96D31	ORAI1	Calcium release-activated calcium channel protein 1 OS=Homo sapiens GN=ORAI1 PE=1 SV=2	4.31894	1	1	1	301	32.648	8.32	95.1	91.9	101.2	99.3	103.6	108.9	96.0667	103.933	1.08189	0.113348	0.113551
B2RD30		cDNA, FLJ96431 OS=Homo sapiens PE=2 SV=1	27.2727	5	5	5	319	36.645	6.61	98.6	92.3	97.3	99.2	101.1	111.5	96.0667	103.933	1.08189	0.13979	0.113551
Q8TDQ7	GNPDA2	Glucosamine-6-phosphate isomerase 2 OS=Homo sapiens GN=GNPDA2 PE=1 SV=1	39.8551	8	14	3	276	31.065	6.95	95	93.4	99.8	99.1	100.6	112.1	96.0667	103.933	1.08189	0.157764	0.113551
Q549C5	MST065	HCG2010808, isoform CRA_a OS=Homo sapiens GN=MST065 PE=1 SV=1	59.8592	6	15	6	142	15.512	4.34	94.8	95.7	97.7	99.2	97.7	114.9	96.0667	103.933	1.08189	0.23049	0.113551
A0A024R4K3	MDH2	Malate dehydrogenase OS=Homo sapiens GN=MDH2 PE=2 SV=1	68.0473	21	130	21	338	35.481	8.68	95	98.2	95	104.4	104.1	103.3	96.0667	103.933	1.08189	0.00213588	0.113551
J3KQ48	PTRH2	Peptidyl-tRNA hydrolase 2, mitochondrial OS=Homo sapiens GN=PTRH2 PE=1 SV=1	39.4444	4	9	4	180	19.312	8.73	91.5	97.9	98.8	103.4	104.7	103.7	96.0667	103.933	1.08189	0.0279353	0.113551
H7C2K6	EPB41L1	Band 4.1-like protein 1 (Fragment) OS=Homo sapiens GN=EPB41L1 PE=1 SV=1	49.6269	10	20	1	268	29.144	5.63	100.1	95.2	92.9	97.2	107.8	106.7	96.0667	103.9	1.08154	0.120342	0.113088
Q6MZM3	DKFZp686C21148	Putative uncharacterized protein DKFZp686C21148 OS=Homo sapiens GN=DKFZp686C21148 PE=2 SV=1	27.6198	29	47	24	1231	141.21	5.4	97	93	98.3	103	102.8	106	96.1	103.933	1.08151	0.0146092	0.11305
B4DW52		cDNA FLJ55253, highly similar to Actin, cytoplasmic 1 OS=Homo sapiens PE=2 SV=1	77.5216	23	714	1	347	38.608	5.35	86.9	99.3	102.1	105.8	110.3	95.6	96.1	103.9	1.08117	0.288697	0.112587
Q86TX8		Full-length cDNA clone CS0DC015YK16 of Neuroblastoma of Homo sapiens (human) (Fragment) OS=Homo sapiens PE=2 SV=1	5.22727	2	2	2	440	49.081	5.82	87.3	101.6	99.4	100.9	98.5	112.3	96.1	103.9	1.08117	0.273813	0.112587
O95059	RPP14	Ribonuclease P protein subunit p14 OS=Homo sapiens GN=RPP14 PE=1 SV=3	20.9677	2	2	2	124	13.684	7.75	93.6	92.6	102.1	107.3	101.6	102.8	96.1	103.9	1.08117	0.0883315	0.112587
Q03405	PLAUR	Urokinase plasminogen activator surface receptor OS=Homo sapiens GN=PLAUR PE=1 SV=1	10.7463	2	2	2	335	36.953	6.65	100.7	92.5	95.1	96.7	93.8	121.2	96.1	103.9	1.08117	0.435998	0.112587
J3KNQ4	PARVA	Alpha-parvin OS=Homo sapiens GN=PARVA PE=1 SV=1	16.0194	5	15	4	412	46.561	8.4	94.4	91	102.9	104.9	103.4	103.4	96.1	103.9	1.08117	0.0944864	0.112587
Q08623	PUDP	Pseudouridine-5'-phosphatase OS=Homo sapiens GN=PUDP PE=1 SV=3	9.64912	2	2	2	228	25.233	5.31	95.7	93.1	99.5	96.4	101.9	113.4	96.1	103.9	1.08117	0.218035	0.112587
Q9NPJ3	ACOT13	Acyl-coenzyme A thioesterase 13 OS=Homo sapiens GN=ACOT13 PE=1 SV=1	62.1429	5	10	5	140	14.951	9.14	97.6	99.4	91.3	103.8	101.9	106	96.1	103.9	1.08117	0.0458877	0.112587
B4E0Z6		cDNA FLJ59809, highly similar to Bone marrow stromal antigen 2 OS=Homo sapiens PE=2 SV=1	4.62963	1	1	1	216	23.522	5.92	96.8	98.5	93	103.5	101.7	106.5	96.1	103.9	1.08117	0.0220532	0.112587
Q6IAV4	DOC-1R	Cyclin-dependent kinase 2-associated protein OS=Homo sapiens GN=DOC-1R PE=2 SV=1	7.93651	1	1	1	126	13.093	9.48	91.1	102.4	94.8	104	101.9	105.8	96.1	103.9	1.08117	0.0905086	0.112587
O75369	FLNB	Filamin-B OS=Homo sapiens GN=FLNB PE=1 SV=2	58.6856	111	264	101	2602	277.99	5.73	96.5	95.9	95.9	104.4	105.6	101.7	96.1	103.9	1.08117	0.00263436	0.112587
P51570	GALK1	Galactokinase OS=Homo sapiens GN=GALK1 PE=1 SV=1	46.4286	12	17	12	392	42.246	6.46	98.9	93.7	95.7	102.8	104.3	104.6	96.1	103.9	1.08117	0.00843516	0.112587
Q71RC2	LARP4	La-related protein 4 OS=Homo sapiens GN=LARP4 PE=1 SV=3	21.6851	12	21	12	724	80.546	6.61	96.6	95.9	95.8	103	106.9	101.8	96.1	103.9	1.08117	0.00748898	0.112587
B4DZ97		cDNA FLJ60985 OS=Homo sapiens PE=2 SV=1	1.849	1	1	1	1298	142.39	7.18	105.3	89.4	93.6	98.4	98.2	115	96.1	103.867	1.08082	0.348651	0.112124
Q16775	HAGH	Hydroxyacylglutathione hydrolase, mitochondrial OS=Homo sapiens GN=HAGH PE=1 SV=2	8.76623	3	3	3	308	33.784	8.12	101.3	93.2	93.8	104.3	98.8	108.5	96.1	103.867	1.08082	0.112566	0.112124
A0A024R371	ARL6IP5	PRA1 family protein OS=Homo sapiens GN=ARL6IP5 PE=3 SV=1	25	5	11	5	188	21.6	9.77	94	95.1	99.2	102.7	104.1	104.8	96.1	103.867	1.08082	0.0102373	0.112124
P07919	UQCRH	Cytochrome b-c1 complex subunit 6, mitochondrial OS=Homo sapiens GN=UQCRH PE=1 SV=2	46.1538	5	9	5	91	10.732	4.44	92.9	97.5	98	101.4	101.8	108.5	96.1333	103.9	1.08079	0.0510236	0.112087
Q5EBL4	RILPL1	RILP-like protein 1 OS=Homo sapiens GN=RILPL1 PE=1 SV=1	4.4665	1	2	1	403	47.079	5.21	98.8	92.7	96.9	100.5	102	109.2	96.1333	103.9	1.08079	0.0742211	0.112087
A0A024RAC0	LUZP1	Leucine zipper protein 1, isoform CRA_a OS=Homo sapiens GN=LUZP1 PE=4 SV=1	10.7807	9	10	9	1076	120.231	8.63	98.7	92.9	96.8	103.2	103.2	105.3	96.1333	103.9	1.08079	0.0135936	0.112087
O95861	BPNT1	3'(2'),5'-bisphosphate nucleotidase 1 OS=Homo sapiens GN=BPNT1 PE=1 SV=1	45.4545	11	22	11	308	33.371	5.69	96.3	95.7	96.4	102.7	104.7	104.2	96.1333	103.867	1.08044	0.000268136	0.111624
Q9BRK5	SDF4	45 kDa calcium-binding protein OS=Homo sapiens GN=SDF4 PE=1 SV=1	33.9779	10	15	10	362	41.78	4.86	96.7	90.2	101.5	102	103	106.6	96.1333	103.867	1.08044	0.0955529	0.111624
Q9NRL2	BAZ1A	Bromodomain adjacent to zinc finger domain protein 1A OS=Homo sapiens GN=BAZ1A PE=1 SV=2	3.92031	5	7	5	1556	178.592	6.6	98	90.7	99.7	103.1	104.6	103.9	96.1333	103.867	1.08044	0.0504652	0.111624
Q6FHV6	ENO2	ENO2 protein OS=Homo sapiens GN=ENO2 PE=1 SV=1	63.5945	16	174	12	434	47.239	5.03	96.7	95.6	96.1	103.7	104.1	103.8	96.1333	103.867	1.08044	2.21153e-05	0.111624
Q9H6K4	OPA3	Optic atrophy 3 protein OS=Homo sapiens GN=OPA3 PE=1 SV=1	5.02793	1	2	1	179	19.984	8.91	97	96.1	95.3	101	100.6	110	96.1333	103.867	1.08044	0.0676072	0.111624
Q8N7G1		Purine nucleoside phosphorylase OS=Homo sapiens PE=2 SV=1	66.8942	16	45	16	293	32.53	7.21	93.5	96.4	98.5	103.9	105.2	102.5	96.1333	103.867	1.08044	0.00931788	0.111624
B3KRM2		Serine/threonine-protein phosphatase OS=Homo sapiens PE=2 SV=1	53.7217	12	43	1	309	35.536	5.43	96	94.2	98.2	104.6	102.9	104.1	96.1333	103.867	1.08044	0.00359159	0.111624
P07437	TUBB	Tubulin beta chain OS=Homo sapiens GN=TUBB PE=1 SV=2	81.7568	25	520	4	444	49.639	4.89	97.3	100.1	91	105.9	105.1	100.6	96.1333	103.867	1.08044	0.0704356	0.111624
P05161	ISG15	Ubiquitin-like protein ISG15 OS=Homo sapiens GN=ISG15 PE=1 SV=5	21.8182	3	8	3	165	17.876	7.44	93.7	97.3	97.4	103.9	104.1	103.6	96.1333	103.867	1.08044	0.00322636	0.111624
H3BN98		Uncharacterized protein (Fragment) OS=Homo sapiens PE=4 SV=2	30.3797	8	47	2	237	27.15	9.55	95.8	94.6	98	103.7	103.8	104.1	96.1333	103.867	1.08044	0.00152166	0.111624
A8K7F3		cDNA FLJ75847, highly similar to Homo sapiens G protein-coupled receptor 108 (GPR108), mRNA OS=Homo sapiens PE=2 SV=1	5.3407	3	3	3	543	60.652	8.78	96.3	96.6	95.5	104.8	104.6	102.2	96.1333	103.867	1.08044	0.000997353	0.111624
Q9NQS1	AVEN	Cell death regulator Aven OS=Homo sapiens GN=AVEN PE=1 SV=1	6.07735	1	2	1	362	38.483	4.98	106	87.7	94.7	103.2	98.2	110.1	96.1333	103.833	1.0801	0.292	0.111161
Q9H6S3	EPS8L2	Epidermal growth factor receptor kinase substrate 8-like protein 2 OS=Homo sapiens GN=EPS8L2 PE=1 SV=2	40.8392	19	26	19	715	80.57	6.84	95.5	95.3	97.6	103.7	103.7	104.1	96.1333	103.833	1.0801	0.00050122	0.111161
D7PBN3		ESRP1/RAF1 fusion protein OS=Homo sapiens PE=2 SV=1	6.03205	5	7	1	1061	118.541	8.22	94	91.5	102.9	97.6	107.9	106	96.1333	103.833	1.0801	0.175871	0.111161
H7C2I1	PRMT1	Protein arginine N-methyltransferase 1 OS=Homo sapiens GN=PRMT1 PE=1 SV=1	60.3774	22	57	22	371	42.434	5.35	93	98	97.4	106.5	105.1	99.9	96.1333	103.833	1.0801	0.0392951	0.111161
A0A024R5Y1	SPG21	Spastic paraplegia 21 (Autosomal recessive, Mast syndrome), isoform CRA_a OS=Homo sapiens GN=SPG21 PE=4 SV=1	15.5844	4	5	4	308	34.938	6.28	90.8	95.2	102.4	103.2	103.8	104.5	96.1333	103.833	1.0801	0.0863447	0.111161
B3KP06		cDNA FLJ30880 fis, clone FEBRA2004767, highly similar to Breast cancer anti-estrogen resistance protein 3 OS=Homo sapiens PE=2 SV=1	6.42424	4	4	4	825	92.454	7.84	93.6	89.8	105.1	105.6	110.2	95.8	96.1667	103.867	1.08007	0.28607	0.111124
Q9Y4D7	PLXND1	Plexin-D1 OS=Homo sapiens GN=PLXND1 PE=1 SV=3	5.71429	7	8	6	1925	211.871	7.15	100.7	89.2	98.6	102.5	100.1	109	96.1667	103.867	1.08007	0.156722	0.111124
Q495G5	MMAA	MMAA protein OS=Homo sapiens GN=MMAA PE=1 SV=1	3.06604	1	1	1	424	47.106	9.28	105.5	88.7	94.3	98.9	100.9	111.7	96.1667	103.833	1.07972	0.29315	0.110661
A0A0A0MTL6	RIPOR1	Rho family-interacting cell polarization regulator 1 OS=Homo sapiens GN=RIPOR1 PE=1 SV=1	8.8853	9	10	9	1238	133.986	6.43	97.9	90.2	100.4	100.7	102.1	108.7	96.1667	103.833	1.07972	0.123383	0.110661
P02786	TFRC	Transferrin receptor protein 1 OS=Homo sapiens GN=TFRC PE=1 SV=2	50.6579	34	116	34	760	84.818	6.61	96.4	96	96.1	104.8	104.5	102.2	96.1667	103.833	1.07972	0.000763536	0.110661
Q13740	ALCAM	CD166 antigen OS=Homo sapiens GN=ALCAM PE=1 SV=2	42.5386	16	27	5	583	65.061	6.25	94.7	94.2	99.6	104.9	108.1	98.4	96.1667	103.8	1.07938	0.0838571	0.110198
Q9BVJ7	DUSP23	Dual specificity protein phosphatase 23 OS=Homo sapiens GN=DUSP23 PE=1 SV=1	34.6667	4	6	4	150	16.578	8.21	95.2	93.1	100.2	99.3	102.8	109.3	96.1667	103.8	1.07938	0.101839	0.110198
Q9H000	MKRN2	Probable E3 ubiquitin-protein ligase makorin-2 OS=Homo sapiens GN=MKRN2 PE=1 SV=2	4.32692	2	3	2	416	46.909	7.61	97.9	93.4	97.2	100.7	107.8	102.9	96.1667	103.8	1.07938	0.0388818	0.110198
B4DPD5		Ubiquitin thioesterase OS=Homo sapiens PE=2 SV=1	43.8312	10	23	10	308	35.158	5.59	92.2	96.5	99.8	103.4	102.9	105.1	96.1667	103.8	1.07938	0.0293625	0.110198
O43427	FIBP	Acidic fibroblast growth factor intracellular-binding protein OS=Homo sapiens GN=FIBP PE=1 SV=3	5.76923	2	3	2	364	41.851	6.48	102	91.7	94.9	95.5	94.2	121.8	96.2	103.833	1.07935	0.466379	0.110161
B2R983		cDNA, FLJ94267, highly similar to Homo sapiens glutathione S-transferase omega 1 (GSTO1), mRNA OS=Homo sapiens PE=2 SV=1	64.3154	17	47	17	241	27.521	6.6	94.3	101.3	93	104.5	103.5	103.5	96.2	103.833	1.07935	0.0425116	0.110161
P23368	ME2	NAD-dependent malic enzyme, mitochondrial OS=Homo sapiens GN=ME2 PE=1 SV=1	42.8082	17	29	16	584	65.402	7.61	96.7	94.2	97.7	103.9	104.6	103	96.2	103.833	1.07935	0.00258114	0.110161
O95155	UBE4B	Ubiquitin conjugation factor E4 B OS=Homo sapiens GN=UBE4B PE=1 SV=1	16.7435	15	19	14	1302	146.092	6.55	96.2	91.7	100.7	104.5	103.9	103.1	96.2	103.833	1.07935	0.0439888	0.110161
A0A024R683	ATP6V1D	ATPase, H+ transporting, lysosomal 34kDa, V1 subunit D, isoform CRA_a OS=Homo sapiens GN=ATP6V1D PE=4 SV=1	29.5547	5	8	5	247	28.245	9.36	96.4	92.9	99.3	103.1	104.6	103.7	96.2	103.8	1.079	0.0161549	0.109698
B2RDK8		cDNA, FLJ96658, highly similar to Homo sapiens transient receptor potential cation channel, subfamilyC, member 4 associated protein (TRPC4AP), mRNA OS=Homo sapiens PE=2 SV=1	1.25471	1	1	1	797	90.707	7.72	98.2	95.3	95.1	100.5	106.2	104.7	96.2	103.8	1.079	0.0184304	0.109698
A0A024R6S1	DNAJA2	DnaJ (Hsp40) homolog, subfamily A, member 2, isoform CRA_a OS=Homo sapiens GN=DNAJA2 PE=3 SV=1	28.6408	11	29	11	412	45.717	6.48	94.3	93.7	100.6	102.7	104.7	104	96.2	103.8	1.079	0.0291449	0.109698
Q86SX6	GLRX5	Glutaredoxin-related protein 5, mitochondrial OS=Homo sapiens GN=GLRX5 PE=1 SV=2	28.0255	3	8	3	157	16.618	6.79	91.6	98	99	101.7	101	108.7	96.2	103.8	1.079	0.0877149	0.109698
Q96RN5	MED15	Mediator of RNA polymerase II transcription subunit 15 OS=Homo sapiens GN=MED15 PE=1 SV=2	7.74112	4	11	4	788	86.699	9.42	99.8	92.9	95.9	100.6	101.7	109.1	96.2	103.8	1.079	0.0848079	0.109698
P05026	ATP1B1	Sodium/potassium-transporting ATPase subunit beta-1 OS=Homo sapiens GN=ATP1B1 PE=1 SV=1	33.0033	8	14	8	303	35.039	8.53	93.3	98.8	96.5	103.9	101.9	105.6	96.2	103.8	1.079	0.0167029	0.109698
Q15904	ATP6AP1	V-type proton ATPase subunit S1 OS=Homo sapiens GN=ATP6AP1 PE=1 SV=2	12.9787	5	6	5	470	51.993	6.14	94.5	93.8	100.3	101.3	102.5	107.6	96.2	103.8	1.079	0.0545733	0.109698
A0A0S2Z4V6	WFS1	Wolfram syndrome 1 isoform 1 (Fragment) OS=Homo sapiens GN=WFS1 PE=2 SV=1	3.93258	2	2	2	890	100.227	8.05	99.7	88.7	100.2	105	104.3	102.1	96.2	103.8	1.079	0.119837	0.109698
Q14247	CTTN	Src substrate cortactin OS=Homo sapiens GN=CTTN PE=1 SV=2	47.2727	24	41	24	550	61.549	5.4	92.4	96.4	99.8	105.3	105.7	100.3	96.2	103.767	1.07866	0.0515689	0.109234
Q15043	SLC39A14	Zinc transporter ZIP14 OS=Homo sapiens GN=SLC39A14 PE=1 SV=3	9.14634	3	5	3	492	54.177	5.33	99.4	93.7	95.5	98	98.7	114.6	96.2	103.767	1.07866	0.253322	0.109234
B2R848		cDNA, FLJ93738, highly similar to Homo sapiens thymine-DNA glycosylase (TDG), mRNA OS=Homo sapiens PE=2 SV=1	8.04878	3	3	3	410	45.952	6.99	98.2	90.6	99.9	102.2	104.4	104.8	96.2333	103.8	1.07863	0.063527	0.109198
P53618	COPB1	Coatomer subunit beta OS=Homo sapiens GN=COPB1 PE=1 SV=3	55.7188	39	81	39	953	107.074	6.05	96.2	95.9	96.6	105.3	105.3	100.8	96.2333	103.8	1.07863	0.00749583	0.109198
A0A087WYL7	MED6	Mediator of RNA polymerase II transcription subunit 6 OS=Homo sapiens GN=MED6 PE=1 SV=1	3.50195	1	1	1	257	29.663	8.69	100	90.5	98.2	107.2	105.2	99	96.2333	103.8	1.07863	0.118588	0.109198
O00154	ACOT7	Cytosolic acyl coenzyme A thioester hydrolase OS=Homo sapiens GN=ACOT7 PE=1 SV=3	44.2105	12	31	12	380	41.769	8.54	94.3	95.3	99.1	102	101.5	107.8	96.2333	103.767	1.07828	0.0391924	0.108734
Q9Y2H0	DLGAP4	Disks large-associated protein 4 OS=Homo sapiens GN=DLGAP4 PE=1 SV=3	3.42742	3	3	3	992	107.945	7.08	93.9	98	96.8	104	102.3	105	96.2333	103.767	1.07828	0.0065352	0.108734
P0CG08	GPR89B	Golgi pH regulator B OS=Homo sapiens GN=GPR89B PE=1 SV=1	11.2088	3	4	3	455	52.882	9.28	93.3	96.9	98.5	104.5	104.9	101.9	96.2333	103.767	1.07828	0.0139244	0.108734
J3KTA4	DDX5	Probable ATP-dependent RNA helicase DDX5 OS=Homo sapiens GN=DDX5 PE=1 SV=1	60.7492	37	128	29	614	69.044	8.85	97.1	95.5	96.1	104.7	103.5	103.1	96.2333	103.767	1.07828	0.000356385	0.108734
P84101	SERF2	Small EDRK-rich factor 2 OS=Homo sapiens GN=SERF2 PE=1 SV=1	30.5085	3	3	3	59	6.896	10.45	95.6	95	98.1	101.5	101.8	108	96.2333	103.767	1.07828	0.0315193	0.108734
O95373	IPO7	Importin-7 OS=Homo sapiens GN=IPO7 PE=1 SV=1	31.0212	28	80	27	1038	119.44	4.82	96.2	96.1	96.4	104.2	104.4	102.7	96.2333	103.767	1.07828	0.000157236	0.108734
A0A024R395	MRE11A	MRE11 meiotic recombination 11 homolog A (S. cerevisiae), isoform CRA_a OS=Homo sapiens GN=MRE11A PE=3 SV=1	34.887	20	29	20	708	80.543	5.9	97.2	95.1	96.4	102.9	104.5	103.9	96.2333	103.767	1.07828	0.000610304	0.108734
Q86Y82	STX12	Syntaxin-12 OS=Homo sapiens GN=STX12 PE=1 SV=1	25.7246	6	8	6	276	31.622	5.59	98.1	93.7	96.9	103.8	103.3	104.2	96.2333	103.767	1.07828	0.00490532	0.108734
Q8N999	C12orf29	Uncharacterized protein C12orf29 OS=Homo sapiens GN=C12orf29 PE=1 SV=2	6.76923	2	2	2	325	37.466	7.06	99.6	95.7	93.4	103.9	106	101.4	96.2333	103.767	1.07828	0.0284398	0.108734
Q86WA8	LONP2	Lon protease homolog 2, peroxisomal OS=Homo sapiens GN=LONP2 PE=1 SV=1	2.23005	2	2	2	852	94.557	7.3	103.9	81.8	103	96.9	110.4	103.9	96.2333	103.733	1.07794	0.412455	0.108271
A0A024R6R1	SHCBP1	SHC SH2-domain binding protein 1, isoform CRA_a OS=Homo sapiens GN=SHCBP1 PE=4 SV=1	23.8095	11	12	11	672	75.612	4.75	100	90.9	97.8	101.3	103.7	106.2	96.2333	103.733	1.07794	0.0718776	0.108271
O95999	BCL10	B-cell lymphoma/leukemia 10 OS=Homo sapiens GN=BCL10 PE=1 SV=1	20.6009	4	4	4	233	26.235	5.74	96.4	93.2	99.1	102.1	100.8	108.3	96.2333	103.733	1.07794	0.0594679	0.108271
C9JEH3	AAMP	Angio-associated migratory cell protein OS=Homo sapiens GN=AAMP PE=1 SV=1	19.0805	7	8	7	435	46.792	4.42	97.9	94.3	96.6	103.6	102	105.7	96.2667	103.767	1.07791	0.00752317	0.108235
Q9H0A8	COMMD4	COMM domain-containing protein 4 OS=Homo sapiens GN=COMMD4 PE=1 SV=1	41.206	5	7	5	199	21.75	7.31	93.4	95.1	100.3	101.6	104.2	105.5	96.2667	103.767	1.07791	0.0340839	0.108235
I3L0A0	TMEM189-UBE2V1	HCG2044781 OS=Homo sapiens GN=TMEM189-UBE2V1 PE=3 SV=1	33.5135	10	39	4	370	42.181	6.71	91.6	93	104.2	101.8	101	108.5	96.2667	103.767	1.07791	0.181499	0.108235
A0A024R608	RPLP1	Ribosomal protein, large, P1, isoform CRA_a OS=Homo sapiens GN=RPLP1 PE=3 SV=1	89.4737	4	19	2	114	11.507	4.32	95.7	98.5	94.6	100.1	100.1	111.1	96.2667	103.767	1.07791	0.122951	0.108235
A0A024R8Y0	CDCA1	Cell division cycle associated 1, isoform CRA_a OS=Homo sapiens GN=CDCA1 PE=4 SV=1	8.40517	3	3	3	464	54.295	8.27	99.1	90.4	99.3	104	104.6	102.6	96.2667	103.733	1.07756	0.0671536	0.107771
H0YIC4	CS	Citrate synthase (Fragment) OS=Homo sapiens GN=CS PE=1 SV=1	46.3415	6	16	1	123	14.114	9.57	86.2	88.9	113.7	101.2	103.3	106.7	96.2667	103.733	1.07756	0.448564	0.107771
P14174	MIF	Macrophage migration inhibitory factor OS=Homo sapiens GN=MIF PE=1 SV=4	36.5217	4	86	4	115	12.468	7.88	99	98.4	91.4	99.5	97.4	114.3	96.2667	103.733	1.07756	0.270958	0.107771
Q13501	SQSTM1	Sequestosome-1 OS=Homo sapiens GN=SQSTM1 PE=1 SV=1	28.1818	8	15	8	440	47.657	5.22	98.9	89.5	100.4	102.9	103.8	104.5	96.2667	103.733	1.07756	0.0959022	0.107771
O43815	STRN	Striatin OS=Homo sapiens GN=STRN PE=1 SV=4	21.9231	13	16	12	780	86.079	5.27	97	91.8	100	104.7	106.2	100.3	96.2667	103.733	1.07756	0.0662871	0.107771
Q6ZN11	ZNF793	Zinc finger protein 793 OS=Homo sapiens GN=ZNF793 PE=2 SV=2	2.46305	1	1	1	406	46.896	9.33	90	104.5	94.3	99.5	108.4	103.3	96.2667	103.733	1.07756	0.210646	0.107771
Q59H81		BRCA1 associated protein variant (Fragment) OS=Homo sapiens PE=2 SV=1	8.38608	4	4	4	632	71.082	6.09	98.5	93.3	97.1	102.1	102.7	106.5	96.3	103.767	1.07754	0.0228373	0.107735
Q9H0U4	RAB1B	Ras-related protein Rab-1B OS=Homo sapiens GN=RAB1B PE=1 SV=1	79.602	14	65	6	201	22.157	5.73	96.7	99.4	92.7	104.3	102.6	104.2	96.2667	103.7	1.07722	0.0212964	0.107308
O00231	PSMD11	26S proteasome non-ATPase regulatory subunit 11 OS=Homo sapiens GN=PSMD11 PE=1 SV=3	69.6682	26	69	26	422	47.434	6.48	94.5	96.6	97.8	103	104.4	103.8	96.3	103.733	1.07719	0.00207265	0.107272
O94973	AP2A2	AP-2 complex subunit alpha-2 OS=Homo sapiens GN=AP2A2 PE=1 SV=2	36.5282	28	53	17	939	103.895	6.96	96.2	93.3	99.4	102.8	104.4	104	96.3	103.733	1.07719	0.0152139	0.107272
O95817	BAG3	BAG family molecular chaperone regulator 3 OS=Homo sapiens GN=BAG3 PE=1 SV=3	29.5652	12	15	12	575	61.557	6.95	97.5	95.5	95.9	103.9	103.5	103.8	96.3	103.733	1.07719	0.000282184	0.107272
O60566	BUB1B	Mitotic checkpoint serine/threonine-protein kinase BUB1 beta OS=Homo sapiens GN=BUB1B PE=1 SV=3	6.66667	5	5	5	1050	119.47	5.27	98.5	90.8	99.6	99	102.2	110	96.3	103.733	1.07719	0.157573	0.107272
F6TB26	TDRKH	Tudor and KH domain-containing protein OS=Homo sapiens GN=TDRKH PE=1 SV=1	8.26446	3	3	3	605	66.926	5.08	95.8	98.7	94.4	102.8	103.6	104.8	96.3	103.733	1.07719	0.00594406	0.107272
Q99615	DNAJC7	DnaJ homolog subfamily C member 7 OS=Homo sapiens GN=DNAJC7 PE=1 SV=2	60.3239	27	52	27	494	56.405	6.96	95.3	95.6	98	103.7	103.5	103.9	96.3	103.7	1.07684	0.00101223	0.106808
V9HWC4	HEL-S-132P	Epididymis secretory sperm binding protein Li 132P OS=Homo sapiens GN=HEL-S-132P PE=2 SV=1	80.8	8	18	8	125	13.824	6.07	92.5	98.8	97.6	103.1	102.1	105.9	96.3	103.7	1.07684	0.0298862	0.106808
Q9Y6X9	MORC2	MORC family CW-type zinc finger protein 2 OS=Homo sapiens GN=MORC2 PE=1 SV=2	11.2403	10	12	10	1032	117.75	8.38	97	91.4	100.5	102.9	101.4	106.8	96.3	103.7	1.07684	0.0754392	0.106808
Q58EY4	SMARCC1	SWI/SNF related, matrix associated, actin dependent regulator of chromatin, subfamily c, member 1 OS=Homo sapiens GN=SMARCC1 PE=2 SV=1	30.2262	26	38	17	1105	122.834	5.72	99.8	92.8	96.3	105.3	103.3	102.5	96.3	103.7	1.07684	0.0276354	0.106808
Q9BSV6	TSEN34	tRNA-splicing endonuclease subunit Sen34 OS=Homo sapiens GN=TSEN34 PE=1 SV=1	36.129	8	11	8	310	33.631	8.43	100.4	90	98.5	94.3	95.5	121.3	96.3	103.7	1.07684	0.473821	0.106808
O95292	VAPB	Vesicle-associated membrane protein-associated protein B/C OS=Homo sapiens GN=VAPB PE=1 SV=3	48.5597	11	23	10	243	27.211	7.3	94.4	99.4	95.1	105.4	103.7	102	96.3	103.7	1.07684	0.0160061	0.106808
P43034	PAFAH1B1	Platelet-activating factor acetylhydrolase IB subunit alpha OS=Homo sapiens GN=PAFAH1B1 PE=1 SV=2	49.5122	18	36	18	410	46.608	7.37	92.4	97.4	99.1	104.4	104.5	102.1	96.3	103.667	1.0765	0.0269441	0.106344
B3KX14		cDNA FLJ44463 fis, clone UTERU2024969, highly similar to Mortality factor 4-like protein 2 OS=Homo sapiens PE=2 SV=1	40.9722	8	12	5	288	32.298	9.72	91.3	93.6	104.1	100.9	101.8	108.4	96.3333	103.7	1.07647	0.184131	0.106309
O95263	PDE8B	High affinity cAMP-specific and IBMX-insensitive 3',5'-cyclic phosphodiesterase 8B OS=Homo sapiens GN=PDE8B PE=1 SV=2	3.84181	2	3	2	885	98.916	6.83	101.6	84.3	103.1	96.1	97.2	117.8	96.3333	103.7	1.07647	0.471907	0.106309
Q7Z422	SZRD1	SUZ domain-containing protein 1 OS=Homo sapiens GN=SZRD1 PE=1 SV=1	21.7105	2	2	2	152	16.987	8.95	94.5	92.4	102.1	99.9	99.5	111.7	96.3333	103.7	1.07647	0.212366	0.106309
P04899	GNAI2	Guanine nucleotide-binding protein G(i) subunit alpha-2 OS=Homo sapiens GN=GNAI2 PE=1 SV=3	56.0563	15	63	9	355	40.425	5.54	94.9	94.3	99.8	101.3	103.6	106.2	96.3333	103.7	1.07647	0.0304406	0.106309
Q8WV99	ZFAND2B	AN1-type zinc finger protein 2B OS=Homo sapiens GN=ZFAND2B PE=1 SV=1	2.72374	1	1	1	257	28.004	6.92	115.5	86.1	87.4	114.3	97.4	99.3	96.3333	103.667	1.07612	0.540752	0.105845
B2R8U8		cDNA, FLJ94073, highly similar to Homo sapiens sphingomyelin phosphodiesterase 2, neutral membrane (neutral sphingomyelinase) (SMPD2), mRNA OS=Homo sapiens PE=2 SV=1	2.60047	1	1	1	423	47.65	7.05	100.1	94.6	94.3	104.6	97.7	108.7	96.3333	103.667	1.07612	0.120155	0.105845
Q7Z7E8	UBE2Q1	Ubiquitin-conjugating enzyme E2 Q1 OS=Homo sapiens GN=UBE2Q1 PE=1 SV=1	22.5118	6	7	6	422	46.098	5.1	97.8	91.8	99.4	103.3	101.3	106.4	96.3333	103.667	1.07612	0.0558943	0.105845
O95562	SFT2D2	Vesicle transport protein SFT2B OS=Homo sapiens GN=SFT2D2 PE=1 SV=1	16.875	2	2	2	160	17.767	9.13	97.6	92.3	99.1	102.1	101.6	107.3	96.3333	103.667	1.07612	0.0561343	0.105845
B8ZZ87	MZT2B	Mitotic-spindle organizing protein 2B OS=Homo sapiens GN=MZT2B PE=1 SV=1	10.0917	1	1	1	218	22.268	10.15	95.7	97.9	95.5	105.3	102.1	103.6	96.3667	103.667	1.07575	0.00371712	0.105346
Q16254	E2F4	Transcription factor E2F4 OS=Homo sapiens GN=E2F4 PE=1 SV=2	2.17918	1	1	1	413	43.933	4.75	99.1	87	103	98.7	106.3	106	96.3667	103.667	1.07575	0.249267	0.105346
P16152	CBR1	Carbonyl reductase [NADPH] 1 OS=Homo sapiens GN=CBR1 PE=1 SV=3	77.6173	17	69	14	277	30.356	8.32	93.8	98.7	96.6	103.5	105.5	101.9	96.3667	103.633	1.07541	0.0145184	0.104882
E9PES4	KIF3A	Kinesin-like protein OS=Homo sapiens GN=KIF3A PE=1 SV=1	4.95868	3	3	2	726	82.743	6.44	100.7	90.4	98	100.5	102.8	107.6	96.3667	103.633	1.07541	0.122912	0.104882
Q9UK59	DBR1	Lariat debranching enzyme OS=Homo sapiens GN=DBR1 PE=1 SV=2	23.3456	10	12	10	544	61.516	5.47	92.5	93.3	103.3	102.7	104.5	103.7	96.3667	103.633	1.07541	0.107422	0.104882
A0A024R687	PLEKHC1	Pleckstrin homology domain containing, family C (With FERM domain) member 1, isoform CRA_b OS=Homo sapiens GN=PLEKHC1 PE=4 SV=1	40.8824	23	45	22	680	77.811	6.7	95.6	97.5	96	103.9	104.4	102.6	96.3667	103.633	1.07541	0.000771493	0.104882
Q9BV40	VAMP8	Vesicle-associated membrane protein 8 OS=Homo sapiens GN=VAMP8 PE=1 SV=1	41	4	7	4	100	11.431	7.34	97.4	99.6	92.1	99.5	98.3	113.1	96.3667	103.633	1.07541	0.237942	0.104882
Q9HB66	MKKS	Alternative protein MKKS OS=Homo sapiens GN=MKKS PE=1 SV=1	26.9841	1	1	1	63	7.259	9.61	92.1	93	104	100.9	101.9	108	96.3667	103.6	1.07506	0.177262	0.104418
Q53GI2		Testis expressed sequence 264 variant (Fragment) OS=Homo sapiens PE=2 SV=1	21.0863	4	6	4	313	34.166	4.96	99.1	92	98	99.9	102.1	108.8	96.3667	103.6	1.07506	0.105379	0.104418
B2R4Q7		Mitochondrial pyruvate carrier OS=Homo sapiens PE=2 SV=1	23.622	3	5	3	127	14.296	10.43	95.2	96.5	97.4	101.6	105.6	103.6	96.3667	103.6	1.07506	0.00539213	0.104418
O75962	TRIO	Triple functional domain protein OS=Homo sapiens GN=TRIO PE=1 SV=2	6.32871	15	17	15	3097	346.683	6.37	100.5	91	97.7	102.3	102	106.5	96.4	103.6	1.07469	0.0856526	0.103919
P51648	ALDH3A2	Fatty aldehyde dehydrogenase OS=Homo sapiens GN=ALDH3A2 PE=1 SV=1	28.866	12	26	11	485	54.813	7.88	94.6	97.3	97.3	104.1	103.6	103.1	96.4	103.6	1.07469	0.00159416	0.103919
P26196	DDX6	Probable ATP-dependent RNA helicase DDX6 OS=Homo sapiens GN=DDX6 PE=1 SV=2	55.4865	18	38	18	483	54.382	8.66	95.7	95.5	98	104.5	104.2	102.1	96.4	103.6	1.07469	0.00283062	0.103919
Q05DV5	ZC3HAV1	ZC3HAV1 protein (Fragment) OS=Homo sapiens GN=ZC3HAV1 PE=2 SV=1	34.8993	11	13	2	447	49.222	8.16	97.1	91.9	100.2	101.6	107.1	102.1	96.4	103.6	1.07469	0.0737828	0.103919
Q8NEZ4	KMT2C	Histone-lysine N-methyltransferase 2C OS=Homo sapiens GN=KMT2C PE=1 SV=3	0.142537	1	2	1	4911	541.028	6.49	94.3	96.1	98.9	106	107.9	97	96.4333	103.633	1.07466	0.117467	0.103884
P30047	GCHFR	GTP cyclohydrolase 1 feedback regulatory protein OS=Homo sapiens GN=GCHFR PE=1 SV=3	40.4762	2	5	2	84	9.692	6.54	87.2	99.1	103	100.5	105.5	104.8	96.4333	103.6	1.07432	0.225241	0.10342
Q70J99	UNC13D	Protein unc-13 homolog D OS=Homo sapiens GN=UNC13D PE=1 SV=1	17.7064	14	15	14	1090	123.205	6.65	97.1	92	100.2	102.6	105.2	103	96.4333	103.6	1.07432	0.0468661	0.10342
Q8IX06	REXO1L1P	Putative exonuclease GOR OS=Homo sapiens GN=REXO1L1P PE=5 SV=2	1.77778	1	2	1	675	73.808	9.14	102.2	90.2	96.9	93	98.7	119.1	96.4333	103.6	1.07432	0.453957	0.10342
Q6IB54	ATP5J	ATP synthase-coupling factor 6, mitochondrial OS=Homo sapiens GN=ATP5J PE=2 SV=1	51.8519	6	13	6	108	12.58	9.52	87.7	100.9	100.6	103.3	101.1	106.2	96.4	103.533	1.074	0.195492	0.10299
O43681	ASNA1	ATPase ASNA1 OS=Homo sapiens GN=ASNA1 PE=1 SV=2	39.6552	10	14	10	348	38.767	4.91	95.9	97.7	95.7	103.5	104.3	102.9	96.4333	103.567	1.07397	0.000697173	0.102956
Q9H871	RMND5A	Protein RMD5 homolog A OS=Homo sapiens GN=RMND5A PE=1 SV=1	2.55754	1	1	1	391	43.964	6.06	99.1	100.8	89.4	103.7	102.8	104.2	96.4333	103.567	1.07397	0.116684	0.102956
Q7Z6J9	TSEN54	tRNA-splicing endonuclease subunit Sen54 OS=Homo sapiens GN=TSEN54 PE=1 SV=3	2.28137	1	1	1	526	58.783	7.91	94.7	93.4	101.2	99.8	104.2	106.7	96.4333	103.567	1.07397	0.0858797	0.102956
H7C1E4	AP1S1	AP-1 complex subunit sigma-1A (Fragment) OS=Homo sapiens GN=AP1S1 PE=1 SV=1	12.5654	2	3	2	191	22.161	9.16	96.8	92.5	100	101.7	103.1	105.8	96.4333	103.533	1.07363	0.045994	0.102492
V9HWD6	HEL-S-1	Epididymis secretory protein Li 1 OS=Homo sapiens GN=HEL-S-1 PE=2 SV=1	63.4146	14	128	6	246	28.065	4.83	93.1	98.3	97.9	103.2	101.4	106	96.4333	103.533	1.07363	0.0294663	0.102492
Q9P013	CWC15	Spliceosome-associated protein CWC15 homolog OS=Homo sapiens GN=CWC15 PE=1 SV=2	23.1441	4	8	4	229	26.608	5.71	93.4	94	102	102.3	108.4	100	96.4667	103.567	1.0736	0.130255	0.102457
Q9NRD1	FBXO6	F-box only protein 6 OS=Homo sapiens GN=FBXO6 PE=1 SV=1	3.41297	1	1	1	293	33.911	6.09	98.9	97.4	93	113.7	107.4	89.4	96.4333	103.5	1.07328	0.399026	0.102027
Q9Y6U3	SCIN	Adseverin OS=Homo sapiens GN=SCIN PE=1 SV=4	13.8462	8	10	8	715	80.438	5.71	98	95.3	96.1	104.3	103.9	102.4	96.4667	103.533	1.07326	0.00201954	0.101993
C3VMY8	CRYAB	Alpha B crystallin OS=Homo sapiens GN=CRYAB PE=2 SV=1	7.42857	1	1	1	175	20.127	7.08	97	92.1	100.3	103.5	103.8	103.3	96.4667	103.533	1.07326	0.0415109	0.101993
Q9BWT7	CARD10	Caspase recruitment domain-containing protein 10 OS=Homo sapiens GN=CARD10 PE=1 SV=2	1.74419	1	2	1	1032	115.859	5.95	93.3	92.8	103.3	101.5	107.5	101.6	96.4667	103.533	1.07326	0.148379	0.101993
P61020	RAB5B	Ras-related protein Rab-5B OS=Homo sapiens GN=RAB5B PE=1 SV=1	66.5116	9	26	6	215	23.692	8.13	97.7	95.7	96	102.5	103.5	104.6	96.4667	103.533	1.07326	0.00124521	0.101993
Q6IBS0	TWF2	Twinfilin-2 OS=Homo sapiens GN=TWF2 PE=1 SV=2	51.0029	15	32	12	349	39.523	6.84	95.1	96.1	98.2	102.9	105.7	102	96.4667	103.533	1.07326	0.00801461	0.101993
P60228	EIF3E	Eukaryotic translation initiation factor 3 subunit E OS=Homo sapiens GN=EIF3E PE=1 SV=1	54.8315	20	42	20	445	52.187	6.04	96.4	95.6	97.4	103.6	103.3	103.7	96.4667	103.533	1.07326	0.000188928	0.101993
Q9H4L5	OSBPL3	Oxysterol-binding protein-related protein 3 OS=Homo sapiens GN=OSBPL3 PE=1 SV=1	33.2582	21	26	21	887	101.16	6.87	99.4	92.2	97.8	101.9	103	105.7	96.4667	103.533	1.07326	0.0452106	0.101993
A0A024R1S8	LASP1	LIM and SH3 protein 1, isoform CRA_b OS=Homo sapiens GN=LASP1 PE=4 SV=1	57.8544	14	46	14	261	29.698	7.05	96.8	99.1	93.6	104.9	103.1	102.7	96.5	103.567	1.07323	0.0151085	0.101959
Q460N5	PARP14	Poly [ADP-ribose] polymerase 14 OS=Homo sapiens GN=PARP14 PE=1 SV=3	0.777346	1	1	1	1801	202.672	7.18	101.6	91.2	96.6	103.4	104.3	102.8	96.4667	103.5	1.07291	0.081329	0.101528
P50454	SERPINH1	Serpin H1 OS=Homo sapiens GN=SERPINH1 PE=1 SV=2	55.2632	19	47	19	418	46.411	8.69	96	98.5	95	103.3	102.9	104.4	96.5	103.533	1.07288	0.00342977	0.101494
Q9BV44	THUMPD3	THUMP domain-containing protein 3 OS=Homo sapiens GN=THUMPD3 PE=1 SV=1	18.3432	8	13	8	507	56.967	6.37	94.8	96.3	98.4	105.2	102.1	103.3	96.5	103.533	1.07288	0.00699937	0.101494
P61024	CKS1B	Cyclin-dependent kinases regulatory subunit 1 OS=Homo sapiens GN=CKS1B PE=1 SV=1	32.9114	3	4	2	79	9.654	8.94	91.2	96.6	101.7	104	104.4	102.1	96.5	103.5	1.07254	0.0878067	0.10103
P13984	GTF2F2	General transcription factor IIF subunit 2 OS=Homo sapiens GN=GTF2F2 PE=1 SV=2	51.8072	9	17	9	249	28.363	9.23	93.7	95.9	99.9	103	104.8	102.7	96.5	103.5	1.07254	0.022205	0.10103
A0A024R259	KIAA0427	KIAA0427, isoform CRA_a OS=Homo sapiens GN=KIAA0427 PE=4 SV=1	1.83946	1	1	1	598	67.544	6.54	104.2	96.9	88.4	100.6	102.5	107.4	96.5	103.5	1.07254	0.233687	0.10103
A0A024R2M7	OXSR1	Oxidative-stress responsive 1, isoform CRA_a OS=Homo sapiens GN=OXSR1 PE=4 SV=1	34.9146	14	23	11	527	57.986	6.43	95.9	92.9	100.7	104.4	102.5	103.6	96.5	103.5	1.07254	0.040147	0.10103
Q13526	PIN1	Peptidyl-prolyl cis-trans isomerase NIMA-interacting 1 OS=Homo sapiens GN=PIN1 PE=1 SV=1	49.6933	5	7	5	163	18.232	8.82	98.9	96.3	94.3	100.5	101.1	108.9	96.5	103.5	1.07254	0.0810186	0.10103
Q15628	TRADD	Tumor necrosis factor receptor type 1-associated DEATH domain protein OS=Homo sapiens GN=TRADD PE=1 SV=2	23.0769	5	5	5	312	34.226	6.27	103.5	90.3	95.7	99	99.1	112.4	96.5	103.5	1.07254	0.299129	0.10103
A8KAJ3		cDNA FLJ77823, highly similar to Homo sapiens EGF-containing fibulin-like extracellular matrix protein 1, transcript variant 3, mRNA OS=Homo sapiens PE=2 SV=1	10.142	4	4	4	493	54.632	5.14	105.1	92.3	92.1	101.7	102	106.7	96.5	103.467	1.07219	0.204075	0.100565
C7DJS2	GSTP1	Glutathione S-transferase pi (Fragment) OS=Homo sapiens GN=GSTP1 PE=2 SV=1	42.3841	6	62	2	151	16.657	5.1	92.5	104.6	92.4	104.5	105.1	100.8	96.5	103.467	1.07219	0.177908	0.100565
A0A024RC06	MTM1	Myotubularin 1, isoform CRA_a OS=Homo sapiens GN=MTM1 PE=3 SV=1	5.14096	2	2	2	603	69.888	8.18	102	87.4	100.1	103.1	101.3	106	96.5	103.467	1.07219	0.218967	0.100565
I3L156	PIMREG	Protein PIMREG OS=Homo sapiens GN=PIMREG PE=1 SV=2	6.09319	1	1	1	279	30.882	9.52	101.7	94	93.8	99.6	93.7	117.1	96.5	103.467	1.07219	0.405073	0.100565
A0A0S2Z4G8	TPM3	Tropomyosin 3 isoform 2 OS=Homo sapiens GN=TPM3 PE=2 SV=1	58.871	19	72	1	248	28.743	4.72	97.4	102.3	89.8	100.6	106	103.8	96.5	103.467	1.07219	0.153344	0.100565
P31939	ATIC	Bifunctional purine biosynthesis protein PURH OS=Homo sapiens GN=ATIC PE=1 SV=3	75.6757	33	91	33	592	64.575	6.71	96.8	96.6	96.2	104.7	104.4	101.4	96.5333	103.5	1.07217	0.00285447	0.100532
B3KQ45		cDNA FLJ32798 fis, clone TESTI2002498, highly similar to Homo sapiens membrane protein, palmitoylated 7 (MAGUK p55 subfamily member 7) (MPP7), mRNA OS=Homo sapiens PE=2 SV=1	3.125	2	2	2	576	65.481	7.14	95.4	93.5	100.7	104.3	103.5	102.7	96.5333	103.5	1.07217	0.0341201	0.100532
B3KWV6		cDNA FLJ43948 fis, clone TESTI4014924, highly similar to Homo sapiens cytoplasmic FMR1 interacting protein 1 (CYFIP1), transcript variant 1, mRNA OS=Homo sapiens PE=2 SV=1	25.9761	29	40	12	1255	145.428	7.61	96.5	95.1	98	103.9	103.5	103	96.5333	103.467	1.07182	0.00138409	0.100067
P15924	DSP	Desmoplakin OS=Homo sapiens GN=DSP PE=1 SV=3	44.5489	119	233	119	2871	331.569	6.81	96.7	95.3	97.6	104.6	105.2	100.6	96.5333	103.467	1.07182	0.0120902	0.100067
A0A087X2H1	HECTD1	E3 ubiquitin-protein ligase HECTD1 OS=Homo sapiens GN=HECTD1 PE=1 SV=1	15.6465	29	36	29	2614	289.451	5.43	100.9	92.6	96.1	102	101.9	106.5	96.5333	103.467	1.07182	0.0713778	0.100067
P40925	MDH1	Malate dehydrogenase, cytoplasmic OS=Homo sapiens GN=MDH1 PE=1 SV=4	44.6108	14	64	14	334	36.403	7.36	94.7	99.3	95.6	103.7	103.5	103.2	96.5333	103.467	1.07182	0.00804465	0.100067
Q53HL1		Myosin regulatory light chain MRCL3 variant (Fragment) OS=Homo sapiens PE=2 SV=1	66.6667	9	44	4	171	19.781	4.84	97.1	94.7	97.8	102.1	102.8	105.5	96.5333	103.467	1.07182	0.00771706	0.100067
H0Y886	NDUFB5	NADH dehydrogenase [ubiquinone] 1 beta subcomplex subunit 5, mitochondrial (Fragment) OS=Homo sapiens GN=NDUFB5 PE=1 SV=1	19.4175	4	6	4	206	23.529	9.6	100.3	96.9	92.4	98.6	101.4	110.4	96.5333	103.467	1.07182	0.176659	0.100067
F8W914	RTN4	Reticulon OS=Homo sapiens GN=RTN4 PE=1 SV=1	43.1884	9	33	1	345	37.121	4.77	86.9	97	105.7	104.5	103.3	102.6	96.5333	103.467	1.07182	0.273014	0.100067
O00220	TNFRSF10A	Tumor necrosis factor receptor superfamily member 10A OS=Homo sapiens GN=TNFRSF10A PE=1 SV=3	8.76068	3	3	3	468	50.057	7.03	100	93.9	95.7	102.7	104.7	103	96.5333	103.467	1.07182	0.0222976	0.100067
Q8IZ83	ALDH16A1	Aldehyde dehydrogenase family 16 member A1 OS=Homo sapiens GN=ALDH16A1 PE=1 SV=2	28.4289	14	19	14	802	85.074	6.79	95.8	94.1	99.7	102.9	104.2	103.2	96.5333	103.433	1.07148	0.0154723	0.0996021
Q96DE0	NUDT16	U8 snoRNA-decapping enzyme OS=Homo sapiens GN=NUDT16 PE=1 SV=2	27.1795	4	5	3	195	21.26	6.89	94.6	92.8	102.2	95.9	97.9	116.5	96.5333	103.433	1.07148	0.389984	0.0996021
Q16576	RBBP7	Histone-binding protein RBBP7 OS=Homo sapiens GN=RBBP7 PE=1 SV=1	48	15	35	8	425	47.79	5.05	99.4	97.7	92.5	100.9	102.2	107.2	96.5333	103.433	1.07148	0.0711933	0.0996021
A0A087X295	WDR6	WD repeat-containing protein 6 OS=Homo sapiens GN=WDR6 PE=1 SV=1	10.6864	8	9	8	1151	124.921	6.92	102	93.3	94.3	100.9	102.7	106.7	96.5333	103.433	1.07148	0.100188	0.0996021
Q96IZ0	PAWR	PRKC apoptosis WT1 regulator protein OS=Homo sapiens GN=PAWR PE=1 SV=1	36.4706	9	12	9	340	36.545	5.41	96.5	96.5	96.7	105.2	105	100.2	96.5667	103.467	1.07145	0.0134955	0.0995689
Q8NC54	KCT2	Keratinocyte-associated transmembrane protein 2 OS=Homo sapiens GN=KCT2 PE=1 SV=2	3.77358	1	1	1	265	29.217	5.08	99.5	93.8	96.3	102.4	106.1	101.7	96.5333	103.4	1.07113	0.0326813	0.0991371
B5BU44	CRADD	CASP2 and RIPK1 domain containing adaptor with death domain OS=Homo sapiens GN=CRADD PE=2 SV=1	7.03518	1	2	1	199	22.717	6.8	103.6	92.5	93.6	96.7	102.9	110.7	96.5667	103.433	1.07111	0.270398	0.099104
P37235	HPCAL1	Hippocalcin-like protein 1 OS=Homo sapiens GN=HPCAL1 PE=1 SV=3	70.9845	12	23	12	193	22.299	5.35	96.8	96.9	96	103.1	102.7	104.5	96.5667	103.433	1.07111	0.000367516	0.099104
A0A087WY31	YTHDF3	YTH domain-containing family protein 3 OS=Homo sapiens GN=YTHDF3 PE=1 SV=1	15.6463	8	10	3	588	64.454	8.24	101.8	89.6	98.3	103.5	103.1	103.7	96.5667	103.433	1.07111	0.131595	0.099104
Q9BQ95	ECSIT	Evolutionarily conserved signaling intermediate in Toll pathway, mitochondrial OS=Homo sapiens GN=ECSIT PE=1 SV=1	3.48028	1	1	1	431	49.117	6.29	104.7	90.1	94.9	94.9	107.4	108	96.5667	103.433	1.07111	0.320298	0.099104
B0I1T2	MYO1G	Unconventional myosin-Ig OS=Homo sapiens GN=MYO1G PE=1 SV=2	1.27701	1	1	1	1018	116.369	8.73	94.8	96	98.9	104.2	103.5	102.6	96.5667	103.433	1.07111	0.00619786	0.099104
Q92896	GLG1	Golgi apparatus protein 1 OS=Homo sapiens GN=GLG1 PE=1 SV=2	26.972	27	33	27	1179	134.464	6.9	97.9	93.5	98.3	101	103.3	105.9	96.5667	103.4	1.07076	0.0307991	0.098639
Q9UJZ6		Ezrin (Fragment) OS=Homo sapiens PE=2 SV=1	66.6667	14	43	1	159	19.222	9.17	101.4	90.3	98	100.9	101	108.3	96.5667	103.4	1.07076	0.170654	0.098639
O75340	PDCD6	Programmed cell death protein 6 OS=Homo sapiens GN=PDCD6 PE=1 SV=1	58.1152	9	37	9	191	21.855	5.4	93.6	99.2	96.9	103.1	102.2	104.9	96.5667	103.4	1.07076	0.019466	0.098639
Q8TCJ2	STT3B	Dolichyl-diphosphooligosaccharide--protein glycosyltransferase subunit STT3B OS=Homo sapiens GN=STT3B PE=1 SV=1	15.6174	13	24	12	826	93.614	8.91	95.6	95.6	98.6	102.9	104.5	102.9	96.6	103.433	1.07074	0.00381354	0.0986061
Q9UHY7	ENOPH1	Enolase-phosphatase E1 OS=Homo sapiens GN=ENOPH1 PE=1 SV=1	25.2874	4	10	4	261	28.914	4.78	95.5	95.2	99.1	101.3	103.3	105.7	96.6	103.433	1.07074	0.0186617	0.0986061
Q9NVQ4	FAIM	Fas apoptotic inhibitory molecule 1 OS=Homo sapiens GN=FAIM PE=1 SV=1	28.4916	4	4	4	179	20.202	5.83	96.6	96.6	96.6	102.2	104.6	103.5	96.6	103.433	1.07074	0.000595462	0.0986061
B3KSH1	EIF3F	Eukaryotic translation initiation factor 3 subunit F OS=Homo sapiens GN=EIF3F PE=2 SV=1	41.9355	12	30	12	372	39.122	5.45	95.7	97.4	96.7	103.4	102.5	104.4	96.6	103.433	1.07074	0.000755965	0.0986061
Q9BPZ7	MAPKAP1	Target of rapamycin complex 2 subunit MAPKAP1 OS=Homo sapiens GN=MAPKAP1 PE=1 SV=2	5.17241	2	2	2	522	59.086	7.55	100.1	96.3	93.4	100.8	103.9	105.6	96.6	103.433	1.07074	0.0462679	0.0986061
H0Y4K0	UCHL5	Ubiquitin carboxyl-terminal hydrolase isozyme L5 (Fragment) OS=Homo sapiens GN=UCHL5 PE=1 SV=1	60.6061	5	9	2	99	11.73	6.55	93.8	83.4	112.6	92.6	93.1	124.5	96.6	103.4	1.07039	0.642786	0.0981411
P10644	PRKAR1A	cAMP-dependent protein kinase type I-alpha regulatory subunit OS=Homo sapiens GN=PRKAR1A PE=1 SV=1	28.084	11	15	8	381	42.955	5.35	96.1	96	97.7	103	102.6	104.6	96.6	103.4	1.07039	0.00116853	0.0981411
O00764	PDXK	Pyridoxal kinase OS=Homo sapiens GN=PDXK PE=1 SV=1	48.7179	13	35	13	312	35.08	6.13	90.8	97.5	101.5	103.9	104.3	102	96.6	103.4	1.07039	0.100852	0.0981411
H0YJ75	PPP2R5C	Serine/threonine-protein phosphatase 2A 56 kDa regulatory subunit gamma isoform (Fragment) OS=Homo sapiens GN=PPP2R5C PE=1 SV=1	20.434	9	16	3	553	64.023	6.74	97.6	94.5	97.7	101.9	99.1	109.2	96.6	103.4	1.07039	0.0999097	0.0981411
Q9UH65	SWAP70	Switch-associated protein 70 OS=Homo sapiens GN=SWAP70 PE=1 SV=1	56.9231	28	44	28	585	68.954	5.87	97.5	95.4	96.9	102.8	102.6	104.8	96.6	103.4	1.07039	0.00193635	0.0981411
P30048	PRDX3	Thioredoxin-dependent peroxide reductase, mitochondrial OS=Homo sapiens GN=PRDX3 PE=1 SV=3	55.0781	11	46	11	256	27.675	7.78	93.1	98.7	98	103.5	103.6	103.1	96.6	103.4	1.07039	0.0183709	0.0981411
Q8TCY9	URGCP	Up-regulator of cell proliferation OS=Homo sapiens GN=URGCP PE=1 SV=2	7.30397	5	6	5	931	104.921	6.42	99.6	90.2	100	101	101.5	107.7	96.6	103.4	1.07039	0.15289	0.0981411
Q9P0U3	SENP1	Sentrin-specific protease 1 OS=Homo sapiens GN=SENP1 PE=1 SV=2	1.86335	1	1	1	644	73.435	8.47	100.7	92.5	96.6	94	94.8	121.3	96.6	103.367	1.07005	0.50616	0.0976759
O14618	CCS	Copper chaperone for superoxide dismutase OS=Homo sapiens GN=CCS PE=1 SV=1	18.6131	5	7	5	274	29.022	5.58	93.2	95.1	101.5	99.7	102.8	107.6	96.6	103.367	1.07005	0.117707	0.0976759
P13073	COX4I1	Cytochrome c oxidase subunit 4 isoform 1, mitochondrial OS=Homo sapiens GN=COX4I1 PE=1 SV=1	40.8284	9	23	9	169	19.564	9.51	94	99.8	96	102.7	103	104.4	96.6	103.367	1.07005	0.0190729	0.0976759
P26447	S100A4	Protein S100-A4 OS=Homo sapiens GN=S100A4 PE=1 SV=1	66.3366	6	26	6	101	11.721	6.11	89.6	101.4	98.8	103.3	103.5	103.3	96.6	103.367	1.07005	0.131746	0.0976759
A0A024R9J0	RAD21	RAD21 homolog (S. pombe), isoform CRA_a OS=Homo sapiens GN=RAD21 PE=4 SV=1	34.7068	16	24	16	631	71.645	4.65	98.4	93.4	98	102.7	103.2	104.2	96.6	103.367	1.07005	0.0152564	0.0976759
Q9NY27	PPP4R2	Serine/threonine-protein phosphatase 4 regulatory subunit 2 OS=Homo sapiens GN=PPP4R2 PE=1 SV=3	26.8585	8	10	8	417	46.869	4.54	96.8	93.8	99.2	104.9	104.5	100.7	96.6	103.367	1.07005	0.0302259	0.0976759
Q59GF1		Anion exchange protein (Fragment) OS=Homo sapiens PE=2 SV=1	12.3794	13	16	13	1244	137.196	6.25	100.8	92.6	96.5	101.6	101.2	107.4	96.6333	103.4	1.07002	0.0945821	0.0976434
O60220	TIMM8A	Mitochondrial import inner membrane translocase subunit Tim8 A OS=Homo sapiens GN=TIMM8A PE=1 SV=1	68.0412	4	5	4	97	10.991	5.16	90.5	100.2	99.2	103.1	100.8	106.3	96.6333	103.4	1.07002	0.122839	0.0976434
P36639	NUDT1	7,8-dihydro-8-oxoguanine triphosphatase OS=Homo sapiens GN=NUDT1 PE=1 SV=3	26.3959	5	8	5	197	22.505	5.27	95.4	95.9	98.6	102	103.3	104.8	96.6333	103.367	1.06968	0.00627883	0.0971782
A0A024R2S0	TMEM16K	Anoctamin OS=Homo sapiens GN=TMEM16K PE=3 SV=1	2.87879	2	3	1	660	76.28	7.4	96.4	95.8	97.7	106	105.4	98.7	96.6333	103.367	1.06968	0.0488839	0.0971782
Q00535	CDK5	Cyclin-dependent-like kinase 5 OS=Homo sapiens GN=CDK5 PE=1 SV=3	34.9315	8	16	7	292	33.283	7.66	97.5	93.9	98.5	103.4	102.3	104.4	96.6333	103.367	1.06968	0.0114956	0.0971782
A8WFP5	MAFK	V-maf musculoaponeurotic fibrosarcoma oncogene homolog K (Avian) (Fragment) OS=Homo sapiens GN=MAFK PE=2 SV=1	12.7389	1	1	1	157	17.626	10.1	97.7	91.3	100.9	98.7	103.4	108	96.6333	103.367	1.06968	0.158934	0.0971782
Q9NUU7	DDX19A	ATP-dependent RNA helicase DDX19A OS=Homo sapiens GN=DDX19A PE=1 SV=1	45.3975	20	36	5	478	53.941	6.58	96.2	93.9	99.8	103.6	101.5	105	96.6333	103.367	1.06968	0.0279356	0.0971782
Q9Y2V2	CARHSP1	Calcium-regulated heat-stable protein 1 OS=Homo sapiens GN=CARHSP1 PE=1 SV=2	76.8707	7	11	7	147	15.882	8.21	97.2	92.7	100	99.5	99.5	111	96.6333	103.333	1.06933	0.201129	0.0967129
Q9HC35	EML4	Echinoderm microtubule-associated protein-like 4 OS=Homo sapiens GN=EML4 PE=1 SV=3	22.0183	19	24	19	981	108.848	6.4	96	95.6	98.4	102.8	103.2	104.1	96.6667	103.367	1.06931	0.00217467	0.0966806
P30153	PPP2R1A	Serine/threonine-protein phosphatase 2A 65 kDa regulatory subunit A alpha isoform OS=Homo sapiens GN=PPP2R1A PE=1 SV=4	54.4992	26	74	20	589	65.267	5.11	95.1	97.6	97.3	104.7	104.8	100.6	96.6667	103.367	1.06931	0.013612	0.0966806
Q6ZVM7	TOM1L2	TOM1-like protein 2 OS=Homo sapiens GN=TOM1L2 PE=1 SV=1	15.1874	5	5	5	507	55.522	4.79	98.4	93.7	97.9	100.9	105.1	104.1	96.6667	103.367	1.06931	0.0266447	0.0966806
A8K103		cDNA FLJ75454, highly similar to Homo sapiens arrestin, beta 1 (ARRB1), transcript variant 1, mRNA OS=Homo sapiens PE=2 SV=1	6.2201	2	2	2	418	47.035	6.48	93	101.5	95.5	100.2	105.6	104.2	96.6667	103.333	1.06897	0.0901267	0.0962153
O00291	HIP1	Huntingtin-interacting protein 1 OS=Homo sapiens GN=HIP1 PE=1 SV=5	1.73578	2	2	1	1037	116.148	5.3	105.5	102.4	82.1	109.3	102.7	98	96.6667	103.333	1.06897	0.453442	0.0962153
A0A0G2R4E5		MLL4/GPS2 fusion protein OS=Homo sapiens PE=2 SV=1	1.51229	1	1	1	529	57.617	10.68	91.3	90.1	108.6	96.1	105.5	108.4	96.6667	103.333	1.06897	0.397019	0.0962153
Q16512	PKN1	Serine/threonine-protein kinase N1 OS=Homo sapiens GN=PKN1 PE=1 SV=2	2.01699	2	2	1	942	103.868	6.37	102.5	93.7	93.8	99.4	100.4	110.2	96.6667	103.333	1.06897	0.213784	0.0962153
Q13813	SPTAN1	Spectrin alpha chain, non-erythrocytic 1 OS=Homo sapiens GN=SPTAN1 PE=1 SV=3	65.7362	136	294	136	2472	284.364	5.35	98	95.1	96.9	104.5	104.5	101	96.6667	103.333	1.06897	0.009826	0.0962153
H7C0S8		Uncharacterized protein (Fragment) OS=Homo sapiens PE=4 SV=2	19.8697	4	6	1	307	34.525	6.37	97.4	101.2	91.4	102.1	100.9	107	96.6667	103.333	1.06897	0.12214	0.0962153
Q6IAW5	CALU	CALU protein OS=Homo sapiens GN=CALU PE=2 SV=1	73.0159	22	71	5	315	37.084	4.64	91.1	96.2	102.7	106.5	103.9	99.5	96.6667	103.3	1.06862	0.166668	0.0957499
A0A0U1RRB3	CMTR2	Cap-specific mRNA (nucleoside-2'-O-)-methyltransferase 2 OS=Homo sapiens GN=CMTR2 PE=1 SV=1	1.42857	1	1	1	770	88.123	7.06	99.8	92.9	97.3	102.7	108	99.2	96.6667	103.3	1.06862	0.111406	0.0957499
Q96FZ2	HMCES	Embryonic stem cell-specific 5-hydroxymethylcytosine-binding protein OS=Homo sapiens GN=HMCES PE=1 SV=1	16.1017	5	5	5	354	40.549	8.15	97.6	94.5	97.9	101.7	103.3	104.9	96.6667	103.3	1.06862	0.00965713	0.0957499
Q96RT1	ERBIN	Erbin OS=Homo sapiens GN=ERBIN PE=1 SV=2	10.4816	11	15	11	1412	158.2	5.5	102.1	85.7	102.2	99.6	100.6	109.7	96.6667	103.3	1.06862	0.355534	0.0957499
P54277	PMS1	PMS1 protein homolog 1 OS=Homo sapiens GN=PMS1 PE=1 SV=1	1.82403	2	2	2	932	105.764	6.67	90.6	95.1	104.3	104.4	101	104.5	96.6667	103.3	1.06862	0.188777	0.0957499
Q9Y3B1	PRELID3B	PRELI domain containing protein 3B OS=Homo sapiens GN=PRELID3B PE=2 SV=2	10.3093	2	2	2	194	21.481	6.73	100.1	93.3	96.6	97.7	102.7	109.5	96.6667	103.3	1.06862	0.167806	0.0957499
A0A024R6A3	PSEN1	Presenilin OS=Homo sapiens GN=PSEN1 PE=2 SV=1	5.99572	2	3	2	467	52.634	5.31	86.7	91.4	111.9	98.2	106.6	105.1	96.6667	103.3	1.06862	0.461755	0.0957499
E9PF82	CAMK2D	Calcium/calmodulin-dependent protein kinase type II subunit delta OS=Homo sapiens GN=CAMK2D PE=1 SV=1	9.38086	3	4	2	533	59.966	7.27	99.1	91.3	99.7	102.7	101.9	105.3	96.7	103.3	1.06825	0.0847081	0.0952525
A0A024R9M9	CHP	Calcium binding protein P22, isoform CRA_a OS=Homo sapiens GN=CHP PE=4 SV=1	43.5897	6	8	6	195	22.442	5.1	99	93.8	97.3	99.3	99.5	111.1	96.7	103.3	1.06825	0.190342	0.0952525
P23528	CFL1	Cofilin-1 OS=Homo sapiens GN=CFL1 PE=1 SV=3	82.5301	20	138	16	166	18.491	8.09	94.3	101.8	94	103.6	102.1	104.2	96.7	103.3	1.06825	0.065876	0.0952525
A4D1W8	UCC1	Ependymin related protein 1 (Zebrafish), isoform CRA_b OS=Homo sapiens GN=UCC1 PE=4 SV=1	9.30233	3	3	3	344	38.126	9.58	91.9	103.7	94.5	103.7	101.7	104.5	96.7	103.3	1.06825	0.146947	0.0952525
O14737	PDCD5	Programmed cell death protein 5 OS=Homo sapiens GN=PDCD5 PE=1 SV=3	59.2	7	20	7	125	14.276	6.04	94.4	101.1	94.6	102.3	102	105.6	96.7	103.3	1.06825	0.0566059	0.0952525
G3V1L9	TJP1	Tight junction protein 1 (Zona occludens 1), isoform CRA_a OS=Homo sapiens GN=TJP1 PE=1 SV=1	10.0113	13	15	13	1768	197.339	6.67	98.7	92.1	99.3	101.1	103.1	105.7	96.7	103.3	1.06825	0.0683502	0.0952525
A8K0G7		cDNA FLJ78425, highly similar to Homo sapiens zinc fingers and homeoboxes 1 (ZHX1), mRNA OS=Homo sapiens PE=2 SV=1	2.1764	1	1	1	873	98.012	5.91	99.3	87.3	103.5	95.7	98.5	115.6	96.7	103.267	1.06791	0.452019	0.0947868
Q59GY0		Apolipoprotein B mRNA editing enzyme, catalytic polypeptide-like 3C variant (Fragment) OS=Homo sapiens PE=2 SV=1	14.1509	2	2	2	212	25.179	8.57	93.3	88.2	108.7	100.4	104.7	104.7	96.7333	103.267	1.06754	0.360081	0.0942896
B2R995		Malic enzyme OS=Homo sapiens PE=2 SV=1	8.60927	3	3	2	604	67.072	7.84	87.5	94.7	108	97.8	104	108	96.7333	103.267	1.06754	0.384565	0.0942896
A0A0B4J1S4	SELENOF	Selenoprotein F OS=Homo sapiens GN=SELENOF PE=1 SV=1	17.5758	2	2	2	165	18.033	5.03	94.6	99.6	96	104.1	104.9	100.8	96.7333	103.267	1.06754	0.0284374	0.0942896
A0A1W2PNX8	UNC45A	Protein unc-45 homolog A OS=Homo sapiens GN=UNC45A PE=1 SV=1	37.8229	34	65	34	1084	118.319	6.71	97.1	95.2	97.9	103.2	104	102.6	96.7333	103.267	1.06754	0.00189254	0.0942896
Q9BU89	DOHH	Deoxyhypusine hydroxylase OS=Homo sapiens GN=DOHH PE=1 SV=1	42.7152	7	13	7	302	32.883	4.83	97.4	93.2	99.6	102.4	103	104.3	96.7333	103.233	1.0672	0.0294473	0.0938239
B3KTM8	MORF4L1	Mortality factor 4-like protein 1 OS=Homo sapiens GN=MORF4L1 PE=1 SV=1	26.4368	8	14	5	348	40.004	9.11	97.6	94.7	97.9	104.3	105.7	99.7	96.7333	103.233	1.0672	0.035345	0.0938239
V9HWE9	HEL-S-22	Epididymis secretory protein Li 22 OS=Homo sapiens GN=HEL-S-22 PE=2 SV=1	70	15	211	11	210	23.341	5.64	95.6	101.3	93.4	101.9	101.4	106.5	96.7667	103.267	1.06717	0.0854168	0.0937926
B2RBU0		cDNA, FLJ95691, highly similar to Homo sapiens PRP18 pre-mRNA processing factor 18 homolog (yeast) (PRPF18), mRNA OS=Homo sapiens PE=2 SV=1	11.4035	3	3	3	342	39.763	8.38	101.2	90.7	98.4	97.3	97.1	115.4	96.7667	103.267	1.06717	0.39521	0.0937926
Q6VMQ6	ATF7IP	Activating transcription factor 7-interacting protein 1 OS=Homo sapiens GN=ATF7IP PE=1 SV=3	1.65354	1	1	1	1270	136.31	4.7	99.6	85.8	104.9	96.6	96	117.1	96.7667	103.233	1.06683	0.510961	0.0933268
P40222	TXLNA	Alpha-taxilin OS=Homo sapiens GN=TXLNA PE=1 SV=3	36.0806	17	23	17	546	61.853	6.52	97.3	94.9	98.1	103.9	102.5	103.3	96.7667	103.233	1.06683	0.00344771	0.0933268
V9HW22	HEL-S-72p	Epididymis luminal protein 33 OS=Homo sapiens GN=HEL-S-72p PE=2 SV=1	79.8762	49	505	31	646	70.854	5.52	100.6	97.5	92.2	103.6	103.9	102.2	96.7667	103.233	1.06683	0.0614145	0.0933268
O00161	SNAP23	Synaptosomal-associated protein 23 OS=Homo sapiens GN=SNAP23 PE=1 SV=1	30.3318	5	8	5	211	23.34	5.01	94.7	96.7	98.9	104.1	103.8	101.8	96.7667	103.233	1.06683	0.0101716	0.0933268
B2RCP3		cDNA, FLJ96188, highly similar to Homo sapiens kinesin family member 5A (KIF5A), mRNA OS=Homo sapiens PE=2 SV=1	11.6279	11	20	2	1032	117.334	5.9	92.4	96.1	101.8	106.3	104.2	99.1	96.7667	103.2	1.06648	0.137397	0.0928609
B3KP81	MEIS2	Meis1, myeloid ecotropic viral integration site 1 homolog 2 (Mouse), isoform CRA_f OS=Homo sapiens GN=MEIS2 PE=2 SV=1	3.52941	1	1	1	255	28.08	6.13	98	89.3	103.1	100.5	103.7	105.5	96.8	103.233	1.06646	0.207731	0.0928299
B4E0Y9	STK26	Serine/threonine-protein kinase 26 OS=Homo sapiens GN=STK26 PE=1 SV=1	44.2922	16	35	11	438	49.153	5.68	92.2	96.9	101.3	104.3	104.8	100.6	96.8	103.233	1.06646	0.0940677	0.0928299
Q8WV41	SNX33	Sorting nexin-33 OS=Homo sapiens GN=SNX33 PE=1 SV=1	3.13589	1	2	1	574	65.223	6.79	106.3	90.6	93.5	102.9	97.8	109	96.8	103.233	1.06646	0.330199	0.0928299
B2R665		cDNA, FLJ92810, highly similar to Homo sapiens protein phosphatase 1G (formerly 2C), magnesium-dependent, gamma isoform (PPM1G), mRNA OS=Homo sapiens PE=2 SV=1	52.1978	21	48	21	546	59.205	4.36	96	95.1	99.3	103	103.6	103	96.8	103.2	1.06612	0.00774756	0.092364
Q5VZK9	CARMIL1	F-actin-uncapping protein LRRC16A OS=Homo sapiens GN=CARMIL1 PE=1 SV=1	15.9737	17	22	17	1371	151.462	7.85	100.8	93.5	96.1	102.6	103	104	96.8	103.2	1.06612	0.0423616	0.092364
Q8N1G4	LRRC47	Leucine-rich repeat-containing protein 47 OS=Homo sapiens GN=LRRC47 PE=1 SV=1	38.5935	17	32	17	583	63.434	8.28	96.9	94.6	98.9	101.9	104.2	103.5	96.8	103.2	1.06612	0.0106749	0.092364
Q16539	MAPK14	Mitogen-activated protein kinase 14 OS=Homo sapiens GN=MAPK14 PE=1 SV=3	40.2778	11	21	10	360	41.267	5.78	95.4	96	99	103.8	103.9	101.9	96.8	103.2	1.06612	0.00769305	0.092364
P62070	RRAS2	Ras-related protein R-Ras2 OS=Homo sapiens GN=RRAS2 PE=1 SV=1	36.7647	7	11	5	204	23.385	6.01	93.6	98.3	98.5	105.6	105.6	98.4	96.8	103.2	1.06612	0.090778	0.092364
O94842	TOX4	TOX high mobility group box family member 4 OS=Homo sapiens GN=TOX4 PE=1 SV=1	6.44122	3	4	3	621	66.153	5.06	99.6	91.6	99.2	97.3	99.6	112.7	96.8	103.2	1.06612	0.305934	0.092364
A0A059RQV9	ATP8	ATP synthase protein 8 OS=Homo sapiens GN=ATP8 PE=3 SV=1	29.4118	2	6	1	68	7.983	9.91	89.9	104.6	95.9	103.9	99.6	106	96.8	103.167	1.06577	0.244014	0.091898
Q8IY22	CMIP	C-Maf-inducing protein OS=Homo sapiens GN=CMIP PE=1 SV=3	3.10479	2	3	2	773	86.275	6.7	100.6	91.1	98.7	106.7	99.7	103.1	96.8	103.167	1.06577	0.146203	0.091898
Q86TI2	DPP9	Dipeptidyl peptidase 9 OS=Homo sapiens GN=DPP9 PE=1 SV=3	10.8922	8	10	8	863	98.201	6.46	95.4	98	97	102.7	105.1	101.7	96.8	103.167	1.06577	0.00724465	0.091898
Q7L5N1	COPS6	COP9 signalosome complex subunit 6 OS=Homo sapiens GN=COPS6 PE=1 SV=1	50.1529	10	29	10	327	36.14	5.73	95.8	94.8	99.9	101.3	102.9	105.4	96.8333	103.2	1.06575	0.0316296	0.0918673
O75884	RBBP9	Putative hydrolase RBBP9 OS=Homo sapiens GN=RBBP9 PE=1 SV=2	9.13978	1	1	1	186	20.986	6.2	93.3	97.2	100	104.8	100.2	104.5	96.8333	103.167	1.0654	0.0607216	0.0914012
Q13595	TRA2A	Transformer-2 protein homolog alpha OS=Homo sapiens GN=TRA2A PE=1 SV=1	21.2766	5	13	4	282	32.669	11.27	91.7	97.3	101.5	99.7	101.7	108.1	96.8333	103.167	1.0654	0.17132	0.0914012
Q8TBF4	ZCRB1	Zinc finger CCHC-type and RNA-binding motif-containing protein 1 OS=Homo sapiens GN=ZCRB1 PE=1 SV=2	15.6682	2	2	2	217	24.576	8.53	101.1	94.3	95.1	103.7	101.5	104.3	96.8333	103.167	1.0654	0.0517159	0.0914012
B3KM68		cDNA FLJ10398 fis, clone NT2RM4000349, highly similar to Homo sapiens basic leucine zipper and W2 domains 2 (BZW2), mRNA OS=Homo sapiens PE=2 SV=1	52.2673	25	55	21	419	48.16	6.68	94	97.6	98.9	102.6	103.1	103.7	96.8333	103.133	1.06506	0.0136844	0.090935
Q4LE43	PLCG1	Phosphoinositide phospholipase C (Fragment) OS=Homo sapiens GN=PLCG1 variant protein PE=2 SV=1	13.9518	16	18	16	1412	161.201	7.18	99	93.4	98.1	103.4	102.6	103.4	96.8333	103.133	1.06506	0.0230331	0.090935
P30044	PRDX5	Peroxiredoxin-5, mitochondrial OS=Homo sapiens GN=PRDX5 PE=1 SV=4	65.4206	10	55	10	214	22.073	8.7	94.1	100.3	96.2	101.7	100.6	107.2	96.8667	103.167	1.06504	0.0826507	0.0909047
O75794	CDC123	Cell division cycle protein 123 homolog OS=Homo sapiens GN=CDC123 PE=1 SV=1	22.619	6	9	6	336	39.11	4.81	95.4	97.4	97.8	102.5	103.4	103.6	96.8667	103.167	1.06504	0.00151392	0.0909047
P29083	GTF2E1	General transcription factor IIE subunit 1 OS=Homo sapiens GN=GTF2E1 PE=1 SV=2	21.1845	8	11	8	439	49.421	4.82	98.9	93.6	98.1	102.6	102.9	104	96.8667	103.167	1.06504	0.0208706	0.0909047
P54105	CLNS1A	Methylosome subunit pICln OS=Homo sapiens GN=CLNS1A PE=1 SV=1	44.3038	7	15	7	237	26.199	4.11	97.9	93.7	99	101.8	101.6	106.1	96.8667	103.167	1.06504	0.0447007	0.0909047
Q9BRR6	ADPGK	ADP-dependent glucokinase OS=Homo sapiens GN=ADPGK PE=1 SV=1	19.1147	5	9	5	497	54.055	6.2	96.7	95.6	98.3	102.9	102.4	104.1	96.8667	103.133	1.06469	0.00254943	0.0904385
A8KAH1		cDNA FLJ75839, highly similar to Homo sapiens phosphatidylserine synthase 1 (PTDSS1), mRNA OS=Homo sapiens PE=2 SV=1	8.87949	3	4	3	473	55.431	8.38	99.9	94.9	95.8	102.5	104.7	102.2	96.8667	103.133	1.06469	0.0222626	0.0904385
A0A0A6YYL4	CORO7-PAM16	Coronin OS=Homo sapiens GN=CORO7-PAM16 PE=3 SV=1	4.96183	4	8	4	1048	114.095	6.33	94.7	98.5	97.4	100.2	101.5	107.7	96.8667	103.133	1.06469	0.0716727	0.0904385
P54886	ALDH18A1	Delta-1-pyrroline-5-carboxylate synthase OS=Homo sapiens GN=ALDH18A1 PE=1 SV=2	47.044	31	77	31	795	87.248	7.12	99	94.3	97.3	102.9	104.9	101.6	96.8667	103.133	1.06469	0.0201365	0.0904385
Q96AE4	FUBP1	Far upstream element-binding protein 1 OS=Homo sapiens GN=FUBP1 PE=1 SV=3	50.6211	24	70	1	644	67.518	7.61	77.5	85	128.1	104	113.8	91.6	96.8667	103.133	1.06469	0.731449	0.0904385
P05023	ATP1A1	Sodium/potassium-transporting ATPase subunit alpha-1 OS=Homo sapiens GN=ATP1A1 PE=1 SV=1	49.8534	46	111	46	1023	112.824	5.49	96	96.6	98	105.1	104.4	99.9	96.8667	103.133	1.06469	0.0224623	0.0904385
B2R960		cDNA, FLJ94230, highly similar to Homo sapiens thioredoxin-like 1 (TXNL1), mRNA OS=Homo sapiens PE=2 SV=1	65.0519	13	37	13	289	32.217	4.96	95.2	95.8	99.6	102.3	103.2	103.8	96.8667	103.1	1.06435	0.0125067	0.0899721
M0QWZ7	SARS2	Serine--tRNA ligase, mitochondrial OS=Homo sapiens GN=SARS2 PE=1 SV=1	27.6062	10	16	10	518	58.146	8.28	97.6	92.5	100.5	100	102.5	106.8	96.8667	103.1	1.06435	0.111972	0.0899721
P06733	ENO1	Alpha-enolase OS=Homo sapiens GN=ENO1 PE=1 SV=2	75.8065	29	677	20	434	47.139	7.39	98.6	101	91	101.9	101.8	105.6	96.8667	103.1	1.06435	0.128708	0.0899721
A0A0J9YWM6	ALDH7A1	Alpha-aminoadipic semialdehyde dehydrogenase (Fragment) OS=Homo sapiens GN=ALDH7A1 PE=1 SV=1	82.9268	3	5	1	41	4.64	4.72	100.8	93.2	96.7	103	97.7	108.7	96.9	103.133	1.06433	0.181777	0.0899421
B4DEE8		cDNA FLJ56323, highly similar to Methylated-DNA--protein-cysteinemethyltransferase (EC 2.1.1.63) OS=Homo sapiens PE=2 SV=1	19.3277	3	3	3	238	25.034	8.66	93.4	96.8	100.5	100.4	102.8	106.2	96.9	103.133	1.06433	0.0784979	0.0899421
Q53EZ4	CEP55	Centrosomal protein of 55 kDa OS=Homo sapiens GN=CEP55 PE=1 SV=3	14.6552	5	7	5	464	54.145	7.01	102.4	91.1	97.2	100	101.3	108	96.9	103.1	1.06398	0.204988	0.0894758
B2ZZ89	SPTBN1	Spectrin beta chain OS=Homo sapiens GN=SPTBN1 PE=2 SV=1	56.8105	111	205	104	2364	274.439	5.57	96.8	95.7	98.2	104.3	104.8	100.2	96.9	103.1	1.06398	0.0189234	0.0894758
Q9NPI1	BRD7	Bromodomain-containing protein 7 OS=Homo sapiens GN=BRD7 PE=1 SV=1	6.14439	2	3	2	651	74.092	6.39	99.5	90.7	100.5	101.7	104	103.6	96.9	103.1	1.06398	0.124147	0.0894758
P53384	NUBP1	Cytosolic Fe-S cluster assembly factor NUBP1 OS=Homo sapiens GN=NUBP1 PE=1 SV=2	14.0625	3	3	3	320	34.512	5.33	99.6	98.7	92.4	103.7	101.4	104.2	96.9	103.1	1.06398	0.0627518	0.0894758
P56385	ATP5I	ATP synthase subunit e, mitochondrial OS=Homo sapiens GN=ATP5I PE=1 SV=2	62.3188	5	12	4	69	7.928	9.35	94.7	98.1	97.9	102.3	102.9	104.1	96.9	103.1	1.06398	0.00711265	0.0894758
A7YA96	GGCX	Gamma-glutamyl carboxylase OS=Homo sapiens GN=GGCX PE=2 SV=1	4.88127	3	5	3	758	87.477	7.87	98.1	93.7	98.9	105.7	105.5	98.1	96.9	103.1	1.06398	0.105766	0.0894758
E9PFW3	AP2M1	AP-2 complex subunit mu OS=Homo sapiens GN=AP2M1 PE=1 SV=1	46.3043	19	34	19	460	52.27	9.5	95.5	96.5	98.7	103.8	104.2	101.2	96.9	103.067	1.06364	0.00984407	0.0890092
B2RAH5		cDNA, FLJ94919, highly similar to Homo sapiens protein phosphatase 1, regulatory (inhibitor) subunit 12A (PPP1R12A), mRNA OS=Homo sapiens PE=2 SV=1	29.6117	26	38	26	1030	115.259	5.43	95.6	96.5	98.6	103.5	103.4	102.3	96.9	103.067	1.06364	0.00311833	0.0890092
L7RRS0	PIK3C2A	Phosphatidylinositol-4-phosphate 3-kinase, catalytic subunit type 2 alpha OS=Homo sapiens GN=PIK3C2A PE=3 SV=1	9.25267	12	14	12	1686	190.559	8.02	99.6	91.8	99.3	102.6	102.3	104.3	96.9	103.067	1.06364	0.0786881	0.0890092
P46108	CRK	Adapter molecule crk OS=Homo sapiens GN=CRK PE=1 SV=2	41.1184	10	23	10	304	33.81	5.55	96.7	95.6	98.4	102.6	102.5	104.1	96.9	103.067	1.06364	0.00307744	0.0890092
Q96RS6	NUDCD1	NudC domain-containing protein 1 OS=Homo sapiens GN=NUDCD1 PE=1 SV=2	35.6775	15	22	15	583	66.713	5.11	95.4	95.9	99.4	104.5	103.4	101.3	96.9	103.067	1.06364	0.0171293	0.0890092
Q6L9N2	UMODL1	Uromodulin-like 1 protein variant 8 (Fragment) OS=Homo sapiens GN=UMODL1 PE=2 SV=1	9.92366	1	1	1	131	13.694	4.81	99.9	94.4	96.5	97	104.8	107.5	96.9333	103.1	1.06362	0.155788	0.0889796
A8K0D4		cDNA FLJ78693, highly similar to Homo sapiens TAF6-like RNA polymerase II, p300/CBP-associated factor (PCAF)-associated factor, 65kDa (TAF6L), mRNA OS=Homo sapiens PE=2 SV=1	2.41158	1	1	1	622	67.7	9.06	101.8	88.1	100.9	99.1	102.5	107.6	96.9333	103.067	1.06327	0.292749	0.0885131
P05787	KRT8	Keratin, type II cytoskeletal 8 OS=Homo sapiens GN=KRT8 PE=1 SV=7	85.0932	48	486	37	483	53.671	5.59	97.8	98.6	94.4	102.3	103.4	103.5	96.9333	103.067	1.06327	0.0103038	0.0885131
D3DSQ1	ASAH1	N-acylsphingosine amidohydrolase (Acid ceramidase) 1, isoform CRA_c OS=Homo sapiens GN=ASAH1 PE=4 SV=1	9.89011	4	6	4	546	60.644	8.81	100.5	94.3	96	96.4	98.7	114.1	96.9333	103.067	1.06327	0.354065	0.0885131
M0R2Z9	SUGP2	SURP and G-patch domain-containing protein 2 OS=Homo sapiens GN=SUGP2 PE=1 SV=1	19.3431	19	23	19	1096	121.468	7.4	98.2	93.5	99.1	101.4	102.7	105.1	96.9333	103.067	1.06327	0.0400711	0.0885131
A8K509		cDNA FLJ75931, highly similar to Homo sapiens Yip1 interacting factor homolog A (S. cerevisiae) (YIF1A), mRNA OS=Homo sapiens PE=2 SV=1	9.21502	2	3	2	293	32.025	8.95	88	96.5	106.3	99.4	103.1	106.7	96.9333	103.067	1.06327	0.341867	0.0885131
A0A0A0MTN0	CUL2	Cullin-2 OS=Homo sapiens GN=CUL2 PE=1 SV=1	28.628	17	23	17	758	88.448	6.93	95.1	96.7	99	103.1	102.4	103.7	96.9333	103.067	1.06327	0.0067774	0.0885131
Q86W92	PPFIBP1	Liprin-beta-1 OS=Homo sapiens GN=PPFIBP1 PE=1 SV=2	16.4194	11	13	10	1011	113.952	5.55	100.4	94.6	95.8	102.9	103.3	103	96.9333	103.067	1.06327	0.0257742	0.0885131
Q6PJG6	BRAT1	BRCA1-associated ATM activator 1 OS=Homo sapiens GN=BRAT1 PE=1 SV=2	14.9817	9	12	9	821	88.063	5.27	100.8	91.2	98.8	99.3	100	109.8	96.9333	103.033	1.06293	0.244659	0.0880464
P45985	MAP2K4	Dual specificity mitogen-activated protein kinase kinase 4 OS=Homo sapiens GN=MAP2K4 PE=1 SV=1	12.782	3	3	3	399	44.259	8.07	102.9	93.3	94.6	99.7	101.3	108.1	96.9333	103.033	1.06293	0.1982	0.0880464
O15498	YKT6	Synaptobrevin homolog YKT6 OS=Homo sapiens GN=YKT6 PE=1 SV=1	64.1414	12	22	12	198	22.403	6.92	94.1	98.1	98.6	103.3	103.6	102.2	96.9333	103.033	1.06293	0.0148005	0.0880464
Q5TDE9	C1orf57	Chromosome 1 open reading frame 57, isoform CRA_d OS=Homo sapiens GN=C1orf57 PE=2 SV=1	48.4211	7	12	7	190	20.7	9.54	100	96.8	94.1	100.9	100.7	107.6	96.9667	103.067	1.06291	0.0979689	0.088017
A0A024R0L6	PAFAH1B3	Platelet-activating factor acetylhydrolase, isoform Ib, gamma subunit 29kDa, isoform CRA_a OS=Homo sapiens GN=PAFAH1B3 PE=4 SV=1	58.0087	10	20	10	231	25.718	6.84	97.2	95.1	98.6	102.7	103	103.5	96.9667	103.067	1.06291	0.00427061	0.088017
Q5T013	HYI	Putative hydroxypyruvate isomerase OS=Homo sapiens GN=HYI PE=1 SV=2	31.4079	6	7	6	277	30.387	5.5	100.6	93	97.3	100.5	101	107.7	96.9667	103.067	1.06291	0.129149	0.088017
B4E0E0		cDNA FLJ54898, highly similar to Homo sapiens transmembrane protein 41B (TMEM41B), mRNA OS=Homo sapiens PE=2 SV=1	6.52921	1	1	1	291	32.508	9.51	89.6	97.9	103.4	105.3	101.9	101.9	96.9667	103.033	1.06256	0.219224	0.0875504
B2RDG1		Fatty acyl-CoA reductase OS=Homo sapiens PE=2 SV=1	19.0291	8	8	8	515	59.345	9.17	98.5	97.1	95.3	101.8	100.8	106.5	96.9667	103.033	1.06256	0.0378728	0.0875504
Q8NEY8	PPHLN1	Periphilin-1 OS=Homo sapiens GN=PPHLN1 PE=1 SV=2	9.60699	5	6	5	458	52.705	9.11	97.6	95.9	97.4	100.8	102	106.3	96.9667	103.033	1.06256	0.0258342	0.0875504
O75385	ULK1	Serine/threonine-protein kinase ULK1 OS=Homo sapiens GN=ULK1 PE=1 SV=2	0.952381	1	1	1	1050	112.56	8.79	91.9	93.6	105.4	95.5	98	115.6	96.9667	103.033	1.06256	0.470372	0.0875504
Q15427	SF3B4	Splicing factor 3B subunit 4 OS=Homo sapiens GN=SF3B4 PE=1 SV=1	21.6981	5	12	5	424	44.357	8.56	90.6	96.4	103.9	100.5	102.9	105.7	96.9667	103.033	1.06256	0.216022	0.0875504
Q12965	MYO1E	Unconventional myosin-Ie OS=Homo sapiens GN=MYO1E PE=1 SV=2	42.87	40	93	40	1108	126.982	8.92	97.4	95.1	98.4	103.7	103.7	101.7	96.9667	103.033	1.06256	0.0068418	0.0875504
A0A024R912	UCK2	Uridine-cytidine kinase OS=Homo sapiens GN=UCK2 PE=3 SV=1	22.2222	5	10	5	261	29.281	6.7	96.7	95.8	98.4	103.3	101.8	104	96.9667	103.033	1.06256	0.00374352	0.0875504
Q12797	ASPH	Aspartyl/asparaginyl beta-hydroxylase OS=Homo sapiens GN=ASPH PE=1 SV=3	26.6491	18	27	18	758	85.809	5.01	97.2	96.7	97	103.1	103.5	102.4	96.9667	103	1.06222	6.8555e-05	0.0870835
Q9HCK8	CHD8	Chromodomain-helicase-DNA-binding protein 8 OS=Homo sapiens GN=CHD8 PE=1 SV=5	0.387447	1	1	1	2581	290.338	6.47	90.5	99.1	101.3	102.2	106.3	100.5	96.9667	103	1.06222	0.179936	0.0870835
A0A024R2K4	LRRFIP2	Leucine rich repeat (In FLII) interacting protein 2, isoform CRA_b OS=Homo sapiens GN=LRRFIP2 PE=4 SV=1	5.66038	4	4	3	742	84.087	6.98	96.4	97.3	97.2	104.4	103.1	101.5	96.9667	103	1.06222	0.00242713	0.0870835
Q16352	INA	Alpha-internexin OS=Homo sapiens GN=INA PE=1 SV=2	34.0681	15	28	14	499	55.357	5.4	98.5	93.7	98.8	101	100.3	107.8	97	103.033	1.0622	0.106577	0.0870545
Q13425	SNTB2	Beta-2-syntrophin OS=Homo sapiens GN=SNTB2 PE=1 SV=1	21.8519	10	13	9	540	57.913	8.82	99.7	93.3	98	101.7	101.1	106.3	97	103.033	1.0622	0.0749914	0.0870545
A0A024R0Q5	PPP1R13L	Protein phosphatase 1, regulatory (Inhibitor) subunit 13 like, isoform CRA_a OS=Homo sapiens GN=PPP1R13L PE=4 SV=1	28.6232	19	26	19	828	89.036	6.81	97.1	96.6	97.3	100.8	102.3	106	97	103.033	1.0622	0.0180011	0.0870545
A0A140VKE1		Testis tissue sperm-binding protein Li 58p OS=Homo sapiens PE=2 SV=1	47.8873	21	48	21	497	55.642	7.88	97.6	97.4	96	103.5	103.4	102.2	97	103.033	1.0622	0.000767498	0.0870545
Q96BN8	OTULIN	Ubiquitin thioesterase otulin OS=Homo sapiens GN=OTULIN PE=1 SV=3	27.8409	8	10	8	352	40.237	5.47	98.5	98.9	93.6	102.5	100.1	106.5	97	103.033	1.0622	0.0753996	0.0870545
P46109	CRKL	Crk-like protein OS=Homo sapiens GN=CRKL PE=1 SV=1	51.8152	10	17	10	303	33.756	6.74	98.6	97	95.4	102.2	103.3	103.5	97	103	1.06186	0.00400186	0.0865877
Q13426	XRCC4	DNA repair protein XRCC4 OS=Homo sapiens GN=XRCC4 PE=1 SV=2	12.2024	4	6	4	336	38.263	4.98	98	96.1	96.9	102.3	103.3	103.4	97	103	1.06186	0.000780127	0.0865877
E5KS95	TSFM	Elongation factor Ts, mitochondrial OS=Homo sapiens GN=TSFM PE=3 SV=1	29.2308	9	16	9	325	35.368	8.38	96.8	96.3	97.9	100	108.1	100.9	97	103	1.06186	0.0827546	0.0865877
A0A0K0K1J9	HEL-S-98	Epididymis secretory protein Li 98 OS=Homo sapiens GN=HEL-S-98 PE=2 SV=1	1.27226	1	2	1	786	87.871	7.43	88.7	101.9	100.4	107.9	101.9	99.2	97	103	1.06186	0.288037	0.0865877
Q8N335	GPD1L	Glycerol-3-phosphate dehydrogenase 1-like protein OS=Homo sapiens GN=GPD1L PE=1 SV=1	33.9031	11	13	11	351	38.394	7.02	95.3	96	99.7	102.2	103.4	103.4	97	103	1.06186	0.0134981	0.0865877
O95235	KIF20A	Kinesin-like protein KIF20A OS=Homo sapiens GN=KIF20A PE=1 SV=1	11.236	7	7	7	890	100.215	6.92	103.4	87.4	100.2	100.8	101.8	106.4	97	103	1.06186	0.311456	0.0865877
P16070	CD44	CD44 antigen OS=Homo sapiens GN=CD44 PE=1 SV=3	13.2075	10	34	10	742	81.487	5.33	96	96.7	98.3	103.1	103.2	102.6	97	102.967	1.06151	0.00107117	0.0861207
Q1ED39	KNOP1	Lysine-rich nucleolar protein 1 OS=Homo sapiens GN=KNOP1 PE=1 SV=1	10.6987	3	3	3	458	51.557	9.86	97.8	94.3	98.9	100.5	102.5	105.9	97	102.967	1.06151	0.0467735	0.0861207
A0A024R2T2	KIAA1143	KIAA1143, isoform CRA_a OS=Homo sapiens GN=KIAA1143 PE=4 SV=1	14.9351	2	3	2	154	17.455	6.11	93.7	100	97.4	101.6	101.5	105.9	97.0333	103	1.06149	0.0628279	0.086092
A0A140VJZ1		Ubiquitinyl hydrolase 1 OS=Homo sapiens PE=2 SV=1	38.1119	22	40	20	858	95.725	5.03	93.8	99.2	98.1	104.4	105.6	99	97.0333	103	1.06149	0.0845681	0.086092
I3L4C2	BAIAP2	Brain-specific angiogenesis inhibitor 1-associated protein 2 OS=Homo sapiens GN=BAIAP2 PE=1 SV=1	33.8156	14	25	14	553	61.343	8.94	97.7	93.1	100.3	101.4	102	105.5	97.0333	102.967	1.06115	0.0736227	0.085625
A0A024R4D7	CTNNBIP1	Catenin, beta interacting protein 1, isoform CRA_a OS=Homo sapiens GN=CTNNBIP1 PE=4 SV=1	17.284	1	2	1	81	9.165	5.41	102.5	91.9	96.7	92.3	96.1	120.5	97.0333	102.967	1.06115	0.560239	0.085625
M0R2A0	EMC10	ER membrane protein complex subunit 10 OS=Homo sapiens GN=EMC10 PE=1 SV=1	11.5903	3	4	3	371	38.95	6.9	96.1	97.7	97.3	100.5	101.4	107	97.0333	102.967	1.06115	0.0468798	0.085625
H7C4C5	MAP4	Microtubule-associated protein (Fragment) OS=Homo sapiens GN=MAP4 PE=1 SV=1	39.1481	18	35	1	493	50.945	10.21	87.5	95.5	108.1	107	105.7	96.2	97.0333	102.967	1.06115	0.438012	0.085625
A5PKW4	PSD	PH and SEC7 domain-containing protein 1 OS=Homo sapiens GN=PSD PE=1 SV=2	1.07422	1	1	1	1024	109.475	6.87	102	95.1	94	89.7	110.5	108.7	97.0333	102.967	1.06115	0.450881	0.085625
Q13885	TUBB2A	Tubulin beta-2A chain OS=Homo sapiens GN=TUBB2A PE=1 SV=1	65.3933	22	385	4	445	49.875	4.89	97.7	97.3	96.1	104.3	102.5	102.1	97.0333	102.967	1.06115	0.00202591	0.085625
B2R7E8		cDNA, FLJ93412, highly similar to Homo sapiens replication protein A2, 32kDa (RPA2), mRNA OS=Homo sapiens PE=2 SV=1	29.6296	6	8	6	270	29.244	6.15	92.5	99.1	99.5	103.5	102.3	103	97.0333	102.933	1.0608	0.062009	0.0851579
Q6ZW49	PAXIP1	PAX-interacting protein 1 OS=Homo sapiens GN=PAXIP1 PE=1 SV=2	7.57717	5	5	5	1069	121.265	6.7	103.7	90.7	96.7	103.4	100.6	104.8	97.0333	102.933	1.0608	0.209953	0.0851579
Q8NHZ8	CDC26	Anaphase-promoting complex subunit CDC26 OS=Homo sapiens GN=CDC26 PE=1 SV=1	12.9412	1	3	1	85	9.771	6.81	98	92.6	100.6	101	97.6	110.3	97.0667	102.967	1.06078	0.257113	0.0851295
A0A1W2PQ69	ZNF888	Zinc finger protein 888 OS=Homo sapiens GN=ZNF888 PE=4 SV=1	5.98886	4	4	2	718	83.495	9.16	95.6	100.7	94.9	108.3	105.9	94.7	97.0667	102.967	1.06078	0.266454	0.0851295
O96019	ACTL6A	Actin-like protein 6A OS=Homo sapiens GN=ACTL6A PE=1 SV=1	52.4476	15	29	15	429	47.43	5.6	95.3	95.8	100.1	103.4	103.3	102.1	97.0667	102.933	1.06044	0.0205872	0.0846624
G5E9I4	BRMS1	Breast cancer metastasis suppressor 1, isoform CRA_c OS=Homo sapiens GN=BRMS1 PE=1 SV=1	4.48276	1	1	1	290	33.694	5.02	105.3	85.2	100.7	102.7	93.3	112.8	97.0667	102.933	1.06044	0.51804	0.0846624
A0A024R7E0	BTBD14B	BTB (POZ) domain containing 14B, isoform CRA_a OS=Homo sapiens GN=BTBD14B PE=4 SV=1	4.55408	2	2	2	527	57.222	5.74	93.4	101	96.8	104	102.1	102.7	97.0667	102.933	1.06044	0.0609225	0.0846624
B2RAN0		cDNA, FLJ95010, highly similar to Homo sapiens Bloom syndrome (BLM), mRNA OS=Homo sapiens PE=2 SV=1	2.04658	3	4	2	1417	158.857	7.56	87	98.4	105.8	100	105.3	103.5	97.0667	102.933	1.06044	0.360398	0.0846624
Q8WW22	DNAJA4	DnaJ homolog subfamily A member 4 OS=Homo sapiens GN=DNAJA4 PE=1 SV=1	2.77078	1	1	1	397	44.769	7.59	98.8	86.7	105.7	109.8	95.3	103.7	97.0667	102.933	1.06044	0.446993	0.0846624
E5KLJ7	OPA1	Mitochondrial dynamin-like 120 kDa protein OS=Homo sapiens GN=OPA1 PE=3 SV=1	36.7101	33	51	33	997	115.812	7.87	97.6	95.4	98.2	103.7	102.7	102.4	97.0667	102.933	1.06044	0.00332593	0.0846624
Q9Y314	NOSIP	Nitric oxide synthase-interacting protein OS=Homo sapiens GN=NOSIP PE=1 SV=1	59.4684	12	21	12	301	33.151	8.82	99.1	94.7	97.4	102.4	103.2	103.2	97.0667	102.933	1.06044	0.0109609	0.0846624
O00743	PPP6C	Serine/threonine-protein phosphatase 6 catalytic subunit OS=Homo sapiens GN=PPP6C PE=1 SV=1	45.2459	10	19	10	305	35.121	5.69	95.7	97.2	98.3	103.3	102.6	102.9	97.0667	102.933	1.06044	0.00167533	0.0846624
B4DUC8	MTAP	S-methyl-5'-thioadenosine phosphorylase OS=Homo sapiens GN=MTAP PE=1 SV=1	50.3333	10	15	10	300	33.165	7.46	95	96.8	99.4	101.3	101.3	106.2	97.0667	102.933	1.06044	0.0473679	0.0846624
O75663	TIPRL	TIP41-like protein OS=Homo sapiens GN=TIPRL PE=1 SV=2	38.2353	8	12	8	272	31.424	5.91	95	98.5	97.7	103.8	103.9	101.1	97.0667	102.933	1.06044	0.0138276	0.0846624
A0A1S5UZ07	TLN1	Talin-1 OS=Homo sapiens GN=TLN1 PE=2 SV=1	52.3065	94	179	1	2558	271.251	6.11	101.9	88.8	100.5	97.9	101.2	109.6	97.0667	102.9	1.0601	0.342405	0.0841951
A0A024R9G4	FAM49B	Family with sequence similarity 49, member B, isoform CRA_a OS=Homo sapiens GN=FAM49B PE=4 SV=1	50.9259	12	29	12	324	36.725	6.06	98.5	93.7	99.1	99.4	101	108.4	97.1	102.933	1.06008	0.147724	0.0841671
A0A024RBG1	NUDT4	Nudix (Nucleoside diphosphate linked moiety X)-type motif 4, isoform CRA_b OS=Homo sapiens GN=NUDT4 PE=4 SV=1	12.7072	2	2	2	181	20.421	6.35	92.9	94.3	104.1	101.3	104.3	103.2	97.1	102.933	1.06008	0.183391	0.0841671
B2RMV2	CYTSA	CYTSA protein OS=Homo sapiens GN=CYTSA PE=2 SV=1	4.5658	4	5	3	1117	124.499	5.76	98.6	87.4	105.3	101.6	101.7	105.5	97.1	102.933	1.06008	0.338985	0.0841671
Q9NR33	POLE4	DNA polymerase epsilon subunit 4 OS=Homo sapiens GN=POLE4 PE=1 SV=2	53.8462	4	7	4	117	12.201	4.92	96.9	95.2	99.2	101.6	101.1	106.1	97.1	102.933	1.06008	0.041356	0.0841671
Q3ZCS4	PABPC3	Polyadenylate-binding protein OS=Homo sapiens GN=PABPC3 PE=2 SV=1	24.8811	15	41	1	631	69.991	9.67	115.7	85.5	90.1	97.4	95.9	115.4	97.1	102.9	1.05973	0.634568	0.0836998
C9JNU6	HIGD1A	HIG1 domain family member 1A, mitochondrial OS=Homo sapiens GN=HIGD1A PE=4 SV=1	18.75	1	1	1	96	10.395	9.92	93.5	90.8	107	105.6	98.2	104.9	97.1	102.9	1.05973	0.354094	0.0836998
Q9HD23	MRS2	Magnesium transporter MRS2 homolog, mitochondrial OS=Homo sapiens GN=MRS2 PE=1 SV=1	18.5102	6	6	6	443	50.285	6.87	96.7	93.5	101.1	101.9	103.5	103.3	97.1	102.9	1.05973	0.0622016	0.0836998
Q09666	AHNAK	Neuroblast differentiation-associated protein AHNAK OS=Homo sapiens GN=AHNAK PE=1 SV=2	72.2581	242	557	211	5890	628.699	6.15	98	96.2	97.1	104.6	104.6	99.5	97.1	102.9	1.05973	0.0310001	0.0836998
Q5VZU9	TPP2	Tripeptidyl-peptidase 2 OS=Homo sapiens GN=TPP2 PE=1 SV=1	35.9746	36	52	36	1262	139.677	6.52	97.9	96.3	97.1	103.1	103.3	102.3	97.1	102.9	1.05973	0.000469709	0.0836998
P30837	ALDH1B1	Aldehyde dehydrogenase X, mitochondrial OS=Homo sapiens GN=ALDH1B1 PE=1 SV=3	30.5609	13	23	12	517	57.17	6.8	97.6	95.2	98.5	102.8	102.7	103.2	97.1	102.9	1.05973	0.00434141	0.0836998
A8K4K9		cDNA FLJ76169 OS=Homo sapiens PE=2 SV=1	28.6195	7	11	7	297	34.839	6.81	97.2	94.1	100	98.7	99.3	110.7	97.1	102.9	1.05973	0.244952	0.0836998
Q9NV88	INTS9	Integrator complex subunit 9 OS=Homo sapiens GN=INTS9 PE=1 SV=2	3.19149	2	2	2	658	73.767	6.33	91.9	91.6	107.8	101.8	97.8	109.1	97.1	102.9	1.05973	0.408711	0.0836998
X5DNM4	GLO1	Lactoylglutathione lyase (Fragment) OS=Homo sapiens GN=GLO1 PE=2 SV=1	84.7826	12	28	12	184	20.764	5.31	91.7	100.4	99.2	102.9	102.6	103.2	97.1	102.9	1.05973	0.100616	0.0836998
A8K6V6		N-acetylglucosamine-6-sulfatase OS=Homo sapiens PE=2 SV=1	29.3478	13	24	13	552	62.061	8.4	99.4	95.5	96.4	102.2	102.5	104	97.1	102.9	1.05973	0.0112606	0.0836998
Q9NP97	DYNLRB1	Dynein light chain roadblock-type 1 OS=Homo sapiens GN=DYNLRB1 PE=1 SV=3	83.3333	5	13	5	96	10.915	7.25	100.8	95.4	95.1	100.6	100.4	107.6	97.1	102.867	1.05939	0.127484	0.0832324
Q5VWZ2	LYPLAL1	Lysophospholipase-like protein 1 OS=Homo sapiens GN=LYPLAL1 PE=1 SV=3	12.6582	2	2	2	237	26.299	7.84	101.5	98.8	91	97.7	100.2	110.7	97.1	102.867	1.05939	0.319421	0.0832324
O75818	RPP40	Ribonuclease P protein subunit p40 OS=Homo sapiens GN=RPP40 PE=1 SV=3	25.0689	6	7	6	363	41.807	6.67	96.1	99.2	96	102	100.4	106.2	97.1	102.867	1.05939	0.0464012	0.0832324
Q6GMV2	SMYD5	SET and MYND domain-containing protein 5 OS=Homo sapiens GN=SMYD5 PE=1 SV=2	9.80861	3	3	3	418	47.31	5.05	92.2	100.9	98.2	103.5	102.4	102.7	97.1	102.867	1.05939	0.0901193	0.0832324
B4DSI9		cDNA FLJ56483, highly similar to Eukaryotic translation initiation factor 4 gamma 1 OS=Homo sapiens PE=2 SV=1	38.6905	52	114	46	1512	166.479	5.22	95.9	96.3	99.2	103.9	103.8	101	97.1333	102.9	1.05937	0.014931	0.0832046
Q2T9J0	TYSND1	Peroxisomal leader peptide-processing protease OS=Homo sapiens GN=TYSND1 PE=1 SV=3	7.77385	3	4	3	566	59.271	6.2	96.8	90.8	103.8	100.1	103.3	105.3	97.1333	102.9	1.05937	0.22761	0.0832046
Q969G5	CAVIN3	Caveolae-associated protein 3 OS=Homo sapiens GN=CAVIN3 PE=1 SV=3	28.7356	9	15	9	261	27.685	6.43	95.5	95.6	100.3	102.4	103.7	102.5	97.1333	102.867	1.05903	0.0248795	0.0827372
O75822	EIF3J	Eukaryotic translation initiation factor 3 subunit J OS=Homo sapiens GN=EIF3J PE=1 SV=2	46.5116	13	33	13	258	29.045	4.83	93.3	97.7	100.4	103.3	102.4	102.9	97.1333	102.867	1.05903	0.0514128	0.0827372
A0A024R7N6	PIK3R2	Phosphoinositide-3-kinase, regulatory subunit 2 (P85 beta), isoform CRA_a OS=Homo sapiens GN=PIK3R2 PE=4 SV=1	3.98352	2	2	2	728	81.505	6.43	100.3	91.4	99.7	100.4	103.5	104.7	97.1333	102.867	1.05903	0.142348	0.0827372
Q4LE51	PIK3CA	PIK3CA variant protein (Fragment) OS=Homo sapiens GN=PIK3CA variant protein PE=2 SV=1	0.841908	1	1	1	1069	124.304	7.23	100.1	89.6	101.7	104.7	100	103.9	97.1333	102.867	1.05903	0.231057	0.0827372
O15013	ARHGEF10	Rho guanine nucleotide exchange factor 10 OS=Homo sapiens GN=ARHGEF10 PE=1 SV=4	5.04018	5	5	5	1369	151.516	5.68	98.5	93.9	99	102.6	101.4	104.6	97.1333	102.867	1.05903	0.037579	0.0827372
A0A024QYZ0	SEC61G	Sec61 gamma subunit, isoform CRA_a OS=Homo sapiens GN=SEC61G PE=3 SV=1	36.7647	2	2	2	68	7.736	9.99	90.8	92.8	107.8	99.5	104.5	104.6	97.1333	102.867	1.05903	0.365519	0.0827372
D3DR65	SPFH1	SPFH domain family, member 1, isoform CRA_a OS=Homo sapiens GN=SPFH1 PE=4 SV=1	35.6322	11	20	8	348	39.146	7.87	94.6	96.9	99.9	102.3	102.4	103.9	97.1333	102.867	1.05903	0.0240012	0.0827372
A0A140VK72		Testis secretory sperm-binding protein Li 199a OS=Homo sapiens PE=2 SV=1	9.76645	4	6	4	471	51.895	5.76	98.2	93.2	100	101.6	102.6	104.4	97.1333	102.867	1.05903	0.0591412	0.0827372
F8VWW7	SPRYD3	SPRY domain-containing protein 3 OS=Homo sapiens GN=SPRYD3 PE=1 SV=1	4.38413	1	1	1	479	53.756	6.07	102.9	101.2	87.3	101.5	105.2	101.9	97.1333	102.867	1.05903	0.322024	0.0827372
Q7LBR1	CHMP1B	Charged multivesicular body protein 1b OS=Homo sapiens GN=CHMP1B PE=1 SV=1	16.0804	4	4	4	199	22.095	8.1	93.7	99.1	98.7	104.4	103.6	100.6	97.1667	102.867	1.05866	0.0523783	0.0822422
O14802	POLR3A	DNA-directed RNA polymerase III subunit RPC1 OS=Homo sapiens GN=POLR3A PE=1 SV=2	5.10791	6	7	5	1390	155.542	8.48	97.5	94.6	99.4	101.2	101.7	105.7	97.1667	102.867	1.05866	0.0459875	0.0822422
Q9UKR5	C14orf1	Probable ergosterol biosynthetic protein 28 OS=Homo sapiens GN=C14orf1 PE=1 SV=1	10.7143	1	2	1	140	15.854	9.83	97.2	94.7	99.6	104.9	101	102.7	97.1667	102.867	1.05866	0.0345328	0.0822422
A8K4V6		cDNA FLJ76394, highly similar to Homo sapiens CGI-121 protein (CGI-121), mRNA OS=Homo sapiens PE=2 SV=1	32	4	7	4	175	19.677	6.79	96.7	95.1	99.7	100.4	101.8	106.3	97.1667	102.833	1.05832	0.0641252	0.0817746
A8K5I9		cDNA FLJ77289, highly similar to Homo sapiens zinc finger, SWIM domain containing 1 (ZSWIM1), mRNA OS=Homo sapiens PE=2 SV=1	2.41228	1	1	1	456	51.695	7.17	100	82.4	109.1	99.3	104.8	104.4	97.1667	102.833	1.05832	0.51952	0.0817746
Q13616	CUL1	Cullin-1 OS=Homo sapiens GN=CUL1 PE=1 SV=2	30.5412	16	32	16	776	89.622	8	99.8	93.7	98	101.9	100.4	106.2	97.1667	102.833	1.05832	0.0868291	0.0817746
A0A0J9YX62	DNAJB6	DnaJ homolog subfamily B member 6 OS=Homo sapiens GN=DNAJB6 PE=1 SV=1	16.7665	5	6	4	334	36.635	7.18	100.6	91.7	99.2	103.6	103.7	101.2	97.1667	102.833	1.05832	0.120629	0.0817746
A0A1W1B6Q0	HLA-A	MHC class I antigen OS=Homo sapiens GN=HLA-A PE=3 SV=1	55.0685	16	33	5	365	41.01	7.17	99.8	98.3	93.4	103.7	101.9	102.9	97.1667	102.833	1.05832	0.0472794	0.0817746
P13797	PLS3	Plastin-3 OS=Homo sapiens GN=PLS3 PE=1 SV=4	62.8571	35	140	35	630	70.766	5.6	94.8	99.2	97.5	104.1	104	100.4	97.1667	102.833	1.05832	0.0326829	0.0817746
A0A0B4J2C3	TPT1	Translationally-controlled tumor protein OS=Homo sapiens GN=TPT1 PE=1 SV=1	38.5787	8	22	8	197	22.559	5.24	97.5	99.9	94.1	104.3	101.4	102.8	97.1667	102.833	1.05832	0.0393519	0.0817746
H0YIV9		Uncharacterized protein (Fragment) OS=Homo sapiens PE=3 SV=1	5.95238	1	1	1	168	18.704	5.73	102	93.8	95.7	99.3	100.6	108.6	97.1667	102.833	1.05832	0.212156	0.0817746
Q53ET9		Ariadne homolog 2 variant (Fragment) OS=Homo sapiens PE=2 SV=1	14.1988	5	6	5	493	57.763	5.63	98.5	95.2	97.8	100.9	98.6	108.9	97.1667	102.8	1.05798	0.160915	0.0813069
Q12974	PTP4A2	Protein tyrosine phosphatase type IVA 2 OS=Homo sapiens GN=PTP4A2 PE=1 SV=1	31.7365	4	4	2	167	19.115	8.37	81.4	91.3	118.8	96.4	109.8	102.2	97.1667	102.8	1.05798	0.659084	0.0813069
A0A024R2I7	RAD18	RAD18 homolog (S. cerevisiae), isoform CRA_a OS=Homo sapiens GN=RAD18 PE=4 SV=1	7.67677	3	3	3	495	56.159	7.42	104.5	89.8	97.2	101.1	102.7	104.6	97.1667	102.8	1.05798	0.266163	0.0813069
Q9UL26	RAB22A	Ras-related protein Rab-22A OS=Homo sapiens GN=RAB22A PE=1 SV=2	45.3608	6	9	4	194	21.841	8.15	97.6	95.3	98.6	99.8	101.1	107.5	97.1667	102.8	1.05798	0.0937104	0.0813069
A8K6K2		cDNA FLJ75877, highly similar to Homo sapiens 5'-nucleotidase, cytosolic II (NT5C2), mRNA OS=Homo sapiens PE=2 SV=1	33.6898	15	23	15	561	64.918	6.14	97.4	97.7	96.5	102.3	103.4	102.8	97.2	102.833	1.05796	0.000303343	0.0812798
O60271	SPAG9	C-Jun-amino-terminal kinase-interacting protein 4 OS=Homo sapiens GN=SPAG9 PE=1 SV=4	24.9054	25	34	25	1321	146.115	5.15	95.6	96	100	103.7	103.4	101.4	97.2	102.833	1.05796	0.0234428	0.0812798
Q70UQ0	IKBIP	Inhibitor of nuclear factor kappa-B kinase-interacting protein OS=Homo sapiens GN=IKBIP PE=1 SV=1	31.1429	12	22	12	350	39.285	9.17	97.5	94.5	99.6	102.8	102.4	103.3	97.2	102.833	1.05796	0.019963	0.0812798
B2RAI2		cDNA, FLJ94931, highly similar to Homo sapiens zinc finger protein 148 (pHZ-52) (ZNF148), mRNA OS=Homo sapiens PE=2 SV=1	10.3275	5	5	5	794	88.861	6.48	99.1	91.3	101.2	101.7	102.8	103.9	97.2	102.8	1.05761	0.142971	0.080812
Q9H0K6	PUS7L	Pseudouridylate synthase 7 homolog-like protein OS=Homo sapiens GN=PUS7L PE=1 SV=1	2.42511	2	2	2	701	80.649	7.56	97.1	92.1	102.4	98.9	102.2	107.3	97.2	102.8	1.05761	0.219364	0.080812
A0A024RC19	ESCO1	Establishment of cohesion 1 homolog 1 (S. cerevisiae), isoform CRA_b OS=Homo sapiens GN=ESCO1 PE=4 SV=1	1.19048	1	1	1	840	94.923	9.16	97.2	88.8	105.6	101	103.3	104.1	97.2	102.8	1.05761	0.32012	0.080812
O95684	FGFR1OP	FGFR1 oncogene partner OS=Homo sapiens GN=FGFR1OP PE=1 SV=1	8.27068	2	2	2	399	43.039	4.81	106.7	85.3	99.6	97	98.6	112.8	97.2	102.8	1.05761	0.52499	0.080812
Q59EC9		Glyceronephosphate O-acyltransferase variant (Fragment) OS=Homo sapiens PE=2 SV=1	7.07071	4	4	4	693	78.544	6.84	104	90.6	97	103.8	100.5	104.1	97.2	102.8	1.05761	0.23775	0.080812
P12081	HARS	Histidine--tRNA ligase, cytoplasmic OS=Homo sapiens GN=HARS PE=1 SV=2	56.5815	24	61	18	509	57.374	5.88	96.2	97.1	98.3	102.7	103.3	102.4	97.2	102.8	1.05761	0.00107829	0.080812
A0A0S2Z577	VPS33B	Vacuolar protein sorting 33-like protein B isoform 1 (Fragment) OS=Homo sapiens GN=VPS33B PE=2 SV=1	20.0972	10	13	10	617	70.54	6.71	96.6	94	101	101.4	104.3	102.7	97.2	102.8	1.05761	0.0642625	0.080812
A0A1C7CYZ0	ABR	Active breakpoint cluster region-related protein OS=Homo sapiens GN=ABR PE=1 SV=1	11.1366	7	11	6	871	98.857	6.65	99.8	91.3	100.5	100.1	102.2	106	97.2	102.767	1.05727	0.179333	0.0803442
M0QYZ2	AP2S1	AP-2 complex subunit sigma OS=Homo sapiens GN=AP2S1 PE=1 SV=1	38.6076	6	12	6	158	18.917	7.81	92.9	95.7	103	104.4	101.6	102.3	97.2	102.767	1.05727	0.149539	0.0803442
Q9NUA8	ZBTB40	Zinc finger and BTB domain-containing protein 40 OS=Homo sapiens GN=ZBTB40 PE=1 SV=4	0.726392	1	1	1	1239	138.03	6.57	101.4	89	101.2	104.6	98.8	104.9	97.2	102.767	1.05727	0.288824	0.0803442
Q16658	FSCN1	Fascin OS=Homo sapiens GN=FSCN1 PE=1 SV=3	71.6024	32	187	32	493	54.496	7.24	97	98	96.7	103	103.3	102.1	97.2333	102.8	1.05725	0.000476042	0.0803174
Q6GMV3	PTRHD1	Putative peptidyl-tRNA hydrolase PTRHD1 OS=Homo sapiens GN=PTRHD1 PE=1 SV=1	49.2857	5	12	5	140	15.795	9.1	99.1	97.2	95.4	100.6	101	106.8	97.2333	102.8	1.05725	0.0703007	0.0803174
Q8N142	ADSSL1	Adenylosuccinate synthetase isozyme 1 OS=Homo sapiens GN=ADSSL1 PE=1 SV=1	14.8796	5	8	3	457	50.177	8.59	100	94.1	97.6	96.6	99	112.7	97.2333	102.767	1.05691	0.355354	0.0798495
E7EVC7	ATG16L1	Autophagy-related protein 16-1 OS=Homo sapiens GN=ATG16L1 PE=1 SV=1	12.3397	5	8	5	624	69.968	6.62	96.9	93.7	101.1	102.4	100.9	105	97.2333	102.767	1.05691	0.0872406	0.0798495
Q8NCI3		cDNA FLJ90236 fis, clone NT2RM2000589, moderately similar to Bos taurus myosin X OS=Homo sapiens PE=2 SV=1	2.43902	2	2	1	984	112.753	6.8	105.1	96.9	89.7	91	87.6	129.7	97.2333	102.767	1.05691	0.716944	0.0798495
Q86WR0	CCDC25	Coiled-coil domain-containing protein 25 OS=Homo sapiens GN=CCDC25 PE=1 SV=2	34.1346	6	9	6	208	24.463	6.8	97.5	95.9	98.3	100.8	103.7	103.8	97.2333	102.767	1.05691	0.0102551	0.0798495
Q14203	DCTN1	Dynactin subunit 1 OS=Homo sapiens GN=DCTN1 PE=1 SV=3	35.9155	37	52	37	1278	141.607	5.81	98.4	94.6	98.7	101.7	102.2	104.4	97.2333	102.767	1.05691	0.023789	0.0798495
Q9HBG6	IFT122	Intraflagellar transport protein 122 homolog OS=Homo sapiens GN=IFT122 PE=1 SV=2	4.10959	4	4	4	1241	141.735	6.49	97.7	99.6	94.4	101.2	101.8	105.3	97.2333	102.767	1.05691	0.0494701	0.0798495
Q8NAV1	PRPF38A	Pre-mRNA-splicing factor 38A OS=Homo sapiens GN=PRPF38A PE=1 SV=1	14.7436	6	11	6	312	37.453	9.96	97.3	93	101.4	94.8	97.2	116.3	97.2333	102.767	1.05691	0.486253	0.0798495
P67812	SEC11A	Signal peptidase complex catalytic subunit SEC11A OS=Homo sapiens GN=SEC11A PE=1 SV=1	24.0223	5	7	5	179	20.612	9.48	95.9	96	99.8	101.5	102.3	104.5	97.2333	102.767	1.05691	0.024154	0.0798495
A0A024R9V7	LOC92689	Uncharacterized protein OS=Homo sapiens GN=LOC92689 PE=4 SV=1	23.2682	10	13	10	563	60.704	4.68	96.6	96.1	99	103.2	103.5	101.6	97.2333	102.767	1.05691	0.00668715	0.0798495
Q8N5D0	WDTC1	WD and tetratricopeptide repeats protein 1 OS=Homo sapiens GN=WDTC1 PE=1 SV=2	2.8065	1	1	1	677	75.872	7.27	98.6	90.2	102.9	95.9	98.9	113.5	97.2333	102.767	1.05691	0.448504	0.0798495
E7EVH7		Uncharacterized protein OS=Homo sapiens PE=4 SV=1	30.3279	24	43	16	732	83.642	7.31	98.7	96.3	96.7	102.9	103.4	101.9	97.2333	102.733	1.05656	0.00311509	0.0793815
B7Z653		cDNA FLJ61657, highly similar to Band 4.1-like protein 1 OS=Homo sapiens PE=2 SV=1	34.5088	22	42	5	794	89.548	6.28	96.2	94	101.5	101.9	101.5	104.8	97.2333	102.733	1.05656	0.0887457	0.0793815
O14957	UQCR11	Cytochrome b-c1 complex subunit 10 OS=Homo sapiens GN=UQCR11 PE=3 SV=1	21.4286	1	2	1	56	6.565	9.88	85.7	100.8	105.2	99.6	102.9	105.7	97.2333	102.733	1.05656	0.422563	0.0793815
Q68D91	MBLAC2	Metallo-beta-lactamase domain-containing protein 2 OS=Homo sapiens GN=MBLAC2 PE=1 SV=3	8.96057	2	3	2	279	31.352	6.92	102	90.6	99.1	98.7	100	109.5	97.2333	102.733	1.05656	0.318027	0.0793815
Q9H9Y2	RPF1	Ribosome production factor 1 OS=Homo sapiens GN=RPF1 PE=1 SV=2	15.7593	5	7	5	349	40.086	10.01	95.6	91	105.1	99.5	99.1	109.6	97.2333	102.733	1.05656	0.365106	0.0793815
Q53H82	LACTB2	Endoribonuclease LACTB2 OS=Homo sapiens GN=LACTB2 PE=1 SV=2	41.6667	9	19	9	288	32.785	6.8	93.5	95.9	102.4	102.2	102.2	103.9	97.2667	102.767	1.05655	0.113064	0.079355
Q9Y2R0	COA3	Cytochrome c oxidase assembly factor 3 homolog, mitochondrial OS=Homo sapiens GN=COA3 PE=1 SV=1	47.1698	5	10	5	106	11.724	9.6	100.8	97.9	93.1	99.3	99	109.9	97.2667	102.733	1.0562	0.265792	0.078887
J3KP58	CLIP1	CAP-Gly domain-containing linker protein 1 OS=Homo sapiens GN=CLIP1 PE=1 SV=2	33.2827	38	54	1	1316	148.038	5.31	102.7	100.2	88.9	100.6	101.4	106.2	97.2667	102.733	1.0562	0.299605	0.078887
O75153	CLUH	Clustered mitochondria protein homolog OS=Homo sapiens GN=CLUH PE=1 SV=2	29.9465	29	43	3	1309	146.577	6.13	98	93.3	100.5	99.6	101.6	107	97.2667	102.733	1.0562	0.148148	0.078887
Q8TDM6	DLG5	Disks large homolog 5 OS=Homo sapiens GN=DLG5 PE=1 SV=4	2.29286	4	4	4	1919	213.735	7.42	97.3	96.8	97.7	100.5	102.7	105	97.2667	102.733	1.0562	0.0145427	0.078887
P05556	ITGB1	Integrin beta-1 OS=Homo sapiens GN=ITGB1 PE=1 SV=2	27.8195	20	45	20	798	88.357	5.39	96.8	98.4	96.6	103.6	103.8	100.8	97.2667	102.733	1.0562	0.00824463	0.078887
A0A0C4DFN3	MGLL	Monoglyceride lipase OS=Homo sapiens GN=MGLL PE=1 SV=1	14.377	4	4	4	313	34.271	6.58	98.6	97.3	95.9	103.4	103.6	101.2	97.2667	102.733	1.0562	0.00752938	0.078887
Q8N8S7	ENAH	Protein enabled homolog OS=Homo sapiens GN=ENAH PE=1 SV=2	22.1658	9	10	9	591	66.47	6.93	96.1	96.9	98.8	103	102.2	103	97.2667	102.733	1.0562	0.00292724	0.078887
Q9UPR3	SMG5	Protein SMG5 OS=Homo sapiens GN=SMG5 PE=1 SV=3	1.87008	1	1	1	1016	113.855	5.91	93.1	92.5	106.2	97	106.7	104.5	97.2667	102.733	1.0562	0.364488	0.078887
Q59GW7		Replication factor C 5 isoform 1 variant (Fragment) OS=Homo sapiens PE=2 SV=1	47.0085	15	25	15	351	39.618	7.81	98.2	97.3	96.3	101.3	102	104.9	97.2667	102.733	1.0562	0.0113291	0.078887
Q13188	STK3	Serine/threonine-protein kinase 3 OS=Homo sapiens GN=STK3 PE=1 SV=2	16.2933	7	12	5	491	56.265	5.24	93.7	94.2	103.9	101.7	101.9	104.6	97.2667	102.733	1.0562	0.188145	0.078887
C9JA93	TBC1D15	TBC1 domain family member 15 (Fragment) OS=Homo sapiens GN=TBC1D15 PE=1 SV=1	24.8201	6	9	1	278	32.116	8.84	84.2	90.7	116.9	99.1	105.6	103.5	97.2667	102.733	1.0562	0.61962	0.078887
Q06124	PTPN11	Tyrosine-protein phosphatase non-receptor type 11 OS=Homo sapiens GN=PTPN11 PE=1 SV=2	42.2111	19	28	19	597	68.393	7.3	96.1	94.4	101.3	102.9	102.6	102.6	97.2667	102.7	1.05586	0.059122	0.0784188
A0A087WVQ6	CLTC	Clathrin heavy chain OS=Homo sapiens GN=CLTC PE=1 SV=1	58.9041	85	352	59	1679	191.936	5.69	97.8	96.3	97.7	103.8	104.1	100.2	97.2667	102.7	1.05586	0.0155426	0.0784188
O43242	PSMD3	26S proteasome non-ATPase regulatory subunit 3 OS=Homo sapiens GN=PSMD3 PE=1 SV=2	43.8202	23	55	23	534	60.939	8.44	93	96.1	102.8	102.9	103.3	102	97.3	102.733	1.05584	0.136022	0.0783927
Q15181	PPA1	Inorganic pyrophosphatase OS=Homo sapiens GN=PPA1 PE=1 SV=2	83.045	24	115	23	289	32.639	5.86	95.2	101.8	94.9	102.9	103.2	102	97.3	102.7	1.0555	0.0769838	0.0779245
P53801	PTTG1IP	Pituitary tumor-transforming gene 1 protein-interacting protein OS=Homo sapiens GN=PTTG1IP PE=1 SV=1	13.8889	2	7	2	180	20.31	8.79	97.1	96.1	98.7	96.8	97.4	113.9	97.3	102.7	1.0555	0.393594	0.0779245
Q9H2G2	SLK	STE20-like serine/threonine-protein kinase OS=Homo sapiens GN=SLK PE=1 SV=1	25.0202	24	34	22	1235	142.607	5.15	96	96.1	99.8	101.2	101.8	105.1	97.3	102.7	1.0555	0.0362031	0.0779245
A0A024R5Z0	TCF12	Transcription factor 12 (HTF4, helix-loop-helix transcription factors 4), isoform CRA_b OS=Homo sapiens GN=TCF12 PE=4 SV=1	6.79887	3	3	3	706	75.799	6.9	95.3	96.4	100.2	103.1	102.1	102.9	97.3	102.7	1.0555	0.0235177	0.0779245
A0A088AWN2	WDR20	WD repeat-containing protein 20 OS=Homo sapiens GN=WDR20 PE=1 SV=1	2.94118	1	1	1	612	67.433	7.65	104.5	93.6	93.8	100.6	103.3	104.2	97.3	102.7	1.0555	0.224243	0.0779245
Q16643	DBN1	Drebrin OS=Homo sapiens GN=DBN1 PE=1 SV=4	41.2943	20	48	20	649	71.385	4.45	97.2	95.8	98.9	103.1	104.2	100.7	97.3	102.667	1.05516	0.0171993	0.0774561
Q15369	ELOC	Elongin-C OS=Homo sapiens GN=ELOC PE=1 SV=1	66.0714	7	21	7	112	12.465	4.78	89	100.8	102.1	103.8	104	100.2	97.3	102.667	1.05516	0.284465	0.0774561
A0A0S2Z6K1	HNRPLL	Heterogeneous nuclear ribonucleoprotein L-like isoform 1 (Fragment) OS=Homo sapiens GN=HNRPLL PE=2 SV=1	30.0738	13	19	12	542	60.045	7.72	97	97.2	97.7	101.4	103.7	102.9	97.3	102.667	1.05516	0.00160306	0.0774561
Q53G35		Phosphoglycerate mutase (Fragment) OS=Homo sapiens PE=2 SV=1	73.2283	17	126	12	254	28.814	7.18	94.4	101.9	95.6	103	103.1	101.9	97.3	102.667	1.05516	0.0851213	0.0774561
A0A109NGN6		Proteasome subunit alpha type OS=Homo sapiens PE=2 SV=1	59.3361	11	71	11	241	26.394	4.79	95.5	98.9	97.5	102.4	101.1	104.5	97.3	102.667	1.05516	0.0184788	0.0774561
P62834	RAP1A	Ras-related protein Rap-1A OS=Homo sapiens GN=RAP1A PE=1 SV=1	68.4783	8	29	3	184	20.974	6.67	98.1	100.2	93.6	105.7	102	100.3	97.3	102.667	1.05516	0.0998849	0.0774561
F5H619	HEATR5A	HEAT repeat-containing protein 5A OS=Homo sapiens GN=HEATR5A PE=1 SV=1	4.34995	6	6	6	2046	222.562	6.55	96.3	93.2	102.5	105.2	103.9	99	97.3333	102.7	1.05514	0.18154	0.0774303
P54578	USP14	Ubiquitin carboxyl-terminal hydrolase 14 OS=Homo sapiens GN=USP14 PE=1 SV=3	50	19	34	19	494	56.033	5.3	98.1	97.8	96.1	102.8	102.3	103	97.3333	102.7	1.05514	0.00122003	0.0774303
P09661	SNRPA1	U2 small nuclear ribonucleoprotein A' OS=Homo sapiens GN=SNRPA1 PE=1 SV=2	49.4118	12	23	12	255	28.398	8.62	95.4	97.8	98.8	101.3	101.6	105.2	97.3333	102.7	1.05514	0.0289402	0.0774303
A4D0V4	CAPZA2	Capping protein (Actin filament) muscle Z-line, alpha 2 OS=Homo sapiens GN=CAPZA2 PE=2 SV=1	65.3846	12	50	10	286	32.929	5.85	92.7	97.4	101.9	102.4	103.1	102.5	97.3333	102.667	1.05479	0.115951	0.076962
Q8TEQ8	PIGO	GPI ethanolamine phosphate transferase 3 OS=Homo sapiens GN=PIGO PE=1 SV=3	0.734619	1	3	1	1089	118.623	8.12	98.3	92.4	101.3	103.2	102.4	102.4	97.3333	102.667	1.05479	0.11227	0.076962
Q8WZA9	IRGQ	Immunity-related GTPase family Q protein OS=Homo sapiens GN=IRGQ PE=1 SV=1	15.2488	8	9	8	623	62.678	4.88	101.4	88	102.6	100.6	101.8	105.6	97.3333	102.667	1.05479	0.338999	0.076962
Q13371	PDCL	Phosducin-like protein OS=Homo sapiens GN=PDCL PE=1 SV=3	9.96678	2	2	2	301	34.26	4.73	107.5	88.9	95.6	103.5	96.3	108.2	97.3333	102.667	1.05479	0.454545	0.076962
P31150	GDI1	Rab GDP dissociation inhibitor alpha OS=Homo sapiens GN=GDI1 PE=1 SV=2	66.443	22	48	13	447	50.55	5.14	94.9	97.3	99.8	102.3	102.2	103.5	97.3333	102.667	1.05479	0.0224392	0.076962
A4D105	RPA3	Replication protein A3, 14kDa OS=Homo sapiens GN=RPA3 PE=2 SV=1	87.6033	8	16	8	121	13.56	5.08	94.3	101	96.7	102.1	100.8	105.1	97.3333	102.667	1.05479	0.0846005	0.076962
Q86VR2	RETREG3	Reticulophagy regulator 3 OS=Homo sapiens GN=RETREG3 PE=1 SV=1	7.08155	2	2	2	466	51.364	4.97	107.5	85.9	98.6	100	99	109	97.3333	102.667	1.05479	0.490187	0.076962
P48960	CD97	CD97 antigen OS=Homo sapiens GN=CD97 PE=1 SV=4	16.0479	9	12	9	835	91.809	6.87	98	96.9	97.1	98.8	102.1	107	97.3333	102.633	1.05445	0.0923623	0.0764935
A0A024QYV5	PRKRIP1	PRKR interacting protein 1 (IL11 inducible), isoform CRA_a OS=Homo sapiens GN=PRKRIP1 PE=4 SV=1	16.3043	3	3	3	184	20.984	9.79	100.4	94.6	97	97.5	98.9	111.5	97.3333	102.633	1.05445	0.327831	0.0764935
A0A024R150	CORO2A	Coronin OS=Homo sapiens GN=CORO2A PE=3 SV=1	1.52381	1	1	1	525	59.725	8.05	88.9	100	103.2	107	102.6	98.4	97.3667	102.667	1.05443	0.348384	0.076468
Q9P0R6	GSKIP	GSK3-beta interaction protein OS=Homo sapiens GN=GSKIP PE=1 SV=2	7.91367	1	2	1	139	15.638	4.48	96.7	96.6	98.8	100	96.1	111.9	97.3667	102.667	1.05443	0.331986	0.076468
P14735	IDE	Insulin-degrading enzyme OS=Homo sapiens GN=IDE PE=1 SV=4	29.0481	28	43	28	1019	117.893	6.61	97	94.8	100.3	101	103.4	103.6	97.3667	102.667	1.05443	0.0424353	0.076468
P19525	EIF2AK2	Interferon-induced, double-stranded RNA-activated protein kinase OS=Homo sapiens GN=EIF2AK2 PE=1 SV=2	24.6824	13	23	13	551	62.056	8.4	98.4	94.4	99.3	103.8	102.9	101.3	97.3667	102.667	1.05443	0.0339846	0.076468
Q09161	NCBP1	Nuclear cap-binding protein subunit 1 OS=Homo sapiens GN=NCBP1 PE=1 SV=1	25.443	15	27	15	790	91.781	6.43	97.5	95.5	99.1	102.6	103.9	101.5	97.3667	102.667	1.05443	0.0133075	0.076468
Q05519	SRSF11	Serine/arginine-rich splicing factor 11 OS=Homo sapiens GN=SRSF11 PE=1 SV=1	12.6033	5	9	5	484	53.51	10.52	95.4	99	97.7	105.1	102.6	100.3	97.3667	102.667	1.05443	0.0382024	0.076468
Q96EX3	WDR34	WD repeat-containing protein 34 OS=Homo sapiens GN=WDR34 PE=1 SV=2	14.7388	6	7	6	536	57.764	6.64	100.3	93.8	98	100.4	103.7	103.8	97.3667	102.633	1.05409	0.0754274	0.0759995
Q5BKZ1	ZNF326	DBIRD complex subunit ZNF326 OS=Homo sapiens GN=ZNF326 PE=1 SV=2	23.0241	11	18	11	582	65.613	5.15	95.5	96.2	100.4	103.1	103	101.8	97.3667	102.633	1.05409	0.0293616	0.0759995
Q96LA2		Interferon gamma (Fragment) OS=Homo sapiens PE=2 SV=1	13.986	1	1	1	143	16.777	9.55	104.6	90.6	96.9	101	103.2	103.7	97.3667	102.633	1.05409	0.271484	0.0759995
D3DNI2	PFN2	Profilin (Fragment) OS=Homo sapiens GN=PFN2 PE=3 SV=1	21.2575	8	32	4	334	34.922	10.29	95.4	99.9	96.8	101.9	100.9	105.1	97.3667	102.633	1.05409	0.0455608	0.0759995
Q9Y5T5	USP16	Ubiquitin carboxyl-terminal hydrolase 16 OS=Homo sapiens GN=USP16 PE=1 SV=1	6.31835	3	3	3	823	93.511	6.93	104.5	94.6	93	98	103.1	106.8	97.3667	102.633	1.05409	0.298292	0.0759995
Q9P0K7	RAI14	Ankycorbin OS=Homo sapiens GN=RAI14 PE=1 SV=2	25.8163	20	27	20	980	109.973	6.21	102.3	93.1	96.7	99.4	102.1	106.3	97.3667	102.6	1.05375	0.192829	0.0755309
Q53Y03	COX4NB	COX4 neighbor, isoform CRA_a OS=Homo sapiens GN=COX4NB PE=1 SV=1	30.9524	6	9	6	210	23.758	6.4	95.8	97	99.3	99.8	103.3	104.7	97.3667	102.6	1.05375	0.0425697	0.0755309
O14641	DVL2	Segment polarity protein dishevelled homolog DVL-2 OS=Homo sapiens GN=DVL2 PE=1 SV=1	5.16304	2	5	2	736	78.899	6.02	96.2	95.7	100.2	98.3	99.1	110.4	97.3667	102.6	1.05375	0.276645	0.0755309
A0A090N7Y2	ABCF2	ATP-binding cassette, sub-family F (GCN20), member 2 OS=Homo sapiens GN=ABCF2 PE=4 SV=1	34.5426	21	52	21	634	72.397	7.49	99.1	96.4	96.7	102.8	102.7	102.4	97.4	102.633	1.05373	0.00373107	0.0755057
Q6IBW4	NCAPH2	Condensin-2 complex subunit H2 OS=Homo sapiens GN=NCAPH2 PE=1 SV=1	7.27273	3	3	3	605	68.184	4.74	103.9	89.6	98.7	100.6	100.6	106.7	97.4	102.633	1.05373	0.323115	0.0755057
A0A1P7ZIM8		LMO7b OS=Homo sapiens PE=2 SV=1	42.1742	44	61	2	1297	147.125	6.49	96.2	96.3	99.7	107.3	106.7	93.9	97.4	102.633	1.05373	0.311267	0.0755057
A6NHS7	MANSC4	MANSC domain-containing protein 4 OS=Homo sapiens GN=MANSC4 PE=3 SV=3	2.05882	1	1	1	340	37.855	8.02	86.1	97.5	108.6	97.2	103.4	107.3	97.4	102.633	1.05373	0.503662	0.0755057
O75541	ZNF821	Zinc finger protein 821 OS=Homo sapiens GN=ZNF821 PE=1 SV=3	5.82524	1	1	1	412	46.764	6.55	94.9	85.6	111.7	89.4	92.2	126.3	97.4	102.633	1.05373	0.729471	0.0755057
A0A0A0MTC1	RNF213	E3 ubiquitin-protein ligase RNF213 OS=Homo sapiens GN=RNF213 PE=1 SV=1	7.80061	32	39	32	5256	596.107	6.42	99.8	93.4	99	101.4	101.4	105	97.4	102.6	1.05339	0.0907502	0.0750371
Q13707	ACTA2	ACTA2 protein (Fragment) OS=Homo sapiens GN=ACTA2 PE=3 SV=1	51.2121	14	245	3	330	36.783	5.35	104.2	98.3	89.7	101.6	99.3	106.9	97.4	102.6	1.05339	0.337237	0.0750371
Q14320	FAM50A	Protein FAM50A OS=Homo sapiens GN=FAM50A PE=1 SV=2	42.7729	12	25	12	339	40.216	6.83	99	95.8	97.4	102.9	101.2	103.7	97.4	102.6	1.05339	0.0116908	0.0750371
P51151	RAB9A	Ras-related protein Rab-9A OS=Homo sapiens GN=RAB9A PE=1 SV=1	56.2189	8	16	8	201	22.823	5.47	97.4	94.2	100.6	98.4	101.4	108	97.4	102.6	1.05339	0.19922	0.0750371
Q5SSJ5	HP1BP3	Heterochromatin protein 1-binding protein 3 OS=Homo sapiens GN=HP1BP3 PE=1 SV=1	28.3906	15	25	15	553	61.169	9.67	98.3	95.3	98.7	102.9	102.6	102.4	97.4333	102.633	1.05337	0.00863023	0.075012
B4DKA5		cDNA FLJ51225, highly similar to RWD domain-containing protein 3 OS=Homo sapiens PE=2 SV=1	14.4444	1	1	1	180	20.332	7.15	105.3	88.2	98.7	91.4	105.7	110.6	97.4	102.567	1.05305	0.534609	0.0745683
Q9UGJ1	TUBGCP4	Gamma-tubulin complex component 4 OS=Homo sapiens GN=TUBGCP4 PE=1 SV=1	7.7961	4	4	4	667	76.041	6.65	102.4	88.6	101.2	99.5	101.5	106.7	97.4	102.567	1.05305	0.35183	0.0745683
Q9NRW7	VPS45	Vacuolar protein sorting-associated protein 45 OS=Homo sapiens GN=VPS45 PE=1 SV=1	27.8947	13	18	13	570	65.036	8.24	99.3	94.3	98.6	100.6	100.3	106.8	97.4	102.567	1.05305	0.121207	0.0745683
B3KVB3		cDNA FLJ16332 fis, clone SYNOV2016837, highly similar to Sphingosine kinase 1 (EC 2.7.1.-) OS=Homo sapiens PE=2 SV=1	1.82292	1	1	1	384	42.474	7.11	94.8	93	104.4	96.7	103.9	107.1	97.4	102.567	1.05305	0.332273	0.0745683
Q53HV2		Chaperonin containing TCP1, subunit 7 (Eta) variant (Fragment) OS=Homo sapiens PE=2 SV=1	71.2707	33	143	33	543	59.303	7.65	98.1	98.8	95.4	103.9	102.7	101.2	97.4333	102.6	1.05303	0.0163887	0.0745434
P20592	MX2	Interferon-induced GTP-binding protein Mx2 OS=Homo sapiens GN=MX2 PE=1 SV=1	1.3986	1	1	1	715	82.037	8.76	89.6	97	105.7	102.8	99.7	105.3	97.4333	102.6	1.05303	0.353484	0.0745434
O60341	KDM1A	Lysine-specific histone demethylase 1A OS=Homo sapiens GN=KDM1A PE=1 SV=2	35.7981	24	38	24	852	92.845	6.52	97.2	95	100.1	103.7	102.1	102	97.4333	102.6	1.05303	0.030561	0.0745434
Q9Y6H1	CHCHD2	Coiled-coil-helix-coiled-coil-helix domain-containing protein 2 OS=Homo sapiens GN=CHCHD2 PE=1 SV=1	15.2318	2	5	2	151	15.503	9.22	97.8	97.1	97.4	103.7	101.5	102.6	97.4333	102.6	1.05303	0.00149353	0.0745434
A0A059QB80	ATP6	ATP synthase subunit a OS=Homo sapiens GN=ATP6 PE=4 SV=1	4.42478	2	7	1	226	24.744	10.1	100.9	92.2	99.2	100	101.7	106.1	97.4333	102.6	1.05303	0.18424	0.0745434
P15509	CSF2RA	Granulocyte-macrophage colony-stimulating factor receptor subunit alpha OS=Homo sapiens GN=CSF2RA PE=1 SV=1	3.5	1	1	1	400	46.177	7.75	96.3	96.6	99.4	98.6	105.2	103.9	97.4333	102.567	1.05269	0.0843618	0.0740746
D3VVK7	ATXN3	Ataxin 3 variant ref (Fragment) OS=Homo sapiens GN=ATXN3 PE=2 SV=1	2.53165	1	1	1	395	46.318	4.93	96.8	99.3	96.2	89.9	104	113.8	97.4333	102.567	1.05269	0.504081	0.0740746
Q9UEE9	CFDP1	Craniofacial development protein 1 OS=Homo sapiens GN=CFDP1 PE=1 SV=1	9.36455	3	4	3	299	33.573	4.81	96.5	97.1	98.7	106.2	103.4	98.1	97.4333	102.567	1.05269	0.105643	0.0740746
O15162	PLSCR1	Phospholipid scramblase 1 OS=Homo sapiens GN=PLSCR1 PE=1 SV=1	14.7799	4	4	4	318	35.026	4.94	93.6	99.5	99.2	102.2	103.7	101.8	97.4333	102.567	1.05269	0.0625261	0.0740746
Q7Z434	MAVS	Mitochondrial antiviral-signaling protein OS=Homo sapiens GN=MAVS PE=1 SV=2	9.07407	3	3	3	540	56.493	5.52	96.5	98.6	97.3	101.9	100.2	105.7	97.4667	102.6	1.05267	0.0417618	0.0740499
Q9Y2S7	POLDIP2	Polymerase delta-interacting protein 2 OS=Homo sapiens GN=POLDIP2 PE=1 SV=1	43.2065	12	15	12	368	42.007	8.63	97.5	96.1	98.7	99.1	99.7	108.8	97.4333	102.533	1.05234	0.189143	0.0736057
A0A1B0GTU4	PXN	Paxillin OS=Homo sapiens GN=PXN PE=1 SV=1	14.9861	9	12	9	1081	115.832	5.64	95	101.7	95.7	103.4	101.7	102.6	97.4667	102.567	1.05233	0.0796362	0.0735811
D3DUK1	BCAR1	Breast cancer anti-estrogen resistance 1, isoform CRA_a OS=Homo sapiens GN=BCAR1 PE=4 SV=1	7.31982	5	7	5	888	95.147	5.74	100	92.7	99.7	99.6	105	103.1	97.4667	102.567	1.05233	0.1493	0.0735811
Q16513	PKN2	Serine/threonine-protein kinase N2 OS=Homo sapiens GN=PKN2 PE=1 SV=1	25.2033	19	26	17	984	111.964	6.3	98.7	92.9	100.8	101.6	103	103.1	97.4667	102.567	1.05233	0.101934	0.0735811
A0A024R046	HMGN4	High mobility group nucleosomal binding domain 4, isoform CRA_a OS=Homo sapiens GN=HMGN4 PE=4 SV=1	10	1	1	1	90	9.533	10.48	87.8	103	101.6	98.1	101.9	107.6	97.4667	102.533	1.05198	0.415296	0.0731122
Q9NVP2	ASF1B	Histone chaperone ASF1B OS=Homo sapiens GN=ASF1B PE=1 SV=1	38.1188	5	6	4	202	22.419	4.56	98.3	91.5	102.6	98.4	104.8	104.4	97.4667	102.533	1.05198	0.257203	0.0731122
Q9H9L3	ISG20L2	Interferon-stimulated 20 kDa exonuclease-like 2 OS=Homo sapiens GN=ISG20L2 PE=1 SV=1	3.68272	1	1	1	353	39.13	9.94	86.8	93.1	112.5	103.7	117.9	86	97.4667	102.533	1.05198	0.6955	0.0731122
Q9BUR5	APOO	MICOS complex subunit MIC26 OS=Homo sapiens GN=APOO PE=1 SV=1	21.7172	4	8	4	198	22.271	9.13	97.1	100.7	94.6	101.1	102.1	104.4	97.4667	102.533	1.05198	0.0663651	0.0731122
A8K2Q6		Peptidyl-prolyl cis-trans isomerase OS=Homo sapiens PE=2 SV=1	9.90566	2	2	2	212	22.703	8.4	102.9	93.6	95.9	106	96.3	105.3	97.4667	102.533	1.05198	0.293389	0.0731122
A0A024RE02	PHGDHL1	Phosphoglycerate dehydrogenase like 1, isoform CRA_c OS=Homo sapiens GN=PHGDHL1 PE=4 SV=1	13.0814	4	6	4	344	38.938	9.01	97.1	96.1	99.2	99.9	103.5	104.2	97.4667	102.533	1.05198	0.0349535	0.0731122
Q9HCG8	CWC22	Pre-mRNA-splicing factor CWC22 homolog OS=Homo sapiens GN=CWC22 PE=1 SV=3	2.42291	2	2	2	908	105.402	7.03	100.6	92.6	99.2	99.7	107	100.9	97.4667	102.533	1.05198	0.204472	0.0731122
A0A140VK41		Testicular secretory protein Li 41 OS=Homo sapiens PE=2 SV=1	50.7788	14	39	8	321	35.032	6.46	93.2	101	98.2	103.4	103	101.2	97.4667	102.533	1.05198	0.100291	0.0731122
Q8N523	TFIP11	Tuftelin-interacting protein 11 OS=Homo sapiens GN=TFIP11 PE=2 SV=1	5.61529	3	4	3	837	96.732	5.67	97.9	94.4	100.1	100.6	101.1	105.9	97.4667	102.533	1.05198	0.0991591	0.0731122
B4DZE5		cDNA FLJ58806, highly similar to DNA-directed RNA polymerase, mitochondrial (EC 2.7.7.6) OS=Homo sapiens PE=2 SV=1	14.7789	11	12	1	927	104.58	9	99.3	93.6	99.5	98.8	93.1	115.7	97.4667	102.533	1.05198	0.51243	0.0731122
Q9BVQ7	SPATA5L1	Spermatogenesis-associated protein 5-like protein 1 OS=Homo sapiens GN=SPATA5L1 PE=1 SV=2	15.1394	7	9	7	753	80.66	8.09	99.6	92	100.8	99.8	101.4	106.3	97.4667	102.5	1.05164	0.210522	0.0726431
O15173	PGRMC2	Membrane-associated progesterone receptor component 2 OS=Homo sapiens GN=PGRMC2 PE=1 SV=1	39.4619	8	17	7	223	23.804	4.88	97.3	100.6	94.6	101.5	100.6	105.5	97.5	102.533	1.05162	0.093594	0.0726189
Q969Q5	RAB24	Ras-related protein Rab-24 OS=Homo sapiens GN=RAB24 PE=1 SV=1	8.37438	1	2	1	203	23.109	6.23	108.2	92	92.3	95.9	96.9	114.8	97.5	102.533	1.05162	0.570018	0.0726189
A8K9U6		cDNA FLJ76121, highly similar to Homo sapiens zinc finger CCCH-type, antiviral 1 (ZC3HAV1), transcript variant 1, mRNA OS=Homo sapiens PE=2 SV=1	31.2639	20	29	11	902	101.392	8.35	100	95.5	97	103.2	103.1	101.2	97.5	102.5	1.05128	0.0274889	0.0721498
B2R636		cDNA, FLJ92762, highly similar to Homo sapiens ubiquitin specific protease 1 (USP1), mRNA OS=Homo sapiens PE=2 SV=1	2.67516	2	2	2	785	88.153	5.38	98.5	94.4	99.6	99.5	102.5	105.5	97.5	102.5	1.05128	0.100055	0.0721498
A0A024RAK5	CKMT2	Creatine kinase, mitochondrial 2 (Sarcomeric), isoform CRA_a OS=Homo sapiens GN=CKMT2 PE=3 SV=1	3.81862	1	4	1	419	47.474	8.19	89.5	91.1	111.9	97.3	104.6	105.6	97.5	102.5	1.05128	0.550251	0.0721498
E9PSH0	CELF1	CUGBP Elav-like family member 1 (Fragment) OS=Homo sapiens GN=CELF1 PE=1 SV=1	81.0526	7	13	1	95	10.936	7.46	91	97.4	104.1	103.2	99.6	104.7	97.5	102.5	1.05128	0.286951	0.0721498
J3KPH8	HDAC7	Histone deacetylase OS=Homo sapiens GN=HDAC7 PE=1 SV=1	7.19921	5	6	5	1014	108.899	8.46	101.5	92.7	98.3	98.2	100.4	108.9	97.5	102.5	1.05128	0.295093	0.0721498
Q14764	MVP	Major vault protein OS=Homo sapiens GN=MVP PE=1 SV=4	40.2016	28	45	28	893	99.266	5.48	98.6	96.5	97.4	103.2	103.9	100.4	97.5	102.5	1.05128	0.0152925	0.0721498
Q53SZ7	PRR30	Proline-rich protein 30 OS=Homo sapiens GN=PRR30 PE=2 SV=1	2.6699	1	3	1	412	44.662	10.36	96.9	100	95.6	102.3	105.4	99.8	97.5	102.5	1.05128	0.0740528	0.0721498
Q5VZM2	RRAGB	Ras-related GTP-binding protein B OS=Homo sapiens GN=RRAGB PE=1 SV=1	16.5775	6	7	6	374	43.223	6.21	97.5	95.2	99.8	100.9	100.7	105.9	97.5	102.5	1.05128	0.0814012	0.0721498
Q8N4F7	RNF175	RING finger protein 175 OS=Homo sapiens GN=RNF175 PE=1 SV=2	2.13415	1	1	1	328	38.241	8.85	97.7	92.3	102.5	92	95.2	120.3	97.5	102.5	1.05128	0.623683	0.0721498
Q96MV1	TMEM56	Transmembrane protein 56 OS=Homo sapiens GN=TMEM56 PE=1 SV=1	2.6616	1	1	1	263	30.021	9.33	107.9	96.6	88	105	105.2	97.3	97.5	102.5	1.05128	0.473255	0.0721498
Q12792	TWF1	Twinfilin-1 OS=Homo sapiens GN=TWF1 PE=1 SV=3	52.8571	16	31	13	350	40.258	6.96	88	99.4	105.1	104.9	106.4	96.2	97.5	102.5	1.05128	0.447882	0.0721498
P30291	WEE1	Wee1-like protein kinase OS=Homo sapiens GN=WEE1 PE=1 SV=2	2.16718	1	1	1	646	71.553	6.77	101.8	96.6	94.1	106.2	100.3	101	97.5	102.5	1.05128	0.163524	0.0721498
O15143	ARPC1B	Actin-related protein 2/3 complex subunit 1B OS=Homo sapiens GN=ARPC1B PE=1 SV=3	40.3226	12	34	11	372	40.923	8.35	94.4	100.2	97.9	104.2	103.3	99.9	97.5	102.467	1.05094	0.0805674	0.0716805
A8K883		cDNA FLJ77590, highly similar to Homo sapiens leucine rich repeat containing 1, mRNA OS=Homo sapiens PE=2 SV=1	16.6031	6	8	3	524	59.191	5.02	101.9	90.7	99.9	95.7	98.1	113.6	97.5	102.467	1.05094	0.49267	0.0716805
A0A0U1RQM3	MTHFS	5-formyltetrahydrofolate cyclo-ligase OS=Homo sapiens GN=MTHFS PE=1 SV=1	9.05172	1	2	1	232	26.067	8.66	96.3	91.2	105.1	101	99.1	107.4	97.5333	102.5	1.05092	0.35686	0.0716566
Q9UBB5	MBD2	Methyl-CpG-binding domain protein 2 OS=Homo sapiens GN=MBD2 PE=1 SV=1	17.5182	6	9	5	411	43.228	10.04	97.7	96	98.9	101.6	105.7	100.2	97.5333	102.5	1.05092	0.0551532	0.0716566
Q9NXH8	TOR4A	Torsin-4A OS=Homo sapiens GN=TOR4A PE=1 SV=2	4.96454	2	2	2	423	46.885	9.94	98.3	90.9	103.4	95.9	102.9	108.7	97.5333	102.5	1.05092	0.392178	0.0716566
Q9ULW3	ABT1	Activator of basal transcription 1 OS=Homo sapiens GN=ABT1 PE=1 SV=1	18.3824	4	4	4	272	31.06	9.88	98.2	98.3	96.1	100.4	100.5	106.5	97.5333	102.467	1.05058	0.0825173	0.0711874
A8K4M4		cDNA FLJ75329, highly similar to Homo sapiens LAG1 longevity assurance homolog 2 (S. cerevisiae), transcript variant 2, mRNA OS=Homo sapiens PE=2 SV=1	12.8947	4	17	4	380	44.819	8.98	96.4	95.8	100.4	101.6	102.2	103.6	97.5333	102.467	1.05058	0.0341472	0.0711874
P55795	HNRNPH2	Heterogeneous nuclear ribonucleoprotein H2 OS=Homo sapiens GN=HNRNPH2 PE=1 SV=1	40.3118	14	51	7	449	49.232	6.3	98	94.2	100.4	102.2	103.5	101.7	97.5333	102.467	1.05058	0.0588005	0.0711874
Q8IWE5	PLEKHM2	Pleckstrin homology domain-containing family M member 2 OS=Homo sapiens GN=PLEKHM2 PE=1 SV=2	1.47203	1	1	1	1019	112.709	4.93	103.4	85.4	103.8	93.3	98.8	115.3	97.5333	102.467	1.05058	0.611708	0.0711874
Q4J6C6	PREPL	Prolyl endopeptidase-like OS=Homo sapiens GN=PREPL PE=1 SV=1	26.4099	15	19	15	727	83.873	6.38	100	97	95.6	103.4	102	102	97.5333	102.467	1.05058	0.0232314	0.0711874
Q9BQ70	TCF25	Transcription factor 25 OS=Homo sapiens GN=TCF25 PE=1 SV=1	6.80473	5	6	5	676	76.619	6.35	97.4	97.6	97.6	102.6	102.5	102.3	97.5333	102.467	1.05058	1.50812e-06	0.0711874
A0A024R0Q0	FLJ12886	Uncharacterized protein OS=Homo sapiens GN=FLJ12886 PE=4 SV=1	3.46154	1	1	1	520	57.614	7.01	101.4	88.7	102.5	102	98.1	107.3	97.5333	102.467	1.05058	0.3939	0.0711874
Q6FI81	CIAPIN1	Anamorsin OS=Homo sapiens GN=CIAPIN1 PE=1 SV=2	42.9487	11	18	11	312	33.561	5.62	95.1	99	98.5	101.1	102.3	103.9	97.5333	102.433	1.05024	0.0289734	0.070718
A0A024RCA1	KIAA1542	CTD-binding SR-like protein rA9, isoform CRA_a OS=Homo sapiens GN=KIAA1542 PE=4 SV=1	0.545785	1	1	1	1649	178.557	8.95	98.5	88.6	105.5	92	94.7	120.6	97.5333	102.433	1.05024	0.660626	0.070718
Q13395	TARBP1	Probable methyltransferase TARBP1 OS=Homo sapiens GN=TARBP1 PE=1 SV=1	1.17212	2	2	2	1621	181.559	7.05	97.5	95	100.1	103.2	98	106.1	97.5333	102.433	1.05024	0.153847	0.070718
Q8WVT3	TRAPPC12	Trafficking protein particle complex subunit 12 OS=Homo sapiens GN=TRAPPC12 PE=1 SV=3	1.36054	1	2	1	735	79.325	4.91	100.8	98.3	93.5	101.9	98.8	106.6	97.5333	102.433	1.05024	0.191286	0.070718
Q13530	SERINC3	Serine incorporator 3 OS=Homo sapiens GN=SERINC3 PE=2 SV=2	2.32558	1	1	1	473	52.546	7.46	97.6	96.4	98.7	101.5	103	102.9	97.5667	102.467	1.05022	0.00397485	0.0706944
O95801	TTC4	Tetratricopeptide repeat protein 4 OS=Homo sapiens GN=TTC4 PE=1 SV=3	24.5478	7	9	7	387	44.65	5.6	95.4	96.3	101	100.2	101.1	106.1	97.5667	102.467	1.05022	0.124436	0.0706944
Q9UI30	TRMT112	Multifunctional methyltransferase subunit TRM112-like protein OS=Homo sapiens GN=TRMT112 PE=1 SV=1	72	6	13	6	125	14.19	5.26	93.7	97.9	101.1	100.3	100.9	106.2	97.5667	102.467	1.05022	0.160345	0.0706944
Q86YQ0	HZGJ	HZGJ OS=Homo sapiens GN=HZGJ PE=2 SV=1	18.9542	9	12	4	765	84.667	8.12	98	97	97.7	98.2	101.4	107.7	97.5667	102.433	1.04988	0.157911	0.070225
Q59GR1		Niemann-Pick disease, type C1 variant (Fragment) OS=Homo sapiens PE=4 SV=1	4.26687	5	7	5	1289	143.137	5.45	94.9	94	103.8	100.8	104.5	102	97.5667	102.433	1.04988	0.215651	0.070225
P78371	CCT2	T-complex protein 1 subunit beta OS=Homo sapiens GN=CCT2 PE=1 SV=4	80	38	187	38	535	57.452	6.46	96.6	98.1	98	103.3	104.2	99.8	97.5667	102.433	1.04988	0.0270009	0.070225
A0A024R6Q2	C14orf172	tRNA (adenine(58)-N(1))-methyltransferase catalytic subunit TRMT61A OS=Homo sapiens GN=C14orf172 PE=3 SV=1	22.8374	4	6	4	289	31.362	7.36	99.6	93.3	99.8	100.2	99.4	107.7	97.5667	102.433	1.04988	0.225283	0.070225
Q3V6T2	CCDC88A	Girdin OS=Homo sapiens GN=CCDC88A PE=1 SV=2	2.56547	4	4	4	1871	215.909	6.21	100.6	88	104.1	98.4	101.8	107.1	97.5667	102.433	1.04988	0.426636	0.070225
A8K3X2	TARBP2	RISC-loading complex subunit TARBP2 OS=Homo sapiens GN=TARBP2 PE=2 SV=1	5.19126	2	3	2	366	38.989	6.54	92.8	102.2	97.7	102.8	102.1	102.4	97.5667	102.433	1.04988	0.148304	0.070225
Q7Z4Q2	HEATR3	HEAT repeat-containing protein 3 OS=Homo sapiens GN=HEATR3 PE=1 SV=2	12.5	7	10	7	680	74.535	5.11	101	95.7	96	101.3	99.8	106.1	97.5667	102.4	1.04954	0.13229	0.0697555
Q86VN1	VPS36	Vacuolar protein-sorting-associated protein 36 OS=Homo sapiens GN=VPS36 PE=1 SV=1	6.47668	2	2	2	386	43.789	7.2	104.8	93.4	94.5	103.1	98.4	105.7	97.5667	102.4	1.04954	0.315177	0.0697555
P21281	ATP6V1B2	V-type proton ATPase subunit B, brain isoform OS=Homo sapiens GN=ATP6V1B2 PE=1 SV=3	69.6673	22	42	22	511	56.465	5.81	98.2	96	98.6	102	101.3	104	97.6	102.433	1.04952	0.0134077	0.0697322
Q05DH5	EXTL2	EXTL2 protein (Fragment) OS=Homo sapiens GN=EXTL2 PE=2 SV=1	3.32326	1	1	1	331	37.556	9.14	92	100.1	100.7	110.3	100.3	96.7	97.6	102.433	1.04952	0.383425	0.0697322
Q13439	GOLGA4	Golgin subfamily A member 4 OS=Homo sapiens GN=GOLGA4 PE=1 SV=1	11.4798	23	27	23	2230	260.98	5.39	99.5	96.3	97	102.2	101.2	103.9	97.6	102.433	1.04952	0.0180815	0.0697322
P35249	RFC4	Replication factor C subunit 4 OS=Homo sapiens GN=RFC4 PE=1 SV=2	55.0964	17	22	17	363	39.657	8.02	97.8	99.5	95.5	102.5	103.2	101.6	97.6	102.433	1.04952	0.0179549	0.0697322
P08754	GNAI3	Guanine nucleotide-binding protein G(k) subunit alpha OS=Homo sapiens GN=GNAI3 PE=1 SV=3	48.5876	12	56	6	354	40.506	5.69	95	95.6	102.2	102.2	102.1	102.9	97.6	102.4	1.04918	0.107378	0.0692627
A8MWD9	SNRPGP15	Putative small nuclear ribonucleoprotein G-like protein 15 OS=Homo sapiens GN=SNRPGP15 PE=5 SV=2	35.5263	4	14	4	76	8.538	8.84	96.5	100.1	96.2	101.7	101.6	103.9	97.6	102.4	1.04918	0.0303197	0.0692627
Q9HCM4	EPB41L5	Band 4.1-like protein 5 OS=Homo sapiens GN=EPB41L5 PE=1 SV=3	2.04638	1	1	1	733	81.805	6.58	97.7	98.9	96.2	102.4	100	104.8	97.6	102.4	1.04918	0.0392506	0.0692627
B3KM97		cDNA FLJ10554 fis, clone NT2RP2002385, highly similar to Synaptic glycoprotein SC2 OS=Homo sapiens PE=2 SV=1	29.8701	10	16	10	308	36.03	9.5	93.5	100.5	98.8	104.4	104.8	98	97.6	102.4	1.04918	0.190542	0.0692627
B4DJL3		cDNA FLJ51219, highly similar to Homo sapiens mediator of RNA polymerase II transcription, subunit 18 homolog (MED18), mRNA OS=Homo sapiens PE=2 SV=1	10.2326	2	2	2	215	24.436	6.54	93.1	95.2	104.5	102	103.1	102.1	97.6	102.4	1.04918	0.244428	0.0692627
A0A024R9N6	EHD4	EH-domain containing 4, isoform CRA_a OS=Homo sapiens GN=EHD4 PE=3 SV=1	21.9963	11	14	7	541	61.137	6.76	100.9	91.6	100.3	100.2	102.3	104.7	97.6	102.4	1.04918	0.21652	0.0692627
V9HWH9	HEL-S-43	Protein S100 OS=Homo sapiens GN=HEL-S-43 PE=2 SV=1	52.381	6	61	6	105	11.733	7.12	98.2	103.4	91.2	99.7	97.7	109.8	97.6	102.4	1.04918	0.404031	0.0692627
O94788	ALDH1A2	Retinal dehydrogenase 2 OS=Homo sapiens GN=ALDH1A2 PE=1 SV=3	4.44015	3	3	2	518	56.688	6.05	98.3	93.3	101.2	99.7	103	104.5	97.6	102.4	1.04918	0.150996	0.0692627
B3KY79		cDNA FLJ46620 fis, clone TLUNG2000654, highly similar to Keratin, type II cytoskeletal 7 OS=Homo sapiens PE=2 SV=1	61.1236	31	118	2	445	49.005	5.48	96.6	96.4	99.9	103.3	101	102.8	97.6333	102.367	1.04848	0.0237512	0.0683003
B4DUQ1		cDNA FLJ54552, highly similar to Heterogeneous nuclear ribonucleoprotein K OS=Homo sapiens PE=2 SV=1	63.3257	24	152	3	439	48.48	5.92	94.2	102.6	96.1	105	105.5	96.6	97.6333	102.367	1.04848	0.285998	0.0683003
A8K4W5		cDNA FLJ76813, highly similar to Homo sapiens acetyl-Coenzyme A acetyltransferase 2 (acetoacetyl Coenzyme A thiolase), mRNA OS=Homo sapiens PE=2 SV=1	56.6751	14	36	14	397	41.352	6.92	98.7	96	98.2	102.7	103.5	100.9	97.6333	102.367	1.04848	0.0138563	0.0683003
P78318	IGBP1	Immunoglobulin-binding protein 1 OS=Homo sapiens GN=IGBP1 PE=1 SV=1	24.1888	7	10	7	339	39.198	5.38	101.6	97.1	94.2	99.7	101.4	106	97.6333	102.367	1.04848	0.173181	0.0683003
P43355	MAGEA1	Melanoma-associated antigen 1 OS=Homo sapiens GN=MAGEA1 PE=1 SV=1	19.4175	6	6	6	309	34.32	4.86	99.3	98.2	95.4	101.4	99.1	106.6	97.6333	102.367	1.04848	0.131678	0.0683003
A0A0D9SGE8	PHF6	PHD finger protein 6 OS=Homo sapiens GN=PHF6 PE=1 SV=1	31.4208	8	12	8	366	41.335	8.68	93.8	98.4	100.7	101.9	101.1	104.1	97.6333	102.367	1.04848	0.0997366	0.0683003
Q9NQH7	XPNPEP3	Probable Xaa-Pro aminopeptidase 3 OS=Homo sapiens GN=XPNPEP3 PE=1 SV=1	5.52268	2	7	1	507	56.997	6.83	103.6	90	99.3	106.1	104.9	96.1	97.6333	102.367	1.04848	0.406179	0.0683003
P61289	PSME3	Proteasome activator complex subunit 3 OS=Homo sapiens GN=PSME3 PE=1 SV=1	62.5984	16	51	16	254	29.488	5.95	98.3	96.3	98.3	101.9	102.2	103	97.6333	102.367	1.04848	0.00311542	0.0683003
A0A1B2JLU2	RP2	Retinitis pigmentosa 2 OS=Homo sapiens GN=RP2 PE=4 SV=1	22.2857	7	11	7	350	39.615	5.12	99.1	95.4	98.4	101.4	100.4	105.3	97.6333	102.367	1.04848	0.0652122	0.0683003
A0A140VJT8		Testicular tissue protein Li 164 OS=Homo sapiens PE=2 SV=1	66.3774	21	63	21	461	49.941	4.82	97.1	96.5	99.3	101.9	102.5	102.7	97.6333	102.367	1.04848	0.00587844	0.0683003
Q16762	TST	Thiosulfate sulfurtransferase OS=Homo sapiens GN=TST PE=1 SV=4	38.7205	10	19	10	297	33.408	7.25	97.7	96.1	99.1	103.2	104.6	99.3	97.6333	102.367	1.04848	0.0588413	0.0683003
E9PGK7	TRPM2	Transient receptor potential cation channel subfamily M member 2 OS=Homo sapiens GN=TRPM2 PE=1 SV=1	0.450741	1	1	1	1553	176.424	7.74	90.3	100	102.6	97.6	98.2	111.3	97.6333	102.367	1.04848	0.462404	0.0683003
Q9UPT8	ZC3H4	Zinc finger CCCH domain-containing protein 4 OS=Homo sapiens GN=ZC3H4 PE=1 SV=3	10.1305	7	10	7	1303	140.169	6.27	100.6	93.2	99.1	101.6	99.3	106.2	97.6333	102.367	1.04848	0.193954	0.0683003
Q8WUM4	PDCD6IP	Programmed cell death 6-interacting protein OS=Homo sapiens GN=PDCD6IP PE=1 SV=1	61.5207	46	100	46	868	95.963	6.52	97.5	98.3	97.1	103.1	103.8	100.1	97.6333	102.333	1.04814	0.0167477	0.0678305
Q14191	WRN	Werner syndrome ATP-dependent helicase OS=Homo sapiens GN=WRN PE=1 SV=2	0.768156	1	1	1	1432	162.357	6.34	95.3	98.8	98.8	96.3	101.6	109.1	97.6333	102.333	1.04814	0.293735	0.0678305
P61981	YWHAG	14-3-3 protein gamma OS=Homo sapiens GN=YWHAG PE=1 SV=2	73.2794	16	115	11	247	28.285	4.89	96.6	98.3	98.1	101.8	100.9	104.3	97.6667	102.333	1.04778	0.015369	0.067338
A8K3E7		cDNA FLJ76257, highly similar to Homo sapiens DIP13 beta (DIP13B), mRNA OS=Homo sapiens PE=2 SV=1	7.68072	4	4	3	664	74.419	4.94	102.1	91.6	99.3	97.8	103.7	105.5	97.6667	102.333	1.04778	0.298258	0.067338
B7ZB83		cDNA, FLJ79447, highly similar to Nucleosome assembly protein 1-like 4 OS=Homo sapiens PE=2 SV=1	46.3731	14	49	13	386	44.052	4.67	97.3	98.2	97.5	103.2	102.8	101	97.6667	102.333	1.04778	0.00306669	0.067338
Q9BR76	CORO1B	Coronin-1B OS=Homo sapiens GN=CORO1B PE=1 SV=1	34.3558	14	18	14	489	54.2	5.88	99.7	98.1	95.2	103.7	102.6	100.7	97.6667	102.333	1.04778	0.0419632	0.067338
A0A024R1C2	TOP3B	DNA topoisomerase OS=Homo sapiens GN=TOP3B PE=3 SV=1	4.64037	2	2	2	862	96.599	8.12	97	85.5	110.5	97	98.7	111.3	97.6667	102.333	1.04778	0.612876	0.067338
Q6PJI9	WDR59	GATOR complex protein WDR59 OS=Homo sapiens GN=WDR59 PE=1 SV=2	1.95072	1	1	1	974	109.724	7.91	90.1	100.5	102.4	91.8	97.3	117.9	97.6667	102.333	1.04778	0.624571	0.067338
P06737	PYGL	Glycogen phosphorylase, liver form OS=Homo sapiens GN=PYGL PE=1 SV=4	50.8855	42	81	36	847	97.087	7.17	96.4	97.2	99.4	102	101.9	103.1	97.6667	102.333	1.04778	0.00876071	0.067338
Q9UQ13	SHOC2	Leucine-rich repeat protein SHOC-2 OS=Homo sapiens GN=SHOC2 PE=1 SV=2	10.4811	4	5	4	582	64.847	8.46	97.4	92.7	102.9	99.1	101.4	106.5	97.6667	102.333	1.04778	0.272431	0.067338
O43765	SGTA	Small glutamine-rich tetratricopeptide repeat-containing protein alpha OS=Homo sapiens GN=SGTA PE=1 SV=1	25.2396	7	15	7	313	34.042	4.87	97	98.6	97.4	101.8	101.6	103.6	97.6667	102.333	1.04778	0.00424942	0.067338
Q15819	UBE2V2	Ubiquitin-conjugating enzyme E2 variant 2 OS=Homo sapiens GN=UBE2V2 PE=1 SV=4	60.6897	8	27	3	145	16.352	8.09	98	98.6	96.4	102.8	101.2	103	97.6667	102.333	1.04778	0.00581216	0.067338
B2RE46		cDNA, FLJ96923, highly similar to Homo sapiens ribophorin II (RPN2), mRNA OS=Homo sapiens PE=2 SV=1	51.664	21	59	21	631	69.291	5.78	93.8	99.6	99.6	103.4	103.5	100	97.6667	102.3	1.04744	0.108509	0.066868
Q8NCE2	MTMR14	Myotubularin-related protein 14 OS=Homo sapiens GN=MTMR14 PE=1 SV=2	2.61538	2	2	2	650	72.158	6.24	103.9	93.4	95.7	103.3	98.1	105.5	97.6667	102.3	1.04744	0.297184	0.066868
A0A0K0K1K7	HEL-S-304	6-phosphogluconolactonase, isoform CRA_b OS=Homo sapiens GN=HEL-S-304 PE=2 SV=1	59.3023	11	36	11	258	27.53	6.05	97.7	98.6	96.8	101.4	101.7	103.9	97.7	102.333	1.04742	0.00799642	0.0668457
Q96SZ6	CDK5RAP1	CDK5 regulatory subunit-associated protein 1 OS=Homo sapiens GN=CDK5RAP1 PE=1 SV=2	6.82196	3	4	3	601	67.646	8.21	96.4	91.7	105	98.9	102.1	106	97.7	102.333	1.04742	0.35193	0.0668457
Q7Z417	NUFIP2	Nuclear fragile X mental retardation-interacting protein 2 OS=Homo sapiens GN=NUFIP2 PE=1 SV=1	32.0863	16	19	16	695	76.075	8.7	101.4	97	94.7	98.2	98.4	110.4	97.7	102.333	1.04742	0.36014	0.0668457
Q53FT3	HIKESHI	Protein Hikeshi OS=Homo sapiens GN=HIKESHI PE=1 SV=2	19.2893	3	7	3	197	21.614	5.45	97.6	100.1	95.4	100.1	98.1	108.8	97.7	102.333	1.04742	0.262309	0.0668457
O95983	MBD3	Methyl-CpG-binding domain protein 3 OS=Homo sapiens GN=MBD3 PE=1 SV=1	18.5567	4	4	3	291	32.823	5.34	97.3	90.1	105.7	100.5	102.4	104	97.7	102.3	1.04708	0.375753	0.0663757
P23258	TUBG1	Tubulin gamma-1 chain OS=Homo sapiens GN=TUBG1 PE=1 SV=2	29.2683	9	14	9	451	51.138	6.14	98.3	95.6	99.2	103.3	102	101.6	97.7	102.3	1.04708	0.0184243	0.0663757
Q9Y232	CDYL	Chromodomain Y-like protein OS=Homo sapiens GN=CDYL PE=1 SV=2	5.68562	3	3	3	598	66.44	9.45	95	96	102.1	103.4	103.6	99.9	97.7	102.3	1.04708	0.14237	0.0663757
Q9UII4	HERC5	E3 ISG15--protein ligase HERC5 OS=Homo sapiens GN=HERC5 PE=1 SV=2	2.53906	2	2	2	1024	116.777	7.65	107.2	89.6	96.3	98.7	102.5	105.7	97.7	102.3	1.04708	0.451017	0.0663757
Q14TF0	GCLC	Glutamate-cysteine ligase OS=Homo sapiens GN=GCLC PE=2 SV=1	14.9137	8	8	8	637	72.719	6.09	99.2	93.4	100.5	100.6	102.7	103.6	97.7	102.3	1.04708	0.122675	0.0663757
A0A1B0GUA3	KIF1BP	KIF1-binding protein OS=Homo sapiens GN=KIF1BP PE=1 SV=1	27.5542	15	22	14	646	74.736	5.76	94.4	97.2	101.5	103.7	104.1	99.1	97.7	102.3	1.04708	0.153345	0.0663757
B2R6D8	CDC42EP4	CDC42 effector protein (Rho GTPase binding) 4, isoform CRA_a OS=Homo sapiens GN=CDC42EP4 PE=2 SV=1	10.3933	3	4	3	356	37.957	5.19	101.1	95.4	96.6	98.4	101.2	107.2	97.7	102.267	1.04674	0.217382	0.0659055
Q9NVH0	EXD2	Exonuclease 3'-5' domain-containing protein 2 OS=Homo sapiens GN=EXD2 PE=1 SV=2	4.1868	2	3	2	621	70.308	8.32	102.3	90.7	100.1	100.3	100	106.5	97.7	102.267	1.04674	0.331919	0.0659055
Q16270	IGFBP7	Insulin-like growth factor-binding protein 7 OS=Homo sapiens GN=IGFBP7 PE=1 SV=1	9.57447	2	3	2	282	29.111	7.9	103.7	95.8	93.6	100.9	103.1	102.8	97.7	102.267	1.04674	0.219878	0.0659055
A0A024R6D8	SFRS5	Splicing factor, arginine/serine-rich 5, isoform CRA_a OS=Homo sapiens GN=SFRS5 PE=4 SV=1	27.5735	8	22	7	272	31.245	11.59	95.8	97.6	99.7	101.4	102.1	103.3	97.7	102.267	1.04674	0.0220503	0.0659055
X5D8S6	ADSL	Adenylosuccinate lyase (Fragment) OS=Homo sapiens GN=ADSL PE=2 SV=1	32.6446	11	20	11	484	54.854	7.11	95.8	98.8	98.6	104.1	103.1	99.7	97.7333	102.3	1.04673	0.0501518	0.0658835
Q5U043		S-(hydroxymethyl)glutathione dehydrogenase OS=Homo sapiens PE=2 SV=1	38.2353	13	28	13	374	39.664	7.49	93.6	99.9	99.7	102.6	102.5	101.8	97.7333	102.3	1.04673	0.0934173	0.0658835
A4FTY4	TXNRD2	TXNRD2 protein OS=Homo sapiens GN=TXNRD2 PE=2 SV=1	26.6272	7	12	1	338	36.349	9	95.9	98	99.3	101.2	100.6	105.1	97.7333	102.3	1.04673	0.0570203	0.0658835
O00488	ZNF593	Zinc finger protein 593 OS=Homo sapiens GN=ZNF593 PE=1 SV=2	13.4328	1	1	1	134	15.19	9.82	95.3	108.4	89.5	105.1	102.2	99.6	97.7333	102.3	1.04673	0.475907	0.0658835
B2R8W8		cDNA, FLJ94098, highly similar to Homo sapiens RAB3D, member RAS oncogene family (RAB3D), mRNA OS=Homo sapiens PE=2 SV=1	18.7215	3	9	2	219	24.252	4.88	99.3	94.7	99.2	93.2	92.3	121.3	97.7333	102.267	1.04638	0.662672	0.0654134
B2RDU6	MVK	Mevalonate kinase OS=Homo sapiens GN=MVK PE=2 SV=1	25	7	14	7	396	42.424	6.46	98.9	95.8	98.5	99.6	100.2	107	97.7333	102.267	1.04638	0.151895	0.0654134
A9UK01		Rho GTPase activating protein OS=Homo sapiens PE=2 SV=1	30.7692	16	21	16	663	74.931	6.18	97.9	95.8	99.5	101.7	102.4	102.7	97.7333	102.267	1.04638	0.0151187	0.0654134
Q9UHD2	TBK1	Serine/threonine-protein kinase TBK1 OS=Homo sapiens GN=TBK1 PE=1 SV=1	9.32785	6	7	6	729	83.589	6.79	101.9	89.1	102.2	100.3	100.7	105.8	97.7333	102.267	1.04638	0.386321	0.0654134
Q9UQR0	SCML2	Sex comb on midleg-like protein 2 OS=Homo sapiens GN=SCML2 PE=1 SV=1	4.71429	2	3	2	700	77.208	8.54	104.1	91.1	98	97.6	99	110.2	97.7333	102.267	1.04638	0.454371	0.0654134
A0A024RCM2	ZNF184	Zinc finger protein 184 (Kruppel-like), isoform CRA_a OS=Homo sapiens GN=ZNF184 PE=4 SV=1	2.3968	2	2	2	751	86.119	8.07	92.9	105.4	94.9	103.9	107.1	95.8	97.7333	102.267	1.04638	0.426929	0.0654134
Q59G98		TIA1 protein variant (Fragment) OS=Homo sapiens PE=4 SV=1	24.7845	8	10	5	464	51.297	7.83	101.3	97.4	94.5	103.3	99.9	103.5	97.7333	102.233	1.04604	0.120889	0.0649431
Q96B26	EXOSC8	Exosome complex component RRP43 OS=Homo sapiens GN=EXOSC8 PE=1 SV=1	44.9275	8	13	8	276	30.02	5.3	93.3	94.3	105.7	99.2	102.1	105.5	97.7667	102.267	1.04603	0.361715	0.0649214
O75934	BCAS2	Pre-mRNA-splicing factor SPF27 OS=Homo sapiens GN=BCAS2 PE=1 SV=1	79.1111	13	25	13	225	26.115	5.66	97.2	98.2	97.9	101.9	101.4	103.5	97.7667	102.267	1.04603	0.00299823	0.0649214
A0A024QZR3	hCG_2002731	Protein pelota homolog OS=Homo sapiens GN=hCG_2002731 PE=3 SV=1	30.3896	10	11	10	385	43.35	6.34	94.8	96.9	101.6	101.9	101.7	103.1	97.7667	102.233	1.04569	0.0956818	0.0644511
Q53S33	BOLA3	BolA-like protein 3 OS=Homo sapiens GN=BOLA3 PE=1 SV=1	20.5607	2	2	2	107	12.106	9.64	102.2	96.2	94.9	97.9	98.4	110.4	97.7667	102.233	1.04569	0.392413	0.0644511
K7EK60	FMNL1	Formin-like protein 1 OS=Homo sapiens GN=FMNL1 PE=1 SV=1	15.5425	9	10	2	682	74.555	6.28	97	92.6	103.7	95	99.2	112.5	97.7667	102.233	1.04569	0.510051	0.0644511
A1L3Z9	QRICH1	Glutamine-rich 1 OS=Homo sapiens GN=QRICH1 PE=2 SV=1	13.0155	9	11	9	776	86.382	5.87	100.6	96.1	96.6	101.9	102.5	102.3	97.7667	102.233	1.04569	0.0357709	0.0644511
Q8TEK3	DOT1L	Histone-lysine N-methyltransferase, H3 lysine-79 specific OS=Homo sapiens GN=DOT1L PE=1 SV=2	0.40253	1	1	1	1739	184.74	9.33	85.6	98.5	109.2	100.5	100.4	105.8	97.7667	102.233	1.04569	0.560879	0.0644511
A0A024R415	PNKD	Paroxysmal nonkinesiogenic dyskinesia, isoform CRA_a OS=Homo sapiens GN=PNKD PE=3 SV=1	3.8961	1	1	1	385	42.849	9.09	100.2	88	105.1	92.9	97.8	116	97.7667	102.233	1.04569	0.633717	0.0644511
A0A024R0R4	SAE1	SUMO-1 activating enzyme subunit 1, isoform CRA_b OS=Homo sapiens GN=SAE1 PE=4 SV=1	67.052	18	30	18	346	38.426	5.3	95.2	98.6	99.5	103.7	103	100	97.7667	102.233	1.04569	0.0614651	0.0644511
B3KWH9	ELOVL5	Elongation of very long chain fatty acids protein 5 OS=Homo sapiens GN=ELOVL5 PE=2 SV=1	4.34783	1	4	1	299	35.319	9.41	91.5	95.8	106	102.4	107.7	96.5	97.7667	102.2	1.04535	0.456264	0.0639806
A0A0D9SF60	PKP4	Plakophilin-4 OS=Homo sapiens GN=PKP4 PE=1 SV=1	2.98013	3	3	3	1208	133.886	9.09	100.5	87.5	105.3	98.8	105.3	102.5	97.7667	102.2	1.04535	0.47582	0.0639806
O43149	ZZEF1	Zinc finger ZZ-type and EF-hand domain-containing protein 1 OS=Homo sapiens GN=ZZEF1 PE=1 SV=6	2.83688	6	6	6	2961	330.864	5.95	97.3	94.7	101.3	101.7	103.7	101.2	97.7667	102.2	1.04535	0.0984226	0.0639806
B4DHZ6	TF	Transferrin, isoform CRA_c OS=Homo sapiens GN=TF PE=2 SV=1	1.65094	1	2	1	424	47.357	7.05	96.4	100.8	96.2	102.8	103	100.9	97.8	102.233	1.04533	0.0542354	0.0639593
A8K7H4		Origin recognition complex subunit 4 OS=Homo sapiens PE=2 SV=1	10.7798	4	5	4	436	50.361	7.96	92.5	92.6	108.3	99.5	103.5	103.7	97.8	102.233	1.04533	0.459717	0.0639593
A5JGZ4	AIP	Peptidylprolyl isomerase (Fragment) OS=Homo sapiens GN=AIP PE=4 SV=1	39.1304	11	15	11	368	40.738	6.34	97.6	98	97.8	101.9	102.6	102.2	97.8	102.233	1.04533	4.52021e-05	0.0639593
P61201	COPS2	COP9 signalosome complex subunit 2 OS=Homo sapiens GN=COPS2 PE=1 SV=1	39.7291	15	29	15	443	51.564	5.53	95.3	97.3	100.8	100.1	101.6	104.9	97.8	102.2	1.04499	0.109317	0.0634888
Q9BX10	GTPBP2	GTP-binding protein 2 OS=Homo sapiens GN=GTPBP2 PE=1 SV=1	2.65781	1	2	1	602	65.727	8.05	100	95	98.4	95.5	102.1	109	97.8	102.2	1.04499	0.350554	0.0634888
A0A024R829	POLE3	Polymerase (DNA directed), epsilon 3 (P17 subunit), isoform CRA_a OS=Homo sapiens GN=POLE3 PE=4 SV=1	36.0544	5	11	5	147	16.849	4.74	96.2	100.3	96.9	100.3	100.8	105.5	97.8	102.2	1.04499	0.102439	0.0634888
P35250	RFC2	Replication factor C subunit 2 OS=Homo sapiens GN=RFC2 PE=1 SV=3	60.7345	16	24	16	354	39.132	6.44	97.4	95.4	100.6	100.4	101.2	105	97.8	102.2	1.04499	0.101316	0.0634888
I3L417	ZNF205	Zinc finger protein 205 (Fragment) OS=Homo sapiens GN=ZNF205 PE=1 SV=8	2.7451	1	1	1	255	28.043	8.19	103.6	99.8	90	100.7	102.8	103.1	97.8	102.2	1.04499	0.345818	0.0634888
H0UI63	ZNFX1	Zinc finger, NFX1-type containing 1, isoform CRA_b OS=Homo sapiens GN=ZNFX1 PE=4 SV=1	2.18978	3	3	3	1918	220.105	7.3	100.4	92.6	100.4	98.5	103.8	104.3	97.8	102.2	1.04499	0.240419	0.0634888
A8K4Q9		cDNA FLJ77931 OS=Homo sapiens PE=2 SV=1	30.5344	24	38	20	917	102.449	7.36	102.1	93.5	97.8	101.6	101.8	103.2	97.8	102.2	1.04499	0.15739	0.0634888
A8K8A4		cDNA FLJ77640, highly similar to Homo sapiens copine II (CPNE2), mRNA OS=Homo sapiens PE=2 SV=1	6.56934	3	6	2	548	61.179	6.07	96.1	92.9	104.4	98.8	102.8	104.9	97.8	102.167	1.04465	0.32181	0.0630182
A0A024R5X7	CLPX	ClpX caseinolytic peptidase X homolog (E. coli), isoform CRA_a OS=Homo sapiens GN=CLPX PE=4 SV=1	29.3839	15	24	15	633	69.181	7.58	96.6	96.4	100.4	101.4	101.5	103.6	97.8	102.167	1.04465	0.0424392	0.0630182
Q8NCA5	FAM98A	Protein FAM98A OS=Homo sapiens GN=FAM98A PE=1 SV=1	27.3603	13	21	10	519	55.366	9.03	98.1	96.9	98.4	103.2	103.5	99.8	97.8	102.167	1.04465	0.0264596	0.0630182
O15061	SYNM	Synemin OS=Homo sapiens GN=SYNM PE=1 SV=2	16.23	20	24	20	1565	172.663	5.16	100.1	90.7	102.6	99.7	100.3	106.5	97.8	102.167	1.04465	0.359711	0.0630182
P54289	CACNA2D1	Voltage-dependent calcium channel subunit alpha-2/delta-1 OS=Homo sapiens GN=CACNA2D1 PE=1 SV=3	9.61015	8	10	8	1103	124.49	5.27	101.6	93.5	98.3	101.1	99.9	105.5	97.8	102.167	1.04465	0.206981	0.0630182
Q6IN85	PPP4R3A	Serine/threonine-protein phosphatase 4 regulatory subunit 3A OS=Homo sapiens GN=PPP4R3A PE=1 SV=1	16.4466	14	21	8	833	95.308	4.94	97.9	95.7	99.8	100.1	99.9	106.5	97.8	102.167	1.04465	0.15182	0.0630182
Q2KHR3	QSER1	Glutamine and serine-rich protein 1 OS=Homo sapiens GN=QSER1 PE=1 SV=3	3.51585	4	6	4	1735	189.856	7.08	103.2	94.2	96.1	102.7	101.4	102.5	97.8333	102.2	1.04463	0.189865	0.0629972
A0A024RCX4	MTCH1	Mitochondrial carrier homolog 1 (C. elegans), isoform CRA_c OS=Homo sapiens GN=MTCH1 PE=3 SV=1	15.1671	5	7	5	389	41.517	9.32	100.5	93.4	99.6	100.4	100.2	106	97.8333	102.2	1.04463	0.210596	0.0629972
Q9Y6C9	MTCH2	Mitochondrial carrier homolog 2 OS=Homo sapiens GN=MTCH2 PE=1 SV=1	42.5743	10	38	10	303	33.309	7.97	95	98.2	100.3	103.1	104.9	98.6	97.8333	102.2	1.04463	0.146221	0.0629972
P49662	CASP4	Caspase-4 OS=Homo sapiens GN=CASP4 PE=1 SV=1	4.50928	2	3	2	377	43.235	6	101.3	94.2	98	99.5	98.7	108.3	97.8333	102.167	1.04429	0.30616	0.0625266
B4DYZ7		cDNA FLJ54316, highly similar to DNA polymerase subunit delta 3 OS=Homo sapiens PE=2 SV=1	14.3777	5	7	5	466	51.31	9.38	99.3	95.7	98.5	97.9	101.9	106.7	97.8333	102.167	1.04429	0.192528	0.0625266
Q9P265	DIP2B	Disco-interacting protein 2 homolog B OS=Homo sapiens GN=DIP2B PE=1 SV=3	19.4797	23	28	21	1576	171.382	8.09	98.1	93.3	102.1	101.3	102.5	102.7	97.8333	102.167	1.04429	0.168482	0.0625266
O94822	LTN1	E3 ubiquitin-protein ligase listerin OS=Homo sapiens GN=LTN1 PE=1 SV=6	9.0034	12	13	12	1766	200.423	6.25	99.9	94	99.6	102.1	101.9	102.5	97.8333	102.167	1.04429	0.0877344	0.0625266
Q04695	KRT17	Keratin, type I cytoskeletal 17 OS=Homo sapiens GN=KRT17 PE=1 SV=2	68.9815	38	156	31	432	48.076	5.02	93.5	97.9	102.1	102.6	102.8	101.1	97.8333	102.167	1.04429	0.163212	0.0625266
A0A161I202	LTF	Lactoferrin OS=Homo sapiens GN=LTF PE=2 SV=1	2.95359	2	4	2	711	78.288	8.18	92.3	95.9	105.3	99.5	96.7	110.3	97.8333	102.167	1.04429	0.487689	0.0625266
Q00653	NFKB2	Nuclear factor NF-kappa-B p100 subunit OS=Homo sapiens GN=NFKB2 PE=1 SV=4	27.6667	20	24	19	900	96.689	6.25	97.5	95.6	100.4	103.2	104.8	98.5	97.8333	102.167	1.04429	0.13895	0.0625266
A0A024RBS4	SCARB1	Scavenger receptor class B, member 1, isoform CRA_b OS=Homo sapiens GN=SCARB1 PE=3 SV=1	13.3595	6	10	6	509	56.936	7.96	100.9	94.9	97.7	100.7	100.1	105.7	97.8333	102.167	1.04429	0.155637	0.0625266
A0A140VKC8		Testis tissue sperm-binding protein Li 45a OS=Homo sapiens PE=2 SV=1	44.2368	10	18	10	321	35.87	6.6	100	96.1	97.4	100.9	101.6	104	97.8333	102.167	1.04429	0.04305	0.0625266
O95167	NDUFA3	NADH dehydrogenase [ubiquinone] 1 alpha subcomplex subunit 3 OS=Homo sapiens GN=NDUFA3 PE=1 SV=1	41.6667	2	3	2	84	9.273	8.46	95.4	99.8	98.3	99.5	102	104.9	97.8333	102.133	1.04395	0.100995	0.0620558
Q9Y2R4	DDX52	Probable ATP-dependent RNA helicase DDX52 OS=Homo sapiens GN=DDX52 PE=1 SV=3	27.7129	12	13	11	599	67.456	9.67	99.3	96.7	97.5	98.6	103.5	104.3	97.8333	102.133	1.04395	0.0910245	0.0620558
Q16763	UBE2S	Ubiquitin-conjugating enzyme E2 S OS=Homo sapiens GN=UBE2S PE=1 SV=2	16.6667	4	5	4	222	23.831	8.38	93.8	95.7	104.1	98.2	106.8	101.5	97.8667	102.167	1.04394	0.346723	0.0620351
O14727	APAF1	Apoptotic protease-activating factor 1 OS=Homo sapiens GN=APAF1 PE=1 SV=2	5.04808	5	5	5	1248	141.749	6.4	97.2	93.9	102.5	102.5	103.2	100.7	97.8667	102.133	1.0436	0.177863	0.0615643
Q9BY44	EIF2A	Eukaryotic translation initiation factor 2A OS=Homo sapiens GN=EIF2A PE=1 SV=3	55.8974	22	46	22	585	64.949	8.87	97.3	97.4	98.9	102.8	102	101.6	97.8667	102.133	1.0436	0.00242616	0.0615643
P51116	FXR2	Fragile X mental retardation syndrome-related protein 2 OS=Homo sapiens GN=FXR2 PE=1 SV=2	28.8262	17	24	13	673	74.178	6.23	99.5	95	99.1	102.7	101.3	102.4	97.8667	102.133	1.0436	0.0466241	0.0615643
Q5VT66	MARC1	Mitochondrial amidoxime-reducing component 1 OS=Homo sapiens GN=MARC1 PE=1 SV=1	18.1009	4	7	4	337	37.476	8.88	96.9	97	99.7	99.8	100.4	106.2	97.8667	102.133	1.0436	0.129184	0.0615643
Q9UHV9	PFDN2	Prefoldin subunit 2 OS=Homo sapiens GN=PFDN2 PE=1 SV=1	57.1429	8	20	8	154	16.638	6.58	93.7	103.9	96	100.3	99.2	106.9	97.8667	102.133	1.0436	0.336976	0.0615643
Q5GLZ8	HERC4	Probable E3 ubiquitin-protein ligase HERC4 OS=Homo sapiens GN=HERC4 PE=1 SV=1	19.2999	13	16	13	1057	118.487	6.19	102.4	96.4	94.8	101.6	101.5	103.3	97.8667	102.133	1.0436	0.148239	0.0615643
Q9NQC3	RTN4	Reticulon-4 OS=Homo sapiens GN=RTN4 PE=1 SV=2	13.3389	9	34	1	1192	129.851	4.5	101.8	92.2	99.6	101.5	99.6	105.3	97.8667	102.133	1.0436	0.272068	0.0615643
Q6ZW31	SYDE1	Rho GTPase-activating protein SYDE1 OS=Homo sapiens GN=SYDE1 PE=1 SV=1	4.35374	3	3	3	735	79.743	8.43	102.3	94.3	97	101.1	101.6	103.7	97.8667	102.133	1.0436	0.160605	0.0615643
B3KNT3	SRA1	Steroid receptor RNA activator 1, isoform CRA_a OS=Homo sapiens GN=SRA1 PE=2 SV=1	48.5232	7	8	7	237	25.827	7.46	97.4	99.3	96.9	101.5	103.1	101.8	97.8667	102.133	1.0436	0.00837046	0.0615643
A8K8U1		cDNA FLJ77762, highly similar to Homo sapiens cullin-associated and neddylation-dissociated 1 (CAND1), mRNA OS=Homo sapiens PE=2 SV=1	45.122	47	120	47	1230	136.231	5.83	95.8	98.7	99.1	103.9	104.3	98.1	97.8667	102.1	1.04326	0.133965	0.0610934
P04083	ANXA1	Annexin A1 OS=Homo sapiens GN=ANXA1 PE=1 SV=2	74.8555	26	149	26	346	38.69	7.02	99	99.7	95	103	101.7	101.7	97.9	102.133	1.04324	0.0501927	0.061073
B2RA03		cDNA, FLJ94640, highly similar to Homo sapiens keratin 18 (KRT18), mRNA OS=Homo sapiens PE=2 SV=1	76.2791	37	536	36	430	48	5.38	98.4	99.3	96	100.8	101.7	103.9	97.9	102.133	1.04324	0.034852	0.061073
B5BUI8	DUSP3	Dual specificity phosphatase 3 (Fragment) OS=Homo sapiens GN=DUSP3 PE=2 SV=1	36.2162	5	14	5	185	20.564	8.15	98.7	95.4	99.6	99.2	100.3	106.9	97.9	102.133	1.04324	0.194912	0.061073
Q8IVL5	P3H2	Prolyl 3-hydroxylase 2 OS=Homo sapiens GN=P3H2 PE=1 SV=1	14.9718	8	11	8	708	80.933	5.71	101.2	92.9	99.6	101.6	102.9	101.9	97.9	102.133	1.04324	0.17519	0.061073
Q13727		AHNAK-related protein (Fragment) OS=Homo sapiens PE=2 SV=1	74.9064	32	89	1	534	57.703	5.82	99.7	100	94	99.7	102.7	103.9	97.9	102.1	1.0429	0.144139	0.0606021
Q9Y6M4	CSNK1G3	Casein kinase I isoform gamma-3 OS=Homo sapiens GN=CSNK1G3 PE=1 SV=2	7.38255	2	2	1	447	51.356	9.22	91.7	107.2	94.8	103.4	103.5	99.4	97.9	102.1	1.0429	0.441751	0.0606021
B7Z532		cDNA FLJ51028, highly similar to 60 kDa heat shock protein, mitochondrial OS=Homo sapiens PE=2 SV=1	74.2857	18	191	2	245	26.669	5.22	99.9	93.5	100.3	99.2	98.7	108.4	97.9	102.1	1.0429	0.33625	0.0606021
Q99961	SH3GL1	Endophilin-A2 OS=Homo sapiens GN=SH3GL1 PE=1 SV=1	55.4348	16	31	13	368	41.464	5.43	92.3	99.4	102	102	103.5	100.8	97.9	102.1	1.0429	0.234387	0.0606021
P49137	MAPKAPK2	MAP kinase-activated protein kinase 2 OS=Homo sapiens GN=MAPKAPK2 PE=1 SV=1	14.5	6	7	3	400	45.538	8.68	96.5	96.5	100.7	100.4	104	101.9	97.9	102.1	1.0429	0.0739613	0.0606021
Q9UMX5	NENF	Neudesin OS=Homo sapiens GN=NENF PE=1 SV=1	43.0233	5	7	5	172	18.845	5.69	92.5	99.4	101.8	98.3	101.3	106.7	97.9	102.1	1.0429	0.321573	0.0606021
Q9BY42	RTFDC1	Protein RTF2 homolog OS=Homo sapiens GN=RTFDC1 PE=1 SV=3	31.3725	8	14	8	306	33.865	8.59	97.1	95.5	101.1	102.5	102.1	101.7	97.9	102.1	1.0429	0.0669014	0.0606021
Q59ED7		Putative uncharacterized protein (Fragment) OS=Homo sapiens PE=2 SV=1	62.5364	35	100	35	686	77.688	5.64	98.8	96.6	98.3	102.3	102.2	101.8	97.9	102.1	1.0429	0.00354983	0.0606021
Q5JPC1	DKFZp667O1614	Putative uncharacterized protein DKFZp667O1614 OS=Homo sapiens GN=DKFZp667O1614 PE=2 SV=1	15	4	6	4	320	35.488	9.55	98.8	96.9	98	103.7	99.8	102.8	97.9	102.1	1.0429	0.0320488	0.0606021
A0A024R6H1	SPTLC2	Serine palmitoyltransferase, long chain base subunit 2, isoform CRA_a OS=Homo sapiens GN=SPTLC2 PE=3 SV=1	31.8505	13	15	13	562	62.884	7.78	99.4	94.6	99.7	100.2	100.8	105.3	97.9	102.1	1.0429	0.142723	0.0606021
P30154	PPP2R1B	Serine/threonine-protein phosphatase 2A 65 kDa regulatory subunit A beta isoform OS=Homo sapiens GN=PPP2R1B PE=1 SV=3	32.6123	15	26	9	601	66.171	4.94	103.2	92.3	98.2	102.5	98.8	105	97.9	102.1	1.0429	0.311488	0.0606021
Q14257	RCN2	Reticulocalbin-2 OS=Homo sapiens GN=RCN2 PE=1 SV=1	38.1703	10	13	10	317	36.854	4.4	99.5	94.3	99.9	102.4	100.4	103.5	97.9	102.1	1.0429	0.106004	0.0606021
Q96NB3	ZNF830	Zinc finger protein 830 OS=Homo sapiens GN=ZNF830 PE=1 SV=2	21.2366	5	6	5	372	41.973	5.31	102.4	90.7	100.6	99.2	101.4	105.7	97.9	102.1	1.0429	0.364364	0.0606021
O15460	P4HA2	Prolyl 4-hydroxylase subunit alpha-2 OS=Homo sapiens GN=P4HA2 PE=1 SV=1	11.9626	5	6	5	535	60.864	5.71	96.4	97.2	100.1	102.6	101.1	102.6	97.9	102.1	1.0429	0.0269246	0.0606021
O75937	DNAJC8	DnaJ homolog subfamily C member 8 OS=Homo sapiens GN=DNAJC8 PE=1 SV=2	50.9881	10	21	10	253	29.823	9.06	97.7	100	96	101.9	102.2	102.1	97.9	102.067	1.04256	0.0230723	0.060131
Q5VTR2	RNF20	E3 ubiquitin-protein ligase BRE1A OS=Homo sapiens GN=RNF20 PE=1 SV=2	17.1282	15	16	14	975	113.592	5.94	99	95.2	99.5	101.1	102	103.1	97.9	102.067	1.04256	0.0476602	0.060131
Q9H1B7	IRF2BPL	Interferon regulatory factor 2-binding protein-like OS=Homo sapiens GN=IRF2BPL PE=1 SV=1	7.28643	5	7	4	796	82.607	8.24	100.8	96.6	96.3	101.3	100.5	104.4	97.9	102.067	1.04256	0.0906687	0.060131
A0A1U9X8J6		SKIV2L OS=Homo sapiens PE=4 SV=1	23.435	20	28	20	1246	137.678	6.06	99.6	93.7	100.4	101.5	103.3	101.4	97.9	102.067	1.04256	0.131284	0.060131
Q8N983	MRPL43	39S ribosomal protein L43, mitochondrial OS=Homo sapiens GN=MRPL43 PE=1 SV=1	35.814	6	8	1	215	23.416	8.65	108.4	89.7	95.7	99.9	94.1	112.3	97.9333	102.1	1.04255	0.616894	0.060111
B2R7B1		cDNA, FLJ93361, highly similar to Homo sapiens membrane interacting protein of RGS16 (MIR16), mRNA OS=Homo sapiens PE=2 SV=1	3.02115	1	1	1	331	37.708	6.71	105.4	85.9	102.5	98.9	103.7	103.7	97.9333	102.1	1.04255	0.543418	0.060111
B2RAN6		cDNA, FLJ95025, highly similar to Homo sapiens transcription factor AP-2 gamma (activating enhancerbinding protein 2 gamma) (TFAP2C), mRNA OS=Homo sapiens PE=2 SV=1	10.6667	3	3	3	450	49.114	7.83	97.9	91	104.9	99.6	97.9	108.8	97.9333	102.1	1.04255	0.471836	0.060111
P04406	GAPDH	Glyceraldehyde-3-phosphate dehydrogenase OS=Homo sapiens GN=GAPDH PE=1 SV=3	85.3731	25	695	12	335	36.03	8.46	94.8	101.9	97.1	102.8	105	98.4	97.9333	102.067	1.04221	0.220968	0.0596399
Q9UNW9	NOVA2	RNA-binding protein Nova-2 OS=Homo sapiens GN=NOVA2 PE=1 SV=1	1.62602	1	2	1	492	48.979	8.16	95	101.7	97.1	104.9	103.4	97.9	97.9333	102.067	1.04221	0.227938	0.0596399
Q9UL15	BAG5	BAG family molecular chaperone regulator 5 OS=Homo sapiens GN=BAG5 PE=1 SV=1	12.528	5	7	5	447	51.168	6.05	100	93.4	100.4	100.4	101.7	104.1	97.9333	102.067	1.04221	0.175639	0.0596399
P28838	LAP3	Cytosol aminopeptidase OS=Homo sapiens GN=LAP3 PE=1 SV=3	51.6378	20	29	20	519	56.131	7.93	99.6	97.5	96.7	101.4	101.4	103.4	97.9333	102.067	1.04221	0.019344	0.0596399
P21399	ACO1	Cytoplasmic aconitate hydratase OS=Homo sapiens GN=ACO1 PE=1 SV=3	40.4949	25	40	25	889	98.337	6.68	98.9	95.9	99	101.9	103.6	100.7	97.9333	102.067	1.04221	0.0351353	0.0596399
A0A140VK83	PPP1R7	Protein phosphatase 1, regulatory subunit 7, isoform CRA_b OS=Homo sapiens GN=PPP1R7 PE=2 SV=1	24.1667	7	11	7	360	41.539	4.91	97.1	97	99.7	101.9	99.6	104.7	97.9333	102.067	1.04221	0.0740139	0.0596399
B2RBW4		DNA ligase OS=Homo sapiens PE=2 SV=1	4.93963	3	3	3	911	103.888	7.96	94	97.7	102.1	102.2	103.1	100.8	97.9333	102.033	1.04187	0.167501	0.0591686
Q9NRV9	HEBP1	Heme-binding protein 1 OS=Homo sapiens GN=HEBP1 PE=1 SV=1	70.8995	9	17	9	189	21.084	5.8	95.9	97.1	100.8	101.4	100.6	104.1	97.9333	102.033	1.04187	0.0868247	0.0591686
A0A0G2JH68	DIAPH1	Protein diaphanous homolog 1 OS=Homo sapiens GN=DIAPH1 PE=1 SV=1	39.1509	43	77	43	1272	141.269	5.39	97.3	97.5	99	102.5	103.5	100.1	97.9333	102.033	1.04187	0.0229971	0.0591686
Q6SJ93	FAM111B	Protein FAM111B OS=Homo sapiens GN=FAM111B PE=1 SV=1	2.86104	3	3	3	734	84.62	8.59	94.6	90.8	108.5	102.5	99.8	103.9	97.9667	102.067	1.04185	0.498342	0.0591489
Q9C0D5	TANC1	Protein TANC1 OS=Homo sapiens GN=TANC1 PE=1 SV=3	2.14938	3	3	3	1861	202.093	8.32	111.3	87	95.6	95.6	96.2	114.4	97.9667	102.067	1.04185	0.685724	0.0591489
Q01813	PFKP	ATP-dependent 6-phosphofructokinase, platelet type OS=Homo sapiens GN=PFKP PE=1 SV=2	55.6122	36	111	34	784	85.542	7.55	96.4	97	100.5	102.4	102.6	101.2	97.9667	102.067	1.04185	0.03861	0.0591489
Q16610	ECM1	Extracellular matrix protein 1 OS=Homo sapiens GN=ECM1 PE=1 SV=2	9.81481	5	5	5	540	60.635	6.71	96.4	97.9	99.6	103.5	100.9	101.8	97.9667	102.067	1.04185	0.0267322	0.0591489
Q86WR7	PROSER2	Proline and serine-rich protein 2 OS=Homo sapiens GN=PROSER2 PE=1 SV=2	13.5632	5	5	5	435	45.774	7.2	103.6	96.9	93.4	102.1	102.1	102	97.9667	102.067	1.04185	0.242536	0.0591489
B2R7T6		cDNA, FLJ93596, highly similar to Homo sapiens sulfide quinone reductase-like (yeast) (SQRDL), mRNA OS=Homo sapiens PE=2 SV=1	31.1111	12	15	12	450	49.857	9.06	101.7	96.2	95.9	101.4	98.6	106	97.9333	102	1.04152	0.228774	0.0586973
A0A068BUJ5	ND2	NADH-ubiquinone oxidoreductase chain 2 OS=Homo sapiens GN=ND2 PE=3 SV=1	2.59366	1	2	1	347	38.932	9.83	88.5	103.7	101.7	103.5	104.2	98.4	97.9667	102.033	1.04151	0.470428	0.0586777
B9EGR7	ARHGEF5	Rho guanine nucleotide exchange factor (GEF) 5 OS=Homo sapiens GN=ARHGEF5 PE=2 SV=1	0.814026	1	1	1	1597	176.53	5.55	99.7	84.6	109.6	101.8	107.2	97.1	97.9667	102.033	1.04151	0.631025	0.0586777
Q92783	STAM	Signal transducing adapter molecule 1 OS=Homo sapiens GN=STAM PE=1 SV=3	21.6667	9	11	7	540	59.142	4.82	104	92.4	97.5	100.2	101.3	104.6	97.9667	102.033	1.04151	0.322692	0.0586777
Q9NQZ5	STARD7	StAR-related lipid transfer protein 7, mitochondrial OS=Homo sapiens GN=STARD7 PE=1 SV=2	9.18919	2	2	2	370	43.086	8.95	103	93.2	97.7	97.3	107	101.8	97.9667	102.033	1.04151	0.365129	0.0586777
Q15906	VPS72	Vacuolar protein sorting-associated protein 72 homolog OS=Homo sapiens GN=VPS72 PE=1 SV=1	9.61538	3	3	3	364	40.57	6.48	102.6	88.8	102.5	97.1	98.2	110.8	97.9667	102.033	1.04151	0.556743	0.0586777
O60488	ACSL4	Long-chain-fatty-acid--CoA ligase 4 OS=Homo sapiens GN=ACSL4 PE=1 SV=2	45.429	24	40	22	711	79.137	8.38	97.9	97.2	98.8	102.3	102.8	101	97.9667	102.033	1.04151	0.00456887	0.0586777
A0A096LP25	AAK1	AP2-associated protein kinase 1 (Fragment) OS=Homo sapiens GN=AAK1 PE=1 SV=1	11.546	4	5	3	511	54.415	5.12	101.5	93.2	99.2	98.3	100.3	107.4	97.9667	102	1.04117	0.337789	0.0582063
Q15334	LLGL1	Lethal(2) giant larvae protein homolog 1 OS=Homo sapiens GN=LLGL1 PE=1 SV=3	11.9361	9	10	9	1064	115.346	6.29	100.1	94.3	99.5	102.1	100.3	103.6	97.9667	102	1.04117	0.123694	0.0582063
Q13136	PPFIA1	Liprin-alpha-1 OS=Homo sapiens GN=PPFIA1 PE=1 SV=1	8.48586	7	8	7	1202	135.695	6.29	98.2	89.2	106.5	98.5	104	103.5	97.9667	102	1.04117	0.488667	0.0582063
P43121	MCAM	Cell surface glycoprotein MUC18 OS=Homo sapiens GN=MCAM PE=1 SV=2	24.4582	13	17	13	646	71.563	5.76	100.7	98.1	95.2	100.7	100.6	104.8	98	102.033	1.04116	0.128063	0.0581869
Q96SB8	SMC6	Structural maintenance of chromosomes protein 6 OS=Homo sapiens GN=SMC6 PE=1 SV=2	5.22456	4	5	4	1091	126.246	6.99	103.1	93.4	97.5	101.5	103.2	101.4	98	102.033	1.04116	0.232804	0.0581869
Q9H1I8	ASCC2	Activating signal cointegrator 1 complex subunit 2 OS=Homo sapiens GN=ASCC2 PE=1 SV=3	7.13342	4	6	4	757	86.306	5.16	99	90	105	96	97	113	98	102	1.04082	0.599478	0.0577155
P27708	CAD	CAD protein OS=Homo sapiens GN=CAD PE=1 SV=3	48.7191	75	169	71	2225	242.829	6.46	97.5	96.7	99.8	102.3	102.5	101.2	98	102	1.04082	0.0168503	0.0577155
Q5U0J5	CREB1	cAMP responsive element binding protein 1 OS=Homo sapiens GN=CREB1 PE=2 SV=1	8.79765	3	5	1	341	36.666	5.57	99.9	86	108.1	90.4	96.7	118.9	98	102	1.04082	0.729527	0.0577155
U4PSC4	MED4	Mediator complex subunit 4 (Fragment) OS=Homo sapiens GN=MED4 PE=2 SV=1	14.2857	4	6	4	322	35.314	5.2	95.5	95.6	102.9	99.4	101.1	105.5	98	102	1.04082	0.259999	0.0577155
Q6ZU65	UBN2	Ubinuclein-2 OS=Homo sapiens GN=UBN2 PE=1 SV=2	1.11359	1	1	1	1347	145.998	9.19	98.2	87.2	108.6	92.6	100	113.4	98	102	1.04082	0.668629	0.0577155
O60344	ECE2	Endothelin-converting enzyme 2 OS=Homo sapiens GN=ECE2 PE=1 SV=4	1.69875	1	2	1	883	99.71	5.1	100.8	88.6	104.6	101.5	98.4	106	98	101.967	1.04048	0.49632	0.057244
Q15276	RABEP1	Rab GTPase-binding effector protein 1 OS=Homo sapiens GN=RABEP1 PE=1 SV=2	11.4849	7	8	7	862	99.229	5.01	96.1	90.7	107.2	98.7	102	105.2	98	101.967	1.04048	0.488611	0.057244
P26374	CHML	Rab proteins geranylgeranyltransferase component A 2 OS=Homo sapiens GN=CHML PE=1 SV=2	3.5061	3	3	2	656	74.024	4.93	93.1	94.8	106.1	99.8	105.5	100.6	98	101.967	1.04048	0.42326	0.057244
A4D2P0	RAC1	Ras-related C3 botulinum toxin substrate 1 (Rho family, small GTP binding protein Rac1) OS=Homo sapiens GN=RAC1 PE=2 SV=1	43.128	9	16	8	211	23.452	8.63	91	103.2	99.8	103.8	102.7	99.4	98	101.967	1.04048	0.363084	0.057244
Q9H4L7	SMARCAD1	SWI/SNF-related matrix-associated actin-dependent regulator of chromatin subfamily A containing DEAD/H box 1 OS=Homo sapiens GN=SMARCAD1 PE=1 SV=2	4.48343	4	4	4	1026	117.328	5.55	98.5	98	97.5	102.1	100.6	103.2	98	101.967	1.04048	0.00795304	0.057244
Q14157	UBAP2L	Ubiquitin-associated protein 2-like OS=Homo sapiens GN=UBAP2L PE=1 SV=2	34.0386	21	51	21	1087	114.465	7.11	98	96.6	99.4	102.3	102.3	101.3	98	101.967	1.04048	0.0105224	0.057244
B4E0B1		cDNA FLJ52100 OS=Homo sapiens PE=2 SV=1	1.3468	1	1	1	891	100.918	8.27	95.8	94.6	103.7	102.3	98.9	104.8	98.0333	102	1.04046	0.299094	0.0572249
Q13625	TP53BP2	Apoptosis-stimulating of p53 protein 2 OS=Homo sapiens GN=TP53BP2 PE=1 SV=2	4.60993	3	4	3	1128	125.538	6.07	94.2	94.1	105.8	102	102.2	101.8	98.0333	102	1.04046	0.364988	0.0572249
Q8TF01	PNISR	Arginine/serine-rich protein PNISR OS=Homo sapiens GN=PNISR PE=1 SV=2	0.869565	1	1	1	805	92.521	10.02	104.3	84	105.8	104.4	95	106.6	98.0333	102	1.04046	0.641099	0.0572249
Q5JS54	PSMG4	Proteasome assembly chaperone 4 OS=Homo sapiens GN=PSMG4 PE=1 SV=2	46.3415	3	4	3	123	13.766	6.52	101	99.4	93.7	97.8	97.2	111	98.0333	102	1.04046	0.473531	0.0572249
P46926	GNPDA1	Glucosamine-6-phosphate isomerase 1 OS=Homo sapiens GN=GNPDA1 PE=1 SV=1	72.6644	14	27	9	289	32.648	6.92	94.7	99.7	99.7	101.6	101.7	102.6	98.0333	101.967	1.04012	0.0812983	0.0567533
S4R3N1	HSPE1-MOB4	HSPE1-MOB4 readthrough OS=Homo sapiens GN=HSPE1-MOB4 PE=3 SV=1	54.4061	11	45	6	261	29.718	6.16	102.9	92	99.2	98.7	97.6	109.6	98.0333	101.967	1.04012	0.474715	0.0567533
Q01804	OTUD4	OTU domain-containing protein 4 OS=Homo sapiens GN=OTUD4 PE=1 SV=4	2.87253	2	3	2	1114	123.968	6.71	95.9	89.8	108.4	97.8	101.3	106.8	98.0333	101.967	1.04012	0.552223	0.0567533
Q32P28	P3H1	Prolyl 3-hydroxylase 1 OS=Homo sapiens GN=P3H1 PE=1 SV=2	30.0272	17	26	17	736	83.341	5.14	100.1	96.1	97.9	100.8	101.1	104	98.0333	101.967	1.04012	0.0632922	0.0567533
Q96AA3	RFT1	Protein RFT1 homolog OS=Homo sapiens GN=RFT1 PE=1 SV=1	3.14233	2	2	2	541	60.296	8.85	101.8	91.8	100.5	96.8	103.2	105.9	98.0333	101.967	1.04012	0.39582	0.0567533
P55786	NPEPPS	Puromycin-sensitive aminopeptidase OS=Homo sapiens GN=NPEPPS PE=1 SV=2	43.9608	31	65	31	919	103.211	5.72	97.5	98.7	97.9	103.6	103.4	98.9	98.0333	101.967	1.04012	0.0668931	0.0567533
Q9UJA5	TRMT6	tRNA (adenine(58)-N(1))-methyltransferase non-catalytic subunit TRM6 OS=Homo sapiens GN=TRMT6 PE=1 SV=1	20.9256	9	13	9	497	55.764	7.55	101.2	93.7	99.2	102.5	101.9	101.5	98.0333	101.967	1.04012	0.156907	0.0567533
A8K0D5		cDNA FLJ75952, highly similar to Homo sapiens high-mobility group 20B, mRNA OS=Homo sapiens PE=2 SV=1	9.77918	3	5	3	317	35.765	9.36	101.5	90.3	102.3	95.2	97.6	113	98.0333	101.933	1.03978	0.596464	0.0562816
Q6P3S6	FBXO42	F-box only protein 42 OS=Homo sapiens GN=FBXO42 PE=1 SV=1	1.67364	1	2	1	717	77.789	7.43	88.4	102	103.7	105.5	101.8	98.5	98.0333	101.933	1.03978	0.49858	0.0562816
A0A024RB89	OBFC2B	Oligonucleotide/oligosaccharide-binding fold containing 2B, isoform CRA_b OS=Homo sapiens GN=OBFC2B PE=4 SV=1	4.2654	1	1	1	211	22.324	9.06	92.5	102.9	98.7	103.7	104	98.1	98.0333	101.933	1.03978	0.337038	0.0562816
H0Y368	DPM1	Dolichol-phosphate mannosyltransferase subunit 1 (Fragment) OS=Homo sapiens GN=DPM1 PE=1 SV=1	35.2542	9	13	9	295	33.307	9.14	95.3	97.2	101.7	101.4	101.3	103.2	98.0667	101.967	1.03977	0.122345	0.0562629
P07741	APRT	Adenine phosphoribosyltransferase OS=Homo sapiens GN=APRT PE=1 SV=2	72.7778	11	40	11	180	19.595	6.02	95.5	100.4	98.3	100.6	102	103.2	98.0667	101.933	1.03943	0.0737303	0.0557912
Q96DG6	CMBL	Carboxymethylenebutenolidase homolog OS=Homo sapiens GN=CMBL PE=1 SV=1	52.2449	15	35	15	245	28.03	7.18	93.7	100.8	99.7	103.6	102.9	99.3	98.0667	101.933	1.03943	0.207925	0.0557912
P38432	COIL	Coilin OS=Homo sapiens GN=COIL PE=1 SV=1	6.42361	3	4	3	576	62.57	9.07	99.5	96.1	98.6	100.5	101.9	103.4	98.0667	101.933	1.03943	0.0425982	0.0557912
Q9BXV9	GON7	EKC/KEOPS complex subunit GON7 OS=Homo sapiens GN=GON7 PE=1 SV=2	57	3	6	3	100	10.852	4.27	100.5	94.2	99.5	99.5	102.4	103.9	98.0667	101.933	1.03943	0.174202	0.0557912
Q13470	TNK1	Non-receptor tyrosine-protein kinase TNK1 OS=Homo sapiens GN=TNK1 PE=1 SV=3	2.4024	1	1	1	666	72.422	9.48	103.7	92.2	98.3	96.6	101.2	108	98.0667	101.933	1.03943	0.456034	0.0557912
Q9NP77	SSU72	RNA polymerase II subunit A C-terminal domain phosphatase SSU72 OS=Homo sapiens GN=SSU72 PE=1 SV=1	43.299	7	9	7	194	22.56	5.33	95.1	96.6	102.5	103.2	101.9	100.7	98.0667	101.933	1.03943	0.178281	0.0557912
Q9UPQ9	TNRC6B	Trinucleotide repeat-containing gene 6B protein OS=Homo sapiens GN=TNRC6B PE=1 SV=4	1.09111	1	1	1	1833	193.883	6.76	107.9	86.5	99.8	98.1	108.9	98.8	98.0667	101.933	1.03943	0.617247	0.0557912
R4GNH3	PSMC3	26S protease regulatory subunit 6A OS=Homo sapiens GN=PSMC3 PE=1 SV=1	68.3215	26	69	26	423	47.322	5.22	98	98.7	97.5	102.6	102.8	100.4	98.0667	101.933	1.03943	0.0101702	0.0557912
Q9NSC7	ST6GALNAC1	Alpha-N-acetylgalactosaminide alpha-2,6-sialyltransferase 1 OS=Homo sapiens GN=ST6GALNAC1 PE=2 SV=1	1.16667	1	1	1	600	68.521	9.92	98.6	100.2	95.4	102	101.2	102.6	98.0667	101.933	1.03943	0.0579646	0.0557912
A8K364		cDNA FLJ77412 OS=Homo sapiens PE=2 SV=1	1.87713	1	1	1	586	65.787	6.61	95.9	93.9	104.4	103.3	100.6	101.9	98.0667	101.933	1.03943	0.307857	0.0557912
A0A024RBY9	HCCS	Cytochrome c heme lyase OS=Homo sapiens GN=HCCS PE=3 SV=1	31.3433	7	9	7	268	30.582	6.68	92.2	97.1	104.9	99.9	102	103.9	98.0667	101.933	1.03943	0.374729	0.0557912
D3DQS4	FNBP4	Formin binding protein 4, isoform CRA_d OS=Homo sapiens GN=FNBP4 PE=4 SV=1	5.11308	5	5	5	1017	110.181	4.75	104.4	92.7	97.1	103.2	101.1	101.5	98.0667	101.933	1.03943	0.32784	0.0557912
Q8IY33	MICALL2	MICAL-like protein 2 OS=Homo sapiens GN=MICALL2 PE=1 SV=1	0.884956	1	1	1	904	97.442	9.57	95.1	98.2	100.9	106	99.7	100.1	98.0667	101.933	1.03943	0.216496	0.0557912
A0A024QZY5	PRPF4B	PRP4 pre-mRNA processing factor 4 homolog B (Yeast), isoform CRA_a OS=Homo sapiens GN=PRPF4B PE=4 SV=1	12.711	11	15	11	1007	116.916	10.26	99.1	93.8	101.3	101.8	101.4	102.6	98.0667	101.933	1.03943	0.161352	0.0557912
A0A0A6YYL2	SULT1A4	Sulfotransferase OS=Homo sapiens GN=SULT1A4 PE=1 SV=1	37.8738	9	17	1	301	34.757	5.83	97.9	92.9	103.4	109.5	117.4	78.9	98.0667	101.933	1.03943	0.765771	0.0557912
Q9NSU2	TREX1	Three-prime repair exonuclease 1 OS=Homo sapiens GN=TREX1 PE=1 SV=1	8.40108	2	2	2	369	38.898	8.41	99.7	95.9	98.6	100.3	99.8	105.7	98.0667	101.933	1.03943	0.153723	0.0557912
[truncated: 4,261 more rows]

## Sheet: SNU398
Accession	Gene Name	Description	Coverage	# Peptides	# PSMs	# Unique Peptides	# AAs	MW [kDa]	calc. pI	Abundances A1	Abundances A2	Abundances A3	Abundances B1	Abundances B2	Abundances B3	Average A	Average B	B/A	P value
H0YF29	C8orf82	UPF0598 protein C8orf82 (Fragment) OS=Homo sapiens GN=C8orf82 PE=1 SV=1	11.8774	2	2	2	261	28.579	9.72	65.2	64.4	82.5	160.4	129.9	97.5	70.7	129.267	1.82838	0.0374048
A8K9L8		cDNA FLJ76964, highly similar to Homo sapiens tropomodulin 2 (neuronal) (TMOD2), mRNA OS=Homo sapiens PE=2 SV=1	4.5584	2	4	1	351	39.585	5.27	69.5	77.5	76.4	117.7	125.6	133.3	74.4667	125.533	1.68577	0.000581806
A0A024R374	CTSB	Cathepsin B, isoform CRA_a OS=Homo sapiens GN=CTSB PE=3 SV=1	27.1386	7	21	7	339	37.797	6.3	74.4	75.5	80.1	121.3	127.9	120.8	76.6667	123.333	1.6087	8.46226e-05
L0R819	ASNSD1	Alternative protein ASNSD1 OS=Homo sapiens GN=ASNSD1 PE=1 SV=1	20.8333	2	2	2	96	11.243	8.88	67.3	82.9	80	136.9	134.6	98.3	76.7333	123.267	1.60643	0.0254465
A0A126GVI5	OR1M1	Olfactory receptor (Fragment) OS=Homo sapiens GN=OR1M1 PE=3 SV=1	2.2293	1	1	1	314	35.005	8.9	71.8	85	73.5	135.1	138	96.5	76.7667	123.2	1.60486	0.0294961
B2RBH2		cDNA, FLJ95508, highly similar to Homo sapiens 5'-nucleotidase, ecto (CD73) (NT5E), mRNA OS=Homo sapiens PE=2 SV=1	5.22648	2	2	2	574	63.355	7.03	70.5	79.5	84	123.9	123.9	118.3	78	122.033	1.56453	0.000553344
Q7Z5H4	VN1R5	Vomeronasal type-1 receptor 5 OS=Homo sapiens GN=VN1R5 PE=2 SV=2	1.96078	1	1	1	357	40.752	9.2	76.9	73.4	83.8	119.5	122.3	124.1	78.0333	121.967	1.56301	0.000191916
H0YB56	MTDH	Protein LYRIC (Fragment) OS=Homo sapiens GN=MTDH PE=1 SV=1	10.2679	2	2	1	224	24.502	9.76	83.8	70.1	80.6	123.1	124.6	117.7	78.1667	121.8	1.55821	0.000711506
V9HWG3	HEL-S-45	Epididymis secretory protein Li 45 OS=Homo sapiens GN=HEL-S-45 PE=2 SV=1	4.07569	2	2	2	687	77.28	5.22	77.7	75.9	85.4	112	127.2	121.7	79.6667	120.3	1.51004	0.00157081
Q6IPL9	HMGA1	HMGA1 protein OS=Homo sapiens GN=HMGA1 PE=2 SV=1	20.5607	3	4	1	107	11.555	11.06	79.6	84	75.5	118.7	128.6	113.6	79.7	120.3	1.50941	0.00129063
Q8WV24	PHLDA1	Pleckstrin homology-like domain family A member 1 OS=Homo sapiens GN=PHLDA1 PE=1 SV=4	2.24439	1	1	1	401	44.988	9.89	94.4	68.8	79.7	116.4	117.5	123.2	80.9667	119.033	1.47015	0.00783447
B2R533		cDNA, FLJ92320, highly similar to Homo sapiens glutathione S-transferase theta 2 (GSTT2), mRNA OS=Homo sapiens PE=2 SV=1	11.8852	3	4	2	244	27.518	6.4	84.1	80.7	80.1	117.9	127.9	109.4	81.6333	118.4	1.45039	0.00258538
B1AKK2	DDAH1	Dimethylarginine dimethylaminohydrolase 1, isoform CRA_b OS=Homo sapiens GN=DDAH1 PE=2 SV=1	38.9474	8	15	7	285	31.102	5.81	81.3	81	83.6	115.7	122.5	116	81.9667	118.067	1.44042	0.000107517
H7BZF5	C2orf80	Uncharacterized protein C2orf80 (Fragment) OS=Homo sapiens GN=C2orf80 PE=4 SV=1	5.7554	1	1	1	139	15.674	9.83	84.6	75.8	85.8	122.1	107	124.7	82.0667	117.933	1.43704	0.00485292
Q59E93		Membrane alanine aminopeptidase variant (Fragment) OS=Homo sapiens PE=2 SV=1	2.86592	2	2	2	977	110.523	5.53	79.8	73.9	92.5	114	109.9	129.8	82.0667	117.9	1.43664	0.0118709
Q8NHP8	PLBD2	Putative phospholipase B-like 2 OS=Homo sapiens GN=PLBD2 PE=1 SV=2	3.39559	2	3	2	589	65.43	6.8	84	78.8	83.5	118.6	128	107.1	82.1	117.9	1.43605	0.00464288
D9ZGG2	VTN	Vitronectin OS=Homo sapiens GN=VTN PE=4 SV=1	11.2971	4	6	4	478	54.271	5.8	80.2	84.4	82.3	114.6	119.5	119	82.3	117.7	1.43013	5.67335e-05
A0A024QZS4	PPIF	Peptidyl-prolyl cis-trans isomerase OS=Homo sapiens GN=PPIF PE=3 SV=1	30.4348	6	13	5	207	22.026	9.38	81.5	84.5	81	118.8	117	117.2	82.3333	117.667	1.42915	8.80948e-06
I7JB59	ABCG2	ABCG2 protein OS=Homo sapiens GN=ABCG2 PE=3 SV=1	1.52672	1	1	1	655	72.359	8.76	81	83.4	84.4	113	119.7	118.4	82.9333	117.033	1.41117	0.000117625
Q9NZ23	YA61	Drug-sensitive protein 1 OS=Homo sapiens GN=YA61 PE=2 SV=1	78.6765	9	32	9	136	14.858	7.5	82.3	82.8	84.1	114.1	120.5	116.3	83.0667	116.967	1.40811	6.459e-05
B2R7I6		cDNA, FLJ93460, highly similar to Homo sapiens peroxisomal membrane protein 3, 35kDa (Zellweger syndrome) (PXMP3), mRNA OS=Homo sapiens PE=2 SV=1	7.54098	1	2	1	305	34.873	8.72	83.1	82.7	83.4	122	112.1	116.7	83.0667	116.933	1.4077	0.000294147
Q49A63	MAOA	Amine oxidase [flavin-containing] OS=Homo sapiens GN=MAOA PE=2 SV=1	7.02087	4	4	1	527	59.702	7.31	84.2	75.4	90.2	118.6	118	113.6	83.2667	116.733	1.40192	0.00186201
P04083	ANXA1	Annexin A1 OS=Homo sapiens GN=ANXA1 PE=1 SV=2	61.2717	20	134	20	346	38.69	7.02	84.3	84.5	82.8	115.3	116.1	116.9	83.8667	116.1	1.38434	1.39124e-06
A0A024RCT9	HMGA1	High mobility group AT-hook 1, isoform CRA_b OS=Homo sapiens GN=HMGA1 PE=4 SV=1	10.061	3	6	1	328	34.293	10.37	80.5	85.4	86	116.3	113.5	118.3	83.9667	116.033	1.3819	0.000135883
A0A0F7G8J1	PLG	Plasminogen OS=Homo sapiens GN=PLG PE=2 SV=1	3.46106	3	3	3	809	90.569	7.36	83	82.3	86.9	115.8	114.3	117.6	84.0667	115.9	1.37867	5.0136e-05
Q8IZV5	RDH10	Retinol dehydrogenase 10 OS=Homo sapiens GN=RDH10 PE=1 SV=1	2.34604	1	1	1	341	38.062	7.4	92.5	73.9	86.3	114.7	122.4	110.1	84.2333	115.733	1.37396	0.00854489
A4UGR9	XIRP2	Xin actin-binding repeat-containing protein 2 OS=Homo sapiens GN=XIRP2 PE=1 SV=2	0.207469	1	1	1	3374	382.063	6.38	82	87.6	83.4	115.4	117.1	114.5	84.3333	115.667	1.37154	7.08277e-05
B4E2S3		cDNA FLJ56561 OS=Homo sapiens PE=2 SV=1	6.43939	4	4	2	792	86.651	6.19	85.3	74.4	93.6	115.6	108.6	122.5	84.4333	115.567	1.36873	0.0104905
V9HWH2	HEL-S-29	Creatine kinase brain isoform 1 OS=Homo sapiens GN=HEL-S-29 PE=2 SV=1	46.9816	14	55	14	381	42.617	5.59	83.9	83	86.4	112.6	118.4	115.7	84.4333	115.567	1.36873	9.18382e-05
Q59EN5		Prosaposin variant (Fragment) OS=Homo sapiens PE=2 SV=1	27.7358	16	42	16	530	58.688	5.1	84.2	85.3	83.9	115.9	119.7	111	84.4667	115.533	1.3678	0.000262088
A0A0A0MTQ8	CCDC175	Coiled-coil domain-containing protein 175 OS=Homo sapiens GN=CCDC175 PE=1 SV=1	1.08696	1	2	1	828	97.353	5.99	84.4	81.3	89.1	105.4	114.1	125.7	84.9333	115.067	1.35479	0.00876571
B2RB90		cDNA, FLJ95375, highly similar to Homo sapiens glutamine-fructose-6-phosphate transaminase 2 (GFPT2), mRNA OS=Homo sapiens PE=2 SV=1	9.67742	6	8	1	682	76.91	7.25	88.5	79.4	87.8	110.4	101.8	132.1	85.2333	114.767	1.3465	0.0356585
K7ER90	EIF3G	Eukaryotic translation initiation factor 3 subunit G (Fragment) OS=Homo sapiens GN=EIF3G PE=1 SV=1	41.8502	8	18	1	227	25.426	5.49	82.9	95.2	77.6	129.9	98.7	115.6	85.2333	114.733	1.34611	0.0472337
P10589	NR2F1	COUP transcription factor 1 OS=Homo sapiens GN=NR2F1 PE=1 SV=1	2.12766	1	1	1	423	46.126	8.25	96.5	71.9	87.5	102.9	117.6	123.6	85.3	114.7	1.34467	0.0359225
Q59FU8		Tumor necrosis factor receptor superfamily, member 6 isoform 1 variant (Fragment) OS=Homo sapiens PE=2 SV=1	3.31492	1	1	1	362	40.468	8.1	91	81.8	83.2	131.9	112.8	99.4	85.3333	114.7	1.34414	0.0407399
A0A0A0MTJ9	NCEH1	Neutral cholesterol ester hydrolase 1 OS=Homo sapiens GN=NCEH1 PE=1 SV=1	28.7946	10	18	10	448	49.85	7.21	86.2	87.2	83.8	111	119.2	112.6	85.7333	114.267	1.33281	0.000456728
P53634	CTSC	Dipeptidyl peptidase 1 OS=Homo sapiens GN=CTSC PE=1 SV=2	8.20734	3	3	3	463	51.82	6.99	85	85.8	86.4	117	112.5	113.3	85.7333	114.267	1.33281	3.87083e-05
H3BRT0	SULT1A3	Sulfotransferase (Fragment) OS=Homo sapiens GN=SULT1A3 PE=1 SV=1	70	3	4	1	50	5.434	5.87	79	89.4	88.9	126.1	101.1	115.6	85.7667	114.267	1.3323	0.0235306
A8MQ03	CYSRT1	Cysteine-rich tail protein 1 OS=Homo sapiens GN=CYSRT1 PE=1 SV=1	24.3056	2	4	2	144	15.303	7.06	87.5	78.9	91.1	116.9	116	109.7	85.8333	114.2	1.33049	0.00266372
A0A0C4DFU2	SOD2	Superoxide dismutase OS=Homo sapiens GN=SOD2 PE=1 SV=1	44.1441	8	20	8	222	24.735	8.25	85.6	84.8	87.5	113.5	116.2	112.4	85.9667	114.033	1.32648	3.49116e-05
O43772	SLC25A20	Mitochondrial carnitine/acylcarnitine carrier protein OS=Homo sapiens GN=SLC25A20 PE=1 SV=1	9.96678	3	6	3	301	32.922	9.41	86.1	84.6	88.1	112.6	114.1	114.5	86.2667	113.733	1.31839	1.93292e-05
A0A1B0GUH9	LCOR	Ligand-dependent corepressor (Fragment) OS=Homo sapiens GN=LCOR PE=1 SV=1	0.981033	1	1	1	1529	167.216	7.42	89.5	77.8	91.7	106.6	110.1	124.3	86.3333	113.667	1.3166	0.0168247
A0A142CHG9		GO2-q chimeric G-protein OS=Homo sapiens PE=2 SV=1	15.2542	5	11	1	354	40.213	6.05	84.2	84.9	90.6	115.1	120.5	104.7	86.5667	113.433	1.31036	0.00604859
E5KMK5		Mitochondrial DNA topoisomerase I OS=Homo sapiens PE=4 SV=1	6.98835	5	7	1	601	69.842	9.41	86.5	89.9	84	106.3	119.2	114.2	86.8	113.233	1.30453	0.0030496
Q12797	ASPH	Aspartyl/asparaginyl beta-hydroxylase OS=Homo sapiens GN=ASPH PE=1 SV=3	22.4274	15	28	15	758	85.809	5.01	87.4	87.2	87.2	112.1	113.1	113	87.2667	112.733	1.29183	1.58765e-07
A0A024R5H1	FOLR1	Folate receptor 1 (Adult), isoform CRA_a OS=Homo sapiens GN=FOLR1 PE=4 SV=1	30.3502	7	25	7	257	29.799	7.97	88.2	85.8	87.8	113.1	113.5	111.6	87.2667	112.733	1.29183	1.10854e-05
Q8WXF1	PSPC1	Paraspeckle component 1 OS=Homo sapiens GN=PSPC1 PE=1 SV=1	17.5908	8	10	7	523	58.706	6.67	90.1	84.3	87.9	105.7	116.8	115.2	87.4333	112.567	1.28746	0.00285701
V9HWB4	HEL-S-89n	Epididymis secretory sperm binding protein Li 89n OS=Homo sapiens GN=HEL-S-89n PE=2 SV=1	57.6453	39	275	36	654	72.288	5.16	88	88.2	86.5	110.5	112.6	114.3	87.5667	112.467	1.28435	3.43564e-05
A4D1F6	LRRD1	Leucine-rich repeat and death domain-containing protein 1 OS=Homo sapiens GN=LRRD1 PE=2 SV=2	1.04651	1	1	1	860	97.974	7.46	88.6	85.1	89.2	106.2	108.5	122.5	87.6333	112.4	1.28262	0.00919771
B4E284		cDNA FLJ51188, highly similar to N-acetylglucosamine-6-sulfatase (EC3.1.6.14) OS=Homo sapiens PE=2 SV=1	16.6096	9	16	9	584	65.767	8.07	90.7	83.8	88.6	113.3	112.4	111.1	87.7	112.267	1.28012	0.000328419
O43464	HTRA2	Serine protease HTRA2, mitochondrial OS=Homo sapiens GN=HTRA2 PE=1 SV=2	2.62009	1	4	1	458	48.811	10.07	86.2	89.8	87.3	111.6	113.2	112	87.7667	112.267	1.27915	3.05877e-05
O94905	ERLIN2	Erlin-2 OS=Homo sapiens GN=ERLIN2 PE=1 SV=1	35.3982	11	20	8	339	37.815	5.62	87.9	87.7	87.8	111.3	114.5	110.9	87.8	112.233	1.27828	2.80909e-05
A0A0A6YYL2	SULT1A4	Sulfotransferase OS=Homo sapiens GN=SULT1A4 PE=1 SV=1	30.5648	7	9	5	301	34.757	5.83	89.1	86.9	87.9	106.7	115.5	114	87.9667	112.067	1.27397	0.000989754
A0A024R0Z5	TEGT	Testis enhanced gene transcript (BAX inhibitor 1), isoform CRA_a OS=Homo sapiens GN=TEGT PE=3 SV=1	3.79747	1	1	1	237	26.52	8.54	82.9	97.4	83.8	112.2	115.4	108.2	88.0333	111.933	1.27149	0.0096116
P51688	SGSH	N-sulphoglucosamine sulphohydrolase OS=Homo sapiens GN=SGSH PE=1 SV=1	2.58964	1	1	1	502	56.659	6.95	89.5	86.3	88.4	115.3	110.4	110.1	88.0667	111.933	1.27101	0.000245416
E5KSX8		Mitochondrial transcription factor A OS=Homo sapiens PE=4 SV=1	32.1138	9	15	9	246	29.092	9.72	89.4	87.9	87.2	108.9	112.3	114.3	88.1667	111.833	1.26843	0.000156023
O95751	LDOC1	Protein LDOC1 OS=Homo sapiens GN=LDOC1 PE=1 SV=1	9.58904	1	1	1	146	16.957	4.25	91.8	85.6	87.2	112.8	114.5	108.2	88.2	111.833	1.26795	0.000867248
Q9Y376	CAB39	Calcium-binding protein 39 OS=Homo sapiens GN=CAB39 PE=1 SV=1	9.09091	3	3	3	341	39.844	6.89	93.8	84.9	86	115.2	109.1	111	88.2333	111.767	1.26672	0.00211751
O43633	CHMP2A	Charged multivesicular body protein 2a OS=Homo sapiens GN=CHMP2A PE=1 SV=1	15.7658	3	5	3	222	25.088	5.97	83.2	89.9	91.7	117	106	112.3	88.2667	111.767	1.26624	0.00460429
Q9C0E8	LNP	Protein lunapark OS=Homo sapiens GN=LNP PE=1 SV=2	1.86916	1	1	1	428	47.71	5.11	91.9	82.2	90.7	111.8	110.8	112.5	88.2667	111.7	1.26548	0.00162673
P02753	RBP4	Retinol-binding protein 4 OS=Homo sapiens GN=RBP4 PE=1 SV=3	4.97512	1	1	1	201	22.995	6.07	92.3	84.5	88.6	115.3	118.5	100.8	88.4667	111.533	1.26074	0.0173327
P83111	LACTB	Serine beta-lactamase-like protein LACTB, mitochondrial OS=Homo sapiens GN=LACTB PE=1 SV=2	10.7861	4	4	4	547	60.655	8.53	92.3	88.1	85.5	113.1	111.6	109.4	88.6333	111.367	1.25649	0.000543382
Q53GR7		Solute carrier family 25, member 13 (Citrin) variant (Fragment) OS=Homo sapiens PE=2 SV=1	23.1111	13	24	8	675	74.07	8.38	89.3	89.5	87.2	111.6	113.8	108.7	88.6667	111.367	1.25602	0.000161716
[truncated: 5,363 more rows]
